# Supplementary material for: An integrated genomic and metabolomic framework for cell wall biology in rice
Source: BMC Genomics. 2014 Jul 15;15(1):596. doi: 10.1186/1471-2164-15-596 (PMC4112216; doi:10.1186/1471-2164-15-596)
Supplement: Supplementary file 2 — Additional file 2: Gene modules with rice locus identifiers, kME value of interested modules, kTotal, kWithin and kOut for each gene or probe set. (XLS 8 MB) [file 12864_2013_6285_MOESM2_ESM.xls]

## Sheet: Additional file 2
MSU Locus/Probes	Module	Annotation	kTotal	kWithin	kOut	kME24	kME40	kME44	kME42	kME46
Os09g36990	0	expressed protein	19.1277	0.481039	18.6466	0.0988626	0.224521	0.410839	-0.185385	0.270652
Os03g13750	0	erwinia induced protein 2, putative, expressed	40.2196	0.989444	39.2302	0.0511057	-0.245447	-0.283391	0.097127	-0.152435
Os09g38777	0	MOSC domain-containing protein, mitochondrial precursor, putative, expressed	23.2281	0.262409	22.9657	0.415831	0.3492	0.358126	0.0213616	0.169101
Os03g59360	0	remorin, putative, expressed	108.029	0.671525	107.357	0.378568	0.107452	0.307334	-0.102161	-0.0949165
Os01g15010	0	miro, putative, expressed	53.0804	0.447605	52.6328	-0.385832	-0.156204	-0.257907	0.0784055	0.00685675
Os07g43940	0	X8 domain containing protein, expressed	20.2462	0.349169	19.8971	0.324718	0.25727	0.521469	-0.104256	0.279491
Os01g16930	0	presenilin, putative, expressed	13.9207	0.217955	13.7028	-0.136363	0.26095	-0.056333	-0.153978	0.23197
Os02g56840	0	OsFBX70-F-box domain containing protein, expressed	24.7577	0.596627	24.161	-0.0237293	0.565012	0.456726	0.042648	0.238371
Os07g38400	0	transporter family protein, putative, expressed	28.5473	0.369245	28.178	0.293593	0.272011	0.281485	-0.123263	-0.0148819
Os07g01020	0	SOR/SNZ family protein, putative, expressed	15.068	0.198442	14.8695	-0.0785534	0.287854	-0.0271831	0.222853	-0.0614824
Os03g60620	0	DnaK family protein, putative, expressed	8.8699	0.254708	8.61519	-0.145484	0.150032	-0.0805442	0.460369	0.143503
Os08g09100	0	RNA recognition motif containing protein, putative, expressed	12.5579	0.256488	12.3014	0.0832165	-0.123017	-0.0890399	-0.0767927	0.133151
Os05g02010	0	expressed protein	103.167	0.444285	102.723	-0.274028	-0.226884	-0.230784	-0.268911	-0.152523
Os07g09680	0	ras-related protein, putative, expressed	20.3663	0.474908	19.8914	-0.0428058	-0.45936	-0.446711	-0.0162032	-0.183792
Os01g67340	0	STRUBBELIG-RECEPTOR FAMILY 8 precursor, putative, expressed	32.5361	0.509317	32.0268	0.20118	-0.203168	-0.20788	0.0268707	-0.0604413
Os06g11620	0	RNA recognition motif containing protein, putative, expressed	15.8839	0.301803	15.5821	0.0382223	-0.460027	-0.416313	0.332729	-0.162459
Os03g52690	0	CBS domain containing membrane protein, putative, expressed	22.1004	0.491593	21.6088	-0.0159526	0.311957	0.491178	-0.173486	0.158766
Os08g35740	0	12-oxophytodienoate reductase, putative, expressed	71.8505	0.549108	71.3014	0.330164	0.331088	0.235112	-0.164779	-0.101581
Os03g59740	0	ADP-ribosylation factor, putative, expressed	135.411	0.873784	134.538	-0.228727	-0.26265	-0.278476	0.0181014	-0.0436801
Os06g17870	0	nitrate-induced NOI protein, putative	62.5151	0.470025	62.0451	-0.220932	-0.199401	-0.226175	0.0397266	-0.118969
Os01g38950	0	CK1_CaseinKinase_1.2-CK1 includes the casein kinase 1 kinases, expressed	26.1035	0.43894	25.6646	0.139544	-0.158378	0.231697	-0.188776	-0.145498
Os03g09100	0	calmodulin-binding transcription activator, putative, expressed	152.037	0.67253	151.364	-0.23135	-0.107538	-0.0544066	-0.238409	-0.152205
Os09g38500	0	mitochondrial glycoprotein, putative, expressed	48.0863	0.41131	47.675	-0.204461	0.102497	-0.196226	0.194567	-0.0829424
Os01g01520	0	transferase family protein, putative, expressed	5.85401	0.171086	5.68293	-0.0412154	0.0227492	0.116597	-0.108128	0.340574
Os03g53700	0	PHD-finger domain containing protein, putative, expressed	19.0216	0.374637	18.6469	-0.302565	-0.314304	-0.374964	0.234142	0.268921
Os12g44170	0	pentatricopeptide, putative, expressed	51.9762	0.701512	51.2747	0.250709	-0.107362	-0.240397	0.21961	-0.281548
Os10g18090	0	conserved hypothetical protein	4.52929	0.158059	4.37123	-0.00107369	-0.0976209	-0.132888	0.0307343	-0.0716185
Os01g38480	0	GA18326-PA, putative, expressed	5.87271	0.210324	5.66239	0.228128	0.0825168	0.225746	-0.129697	0.214519
Os03g12160	0	leucine-rich repeat family protein, putative, expressed	7.30927	0.222118	7.08715	0.117843	-0.166824	0.0179155	-0.265409	0.0377792
Os06g50170	0	BRE, putative, expressed	68.9407	0.519332	68.4214	0.319641	-0.0269978	0.114958	0.239581	-0.0999885
Os05g14300	0	ubiquitin-conjugating enzyme E2 O, putative, expressed	17.5886	0.361897	17.2267	-0.185579	-0.0481368	-0.385708	0.193882	-0.066348
Os02g37020	0	expressed protein	12.8729	0.144151	12.7287	-0.199508	-0.0762295	-0.006723	-0.111001	0.0234536
Os05g23610	0	protein phosphatase inhibitor 2 containing protein, expressed	39.7014	0.286348	39.4151	-0.163154	-0.301909	-0.406476	0.261901	-0.21718
Os07g05110	0	PLA IIIA/PLP7, putative, expressed	29.8352	0.367612	29.4675	0.143081	0.252053	0.346182	-0.0957062	0.026611
Os12g07830	0	OsAPx5-Stromal Ascorbate Peroxidase encoding gene 5,8	41.0507	0.419754	40.631	-0.113647	0.453655	0.365889	-0.210579	0.346336
Os08g41010	0	zinc finger family protein, putative, expressed	18.4547	0.479738	17.975	-0.155505	-0.376481	-0.336064	0.0418383	0.106446
Os04g36050	0	cleft lip and palate transmembrane protein 1, putative, expressed	19.3319	0.394555	18.9374	-0.0774236	0.665368	0.302736	0.0640041	0.140406
Os06g50880	0	WD domain, G-beta repeat domain containing protein, expressed	21.5149	0.533595	20.9813	-0.276501	-0.235185	-0.192222	-0.120805	-0.145771
Os09g31400	0	ethylene-insensitive 3, putative, expressed	23.9586	0.308251	23.6503	-0.134136	-0.24648	-0.386647	-0.00259246	-0.232088
Os09g28060	0	MORN repeat domain containing protein, expressed	9.26671	0.804979	8.46174	-0.272215	0.146919	-0.114598	0.184525	-0.0698724
Os06g40050	0	mitochondrial carrier protein, putative, expressed	105.933	0.470278	105.463	-0.409362	-0.148071	-0.230697	0.054064	-0.0240207
Os01g31850	0	expressed protein	13.4229	0.809831	12.613	0.260992	-0.00309275	0.189744	0.015108	-0.013617
Os03g51430	0	SEC14 cytosolic factor family protein, putative, expressed	50.1013	0.324006	49.7773	0.107875	0.128442	-0.0550369	-0.119253	-0.122847
Os06g05650	0	expressed protein	14.1403	0.158311	13.982	0.0989502	0.0721498	-0.0179092	0.360068	0.0276396
Os03g08580	0	expressed protein	53.9294	0.983096	52.9463	-0.237253	0.206972	0.313265	-0.296607	0.167904
Os07g06550	0	expressed protein	26.1354	0.375766	25.7596	0.390413	0.462234	0.426562	-0.0123998	0.0212389
Os03g20670	0	ELMO/CED-12 family protein, putative, expressed	12.1623	0.394391	11.7679	-0.235971	-0.172053	-0.16542	0.125341	0.0167689
Os07g28460	0	transposon protein, putative, unclassified, expressed	13.3584	0.670122	12.6883	0.156194	-0.178782	0.237027	-0.0371448	-0.104053
Os09g30350	0	expressed protein	15.3788	0.662998	14.7158	0.287342	0.0609631	0.049764	0.000149588	-0.0403153
Os03g12360	0	trehalose-6-phosphate synthase, putative, expressed	23.5312	0.386003	23.1452	0.106223	0.410642	0.580554	-0.17021	0.201904
Os05g40980	0	zinc finger, C3HC4 type domain containing protein, expressed	14.8123	0.215612	14.5967	0.429534	-0.205297	0.149559	-0.181794	-0.305492
Os04g46700	0	ABC family transporter%3A toluene tolerance, putative, expressed	21.403	1.37088	20.0321	0.125876	0.387119	0.472465	-0.173693	0.151429
Os09g28040	0	OsPOP18-Putative Prolyl Oligopeptidase homologue, expressed	11.8794	0.15284	11.7265	-0.236889	-0.30825	-0.260757	0.0793065	-0.0744992
Os07g31320	0	expressed protein	33.4476	0.636298	32.8113	-0.00689568	-0.149822	0.03667	-0.227445	-0.0958626
Os07g42810	0	adaptor complexes medium subunit family domain containing protein, expressed	17.695	0.92862	16.7664	0.326257	-0.237626	-0.0502911	0.157621	-0.116454
Os01g36080	0	protein phosphatase 2C containing protein, expressed	7.46484	0.302638	7.16221	0.123996	-0.172595	-0.0960685	0.0101715	-0.138773
Os01g24950	0	exocyst complex component 6, putative, expressed	8.30237	0.394912	7.90746	-0.124862	-0.0703187	-0.271787	0.351824	-0.0608766
Os01g12560	0	3-methyl-2-oxobutanoate hydroxymethyltransferase, putative, expressed	25.8045	0.315865	25.4886	-0.1556	0.138006	0.0676178	0.221473	0.0184049
Os04g10350	0	1-aminocyclopropane-1-carboxylate oxidase homolog 2, putative, expressed	64.5705	0.603858	63.9667	-0.143894	0.192579	-0.0478316	-0.0396221	-0.00319458
Os03g27340	0	expressed protein	30.0467	0.336553	29.7102	0.171842	-0.0932488	-0.142186	-0.0599708	0.0840795
Os06g47300	0	RNA recognition motif containing protein, putative, expressed	17.1265	0.385522	16.741	-0.356721	-0.247909	-0.302418	-0.0929931	-0.0209769
Os03g16480	0	zinc finger family protein, putative, expressed	21.6372	0.445457	21.1918	-0.0426529	0.256708	0.138841	-0.00266659	-0.0675242
Os01g59140	0	DNA-directed RNA polymerases I, II, and III subunit RPABC1, putative, expressed	64.2644	0.272803	63.9916	0.497384	0.129536	0.370638	-0.154946	-0.167928
Os03g25400	0	kinase, putative, expressed	14.0937	0.309231	13.7844	-0.190144	0.0800033	0.121852	-0.207424	0.117656
Os01g52530	0	phosphoribosyl transferase, putative, expressed	29.3055	0.402697	28.9028	0.248697	0.110329	0.0441394	-0.160225	0.0109517
Os01g12330	0	expressed protein	1.26527	0.0675814	1.19768	0.000910924	0.0657937	0.0803702	-0.227422	-0.125034
Os01g56470	0	mal d 1-associated protein, putative, expressed	60.7889	0.194593	60.5944	-0.0971783	-0.107439	-0.189867	0.193673	0.174248
Os08g43170	0	hydroxymethylglutaryl-CoA synthase, putative, expressed	8.06542	0.355318	7.71011	-0.00843974	-0.115582	-0.107165	0.0918938	0.0419758
Os01g03710	0	mannose-6-phosphate isomerase, putative, expressed	12.3802	0.148919	12.2313	-0.174646	-0.0404612	-0.291613	-0.187816	-0.0271261
Os02g34760	0	retrotransposon protein, putative, unclassified, expressed	43.5845	1.9551	41.6294	-0.241868	-0.0829345	0.0280938	0.0204048	0.151814
Os03g03530	0	expressed protein	37.5506	0.275505	37.2751	0.265865	-0.209955	-0.0226895	0.175789	-0.231823
Os01g55010	0	EBNA-1, putative	29.8822	0.953042	28.9292	-0.369977	-0.10922	-0.0541599	-0.129231	0.126597
Os11g48080	0	SOR/SNZ family protein, putative, expressed	21.4489	0.253407	21.1955	0.110958	0.270209	0.155429	-0.0759474	-0.0473244
Os06g02240	0	RNA recognition motif containing protein, putative, expressed	56.9056	0.737639	56.168	0.147751	-0.112586	-0.0857909	0.179375	-0.11249
Os01g01940	0	expressed protein	12.9857	0.150821	12.8349	-0.311063	-0.0267796	-0.0585464	0.442597	0.138098
Os01g72250	0	uridine 5-monophosphate synthase, putative, expressed	55.9833	0.409664	55.5736	-0.465142	-0.058461	-0.317697	0.295808	-0.154994
Os09g25460	0	transferase family protein, putative, expressed	41.4989	0.347047	41.1519	-0.335199	0.516723	0.178019	-0.284705	0.154595
Os06g05150	0	expressed protein	15.0743	0.254739	14.8195	-0.395399	0.340984	-0.0787906	0.0297448	-0.171782
Os01g50770	0	adaptor complexes medium subunit family domain containing protein, expressed	11.9173	0.462648	11.4547	0.339009	-0.0130288	0.219557	-0.158243	-0.0279898
Os03g02685	0	lysM domain containing protein, putative, expressed	5.65526	0.114675	5.54059	-0.205169	0.0427907	-0.134299	0.523594	0.280428
Os06g37660	0	OsPP2Ac-1-Phosphatase 2A isoform 1 belonging to family 1, expressed	42.074	0.578139	41.4958	0.296535	-0.0733203	-0.00723099	0.214676	-0.109975
Os07g36260	0	transposon protein, putative, Pong sub-class, expressed	5.54533	0.13131	5.41402	-0.106412	-0.129467	-0.15182	-0.0107406	-0.0900894
Os01g73690	0	pentatricopeptide, putative, expressed	58.4224	0.420408	58.002	0.0280446	-0.0482653	-0.00849617	0.0910669	-0.00834549
Os11g08210	0	no apical meristem protein, putative, expressed	8.25251	0.0909712	8.16154	-0.091528	0.409476	-0.0236441	0.0615976	0.398655
Os06g06530	0	proline-rich cell wall protein-like, putative, expressed	19.7305	0.245055	19.4855	0.0367964	-0.0901514	0.0687217	-0.129036	0.185293
Os01g56910	0	expressed protein	18.6362	0.455662	18.1805	0.55941	-0.00920557	0.358118	0.0428334	-0.0457122
Os10g35870	0	cytochrome b5-like Heme/Steroid binding domain containing protein, expressed	15.2306	0.608939	14.6217	0.0587685	0.411058	0.548535	-0.303906	0.280899
Os10g37340	0	cystathionine gamma-synthase, putative, expressed	6.68557	0.161872	6.5237	-0.224137	0.526169	0.135908	-0.0782371	0.142762
Os10g41660	0	zinc finger, C3HC4 type domain containing protein, expressed	9.09404	0.432032	8.66201	-0.236905	0.499985	0.280874	-0.101883	0.365463
Os10g39770	0	zinc finger, C3HC4 type, domain containing protein, expressed	23.358	0.277155	23.0808	0.0338648	0.207553	0.224963	-0.220749	0.137151
Os10g39820	0	zinc knuckle domain containing protein, expressed	14.7828	0.406606	14.3762	-0.212192	-0.3429	-0.299753	0.203958	-0.0116447
Os01g56820	0	AGAP000951-PA, putative, expressed	14.8152	0.336255	14.4789	-0.104024	0.000343332	-0.0207859	0.0153156	-0.22983
Os01g11280	0	cytochrome P450, putative, expressed	6.42535	0.28268	6.14267	0.231276	0.225247	0.0963463	-0.152495	0.101524
Os04g42134	0	enhancer of rudimentary protein, putative, expressed	30.5303	1.4311	29.0992	0.0880355	-0.124014	0.219963	-0.0477935	-0.0611174
Os02g04800	0	AIG2-like family domain containing protein, expressed	112.034	0.210968	111.823	0.00474783	-0.213943	-0.107128	-0.16175	-0.17577
Os08g33750	0	myb-like DNA-binding domain containing protein, expressed	61.6979	0.569063	61.1288	0.436372	-0.0374866	0.182921	-0.077281	-0.0773351
Os09g28850	0	expressed protein	50.08	0.439337	49.6406	0.0751523	0.0631443	0.328601	-0.179754	0.208022
Os01g52851	0	expressed protein	19.3306	0.469611	18.861	-0.293929	-0.502248	-0.381851	-0.0798044	-0.0884412
Os07g38664	0	expressed protein	78.5645	0.459901	78.1046	0.0654852	-0.0958057	-0.171272	0.244253	-0.149621
Os12g32180	0	cornichon protein, putative, expressed	18.9266	0.333793	18.5928	0.226401	-0.237965	-0.241517	0.0452036	-0.31922
Os11g03990	0	WD domain, G-beta repeat domain containing protein, expressed	35.6228	0.229151	35.3936	-0.249844	-0.258737	-0.34617	-0.00760576	-0.0757612
Os09g27010	0	tyrosine protein kinase domain containing protein, putative, expressed	11.3472	0.0937276	11.2535	0.100947	0.373954	0.322746	-0.0449699	0.38496
Os07g31270	0	cupin 2, conserved barrel domain protein, putative, expressed	10.2256	0.155229	10.0704	0.318252	0.156561	0.369465	0.150594	0.119764
Os08g41560	0	ubiquitin carboxyl-terminal hydrolase, putative, expressed	44.2565	0.259842	43.9967	0.110035	-0.195712	-0.139235	0.0905143	-0.0115578
Os03g40270	0	alpha-1,4-glucan-protein synthase, putative, expressed	24.2571	0.585822	23.6712	0.385874	-0.189068	-0.026218	0.275703	-0.140962
Os03g13030	0	lecithin cholesterol acyltransferase, putative, expressed	17.4811	0.849769	16.6313	0.22714	0.106828	0.431137	-0.241608	0.169571
Os09g15250	0	retrotransposon protein, putative, unclassified, expressed	11.7479	0.195982	11.5519	0.287846	0.0557765	0.257808	-0.181138	0.0728994
Os03g48104	0	expressed protein	25.7907	0.733664	25.0571	-0.200342	-0.0118337	0.103817	-0.0460673	0.132774
Os02g18480	0	lipase class 3 family protein, putative, expressed	116.149	0.53745	115.611	0.128131	-0.273573	-0.0152873	0.0180669	-0.237711
Os07g39920	0	formin, putative, expressed	10.848	0.10918	10.7389	0.412371	0.00207901	0.422013	0.0428583	-0.165985
Os09g04624	0	GDSL-like lipase/acylhydrolase, putative, expressed	29.3136	0.328717	28.9848	0.312494	0.663095	0.587926	-0.157843	0.0463396
Os03g18680	0	membrane associated DUF588 domain containing protein, putative, expressed	16.428	0.426346	16.0017	0.0105946	0.726769	0.565085	-0.112422	0.30349
Os11g42370	0	transferase family protein, putative, expressed	63.5123	0.142309	63.37	-0.130472	-0.105301	-0.146413	-0.0306492	0.146014
Os11g04920	0	expressed protein	16.377	0.0669581	16.3101	-0.209705	0.0853306	-0.184635	0.0851001	-0.0638754
Os06g05750	0	transferase family domain containing protein, expressed	21.3096	0.252627	21.057	0.417643	0.0810886	0.509297	-0.0804965	0.00988161
Os04g44620	0	hus1-like protein, expressed	40.5156	0.574585	39.941	-0.448898	-0.211434	-0.393288	0.0664674	-0.195056
Os11g34460	0	OsFBO10-F-box and other domain containing protein, expressed	24.8115	0.553119	24.2584	-0.139331	0.150814	0.2491	-0.0516787	0.185187
Os09g25260	0	protein binding protein, putative, expressed	29.1502	0.600637	28.5495	0.0239827	-0.360913	-0.224513	-0.0676586	-0.122807
Os04g41238	0	expressed protein	8.61441	0.232303	8.3821	0.126554	-0.129039	-0.181447	0.120182	-0.0712209
Os07g03100	0	OsFBX212-F-box domain containing protein, expressed	14.0721	0.268553	13.8036	0.00760286	0.104901	0.151942	0.170861	-0.101068
Os05g09600	0	GA11916-PA, putative, expressed	13.9787	0.380233	13.5984	0.309096	0.260291	0.443201	-0.157821	0.0325543
Os06g51420	0	coiled-coil domain-containing protein 12, putative, expressed	61.4016	0.329828	61.0718	-0.438588	-0.238684	-0.508509	0.284587	-0.110733
Os09g10000	0	expressed protein	12.5382	0.238281	12.2999	-0.196499	-0.297749	-0.229309	-0.0106551	-0.350609
Os04g55090	0	PPR repeat domain containing protein, putative, expressed	39.9472	0.276203	39.671	0.109061	0.178819	0.0582576	0.314089	-0.0384165
Os02g52220	0	PPR repeat domain containing protein, putative, expressed	13.594	0.240352	13.3537	-0.230052	-0.248409	-0.436678	-0.170431	-0.155619
Os02g37094	0	expressed protein	26.224	0.292279	25.9318	0.0915515	0.090579	0.103693	-0.133997	0.193943
Os08g39560	0	OTU-like cysteine protease family protein, putative, expressed	13.3384	0.135957	13.2024	-0.106442	-0.293143	-0.0599419	-0.0849737	-0.272918
Os04g20424	0	neural Wiskott-Aldrich syndrome protein, putative	38.6315	0.593115	38.0384	-0.398074	-0.144246	-0.304038	-0.160485	0.0287114
Os11g19720	0	recA protein, putative, expressed	53.5085	0.418759	53.0897	-0.520304	-0.210739	-0.206091	-0.245391	-0.15222
Os08g43440	0	cytochrome P450, putative, expressed	199.686	0.554487	199.132	-0.0546841	0.122184	0.011995	-0.221574	-0.052239
Os05g04650	0	expressed protein	52.8342	0.314913	52.5193	0.251813	0.136453	0.303727	-0.10011	0.0541147
Os04g44700	0	WD-40 repeat family protein, putative, expressed	6.33612	0.346234	5.98989	-0.0408288	-0.0574889	-0.114892	-0.338977	-0.176309
Os10g41870	0	expressed protein	24.6162	0.726104	23.8901	0.190034	0.25964	0.400071	-0.0817253	0.0179231
Os08g39980	0	DNA-binding bromodomain-containing protein, putative, expressed	17.7229	0.615651	17.1072	0.0622554	-0.244532	-0.363565	0.0685063	-0.344411
Os10g41800	0	expressed protein	8.56765	0.357022	8.21063	-0.0841333	0.418717	0.385753	-0.119577	0.0466477
Os07g38220	0	expressed protein	9.6048	0.3179	9.2869	-0.067428	-0.166915	-0.343993	0.184471	-0.20773
Os03g11700	0	pentatricopeptide repeat domain containing protein, putative, expressed	7.44542	0.113974	7.33144	-0.0121403	0.345535	0.225539	-0.259567	0.44449
Os05g13810	0	expressed protein	111.322	0.491264	110.83	-0.175818	-0.0471965	-0.109865	-0.15452	0.0520297
Os07g38690	0	ubiquitin-like protein SMT3, putative, expressed	65.7353	0.722415	65.0129	0.285305	0.154351	0.180585	-0.097463	-0.0381223
Os05g38020	0	expressed protein	44.1884	0.482854	43.7055	0.141845	0.334291	0.414923	-0.116567	0.0523832
Os05g26194	0	expressed protein	6.79713	0.739765	6.05736	0.128521	0.067403	0.098813	-0.266662	0.120239
Os08g02204	0	expressed protein	13.0362	0.478233	12.5579	-0.010457	-0.121814	-0.0692149	-0.0808852	-0.0217195
Os01g06876	0	Cf-2, putative, expressed	26.215	0.742385	25.4726	-0.298357	-0.242891	-0.286138	-0.110715	-0.184518
Os03g22590	0	nodulin MtN3 family protein, putative, expressed	2.97253	0.0550039	2.91752	0.0323139	-0.0841934	-0.0203219	-0.256099	0.199581
Os12g01550	0	DUF260 domain containing protein, putative, expressed	12.2117	0.311158	11.9005	0.239424	-0.364528	-0.0398502	0.064619	-0.171609
Os04g41800	0	expressed protein	30.5075	1.75293	28.7546	0.0550163	0.0605248	0.337043	-0.155997	0.192051
Os04g30880	0	TBC domain containing protein, expressed	29.4871	0.914122	28.573	-0.124639	-0.0687454	0.0386649	-0.105686	-0.00945432
Os02g18640	0	OsFBX45-F-box domain containing protein, expressed	26.5644	0.320208	26.2442	-0.514579	0.309369	-0.110751	-0.12341	0.196403
Os05g40920	0	expressed protein	95.8872	0.801022	95.0861	0.269628	-0.219716	0.00111504	0.230174	-0.17973
Os05g04170	0	AMP-binding enzyme, putative, expressed	60.0282	0.390391	59.6378	-0.0412272	-0.0820044	0.0204177	-0.26041	0.0669789
Os10g42754	0	expressed protein	16.3232	0.374185	15.949	-0.46064	0.0175922	-0.164837	-0.0304142	-0.0323276
Os11g42090	0	Leucine Rich Repeat family protein, expressed	13.5093	0.231965	13.2774	0.102755	-0.189342	-0.0931118	0.108486	-0.287868
Os01g41020	0	hypothetical protein	13.6254	0.218971	13.4064	0.286745	-0.162203	-0.0691025	-0.00703452	-0.226597
Os02g17320	0	uridine/cytidine kinase-like 1, putative, expressed	21.6461	0.290332	21.3558	0.503654	0.317914	0.475715	-0.0811478	-0.0902572
Os12g35560	0	kelch repeat protein, putative, expressed	23.9555	0.438798	23.5167	0.27642	-0.28254	-0.0978969	0.247778	0.108385
Os04g15920	0	dehydrogenase, putative, expressed	45.3018	0.573923	44.7279	0.229448	-0.0761072	0.0533303	-0.123937	-0.209111
Os10g21560	0	no apical meristem protein, putative, expressed	15.9193	0.333426	15.5858	-0.103468	-0.248614	-0.237584	-0.136229	-0.153118
Os03g03290	0	receptor-like protein kinase At3g46290 precursor, putative, expressed	42.462	0.560836	41.9012	-0.021246	0.143323	0.00601685	-0.162471	-0.0141257
Os10g14180	0	expressed protein	13.0589	0.414124	12.6448	-0.240233	0.190563	0.0992998	-0.037534	0.0621872
Os08g44280	0	protein-L-isoaspartate O-methyltransferase, putative, expressed	110.554	1.32501	109.229	-0.186463	0.183507	0.240373	-0.211589	-0.0193155
Os09g37344	0	expressed protein	38.596	0.25789	38.3381	-0.420276	-0.121079	-0.219544	-0.0783909	-0.077045
Os10g01610	0	expressed protein	13.0557	0.177548	12.8782	-0.213939	0.277909	-0.0103243	-0.139305	-0.108527
Os05g23530	0	expressed protein	11.2082	0.679479	10.5287	0.0320012	-0.387594	-0.364396	0.238848	0.11913
Os03g21030	0	no apical meristem protein, putative, expressed	13.1235	0.233406	12.8901	-0.10276	0.18112	-0.0808566	0.385485	0.325883
Os03g44670	0	expressed protein	7.04247	0.102723	6.93975	0.0987606	0.30339	0.0116828	-0.00765556	-0.1227
Os07g39690	0	GCN5-related N-acetyltransferase, putative, expressed	49.7105	0.234355	49.4761	-0.302998	-0.261996	-0.342506	0.10098	-0.165381
Os06g01410	0	glutamine cyclotransferase precursor, putative, expressed	46.4166	0.960322	45.4563	0.0898906	0.172746	0.27934	-0.0378004	0.247481
Os09g20930	0	expressed protein	8.8918	0.168481	8.72331	-0.0736217	0.0294172	-0.124232	-0.132489	0.353685
Os07g08440	0	BHLH transcription factor, putative, expressed	14.4846	0.382879	14.1017	-0.0482485	0.215529	0.343887	0.3593	0.0913514
Os01g03730	0	nuclease PA3, putative, expressed	9.90225	0.208061	9.69419	0.220411	-0.0948059	0.131159	-0.151191	-0.0237573
Os12g42860	0	2-aminoethanethiol dioxygenase, putative, expressed	10.4306	0.518884	9.91168	-0.245545	0.0886482	0.0185283	-0.0841154	0.100735
Os02g21269	0	expressed protein	54.0182	0.749727	53.2685	-0.348037	0.0986184	0.145899	-0.127189	0.129926
Os05g48500	0	expressed protein	6.60726	0.341162	6.2661	0.146603	-0.0351964	0.0421104	0.0137977	-0.0430532
Os01g43540	0	suppressor of G2 allele of SKP1, putative, expressed	14.425	0.291923	14.1331	-0.0439653	-0.304668	-0.191965	0.0135984	-0.0342741
Os09g14680	0	expressed protein	27.9484	0.731299	27.2171	-0.164376	-0.18727	0.0294567	-0.139597	-0.185823
Os05g51690	0	CCT motif family protein, expressed	57.1071	0.965656	56.1414	-0.288326	-0.206369	-0.0823042	-0.196915	-0.0926232
Os07g03240	0	RNA recognition motif containing protein, putative, expressed	19.9755	0.635276	19.3403	-0.100263	-0.313738	-0.388764	0.206451	0.0980401
Os03g37864	0	expressed protein	6.31662	0.152137	6.16448	0.0378823	0.123299	0.265375	-0.254513	-0.146495
Os10g17489	0	UDP-glucoronosyl and UDP-glucosyl transferase domain containing protein, expressed	18.9773	0.414414	18.5629	0.128122	0.130649	-0.0229936	0.236158	-0.092224
Os01g49529	0	OsWAK10d-OsWAK receptor-like cytoplasmic kinase OsWAK-RLCK, expressed	45.3945	0.18955	45.205	0.3607	0.531311	0.67916	-0.0990848	0.0169081
Os01g05550	0	hypothetical protein	4.83748	0.214179	4.62331	-0.00779874	-0.105097	-0.0229185	-0.17472	-0.0974939
Os01g04005	0	expressed protein	5.14741	0.138414	5.00899	-0.14104	0.0173315	0.00848364	-0.211596	0.141783
Os01g21980	0	hypothetical protein	28.4978	0.168378	28.3294	-0.306057	0.0473422	-0.100572	-0.263459	-0.0878226
Os01g24930	0	hypothetical protein	8.53654	0.162297	8.37425	-0.048348	-0.180462	-0.194641	-0.108336	-0.364545
Os01g32520	0	hypothetical protein	30.709	0.28167	30.4273	0.172465	0.162007	0.33556	-0.158107	-0.12448
Os01g73750	0	Leucine Rich Repeat family protein, expressed	15.6769	0.284945	15.3919	-0.265484	-0.339272	-0.391983	-0.244036	-0.211899
Os02g04590	0	auxin-independent growth promoter, putative	6.11534	0.361686	5.75365	0.286485	-0.0197627	0.0665389	-0.002931	0.0898077
Os02g33220	0	diap1 protein, putative	5.98668	0.238477	5.74821	-0.174034	0.0854498	-0.21207	0.0893608	-0.324251
Os02g48500	0	hypothetical protein	3.54764	0.146083	3.40156	0.0755741	0.223835	0.193733	-0.256923	0.0903048
Os03g17060	0	RNA recognition motif containing protein, putative, expressed	50.9724	0.694746	50.2777	-0.331054	-0.264828	-0.324267	0.0509363	-0.188349
Os03g50570	0	expressed protein	22.4827	0.185867	22.2968	0.0573498	-0.482615	-0.177131	0.0405249	-0.261814
Os04g09720	0	OsSCP22-Putative Serine Carboxypeptidase homologue, expressed	33.7377	0.273121	33.4646	0.227737	-0.0427558	0.17275	0.460062	-0.153672
Os04g12150	0	hypothetical protein	23.4712	0.223653	23.2475	0.199981	-0.167157	-0.115646	0.0430793	-0.160519
Os04g24750	0	aspartic proteinase nepenthesin precursor, putative	40.5172	0.741013	39.7762	0.0776292	0.108033	0.196069	-0.207387	-0.00681288
Os04g42280	0	CorA-like magnesium transporter protein, putative, expressed	7.74285	0.179672	7.56318	-0.0599271	-0.0474387	0.00212749	0.0238465	0.111162
Os04g43270	0	WAX2, putative	11.2939	0.198217	11.0957	-0.0765689	-0.122028	-0.288004	-0.0887057	0.130201
Os04g47680	0	Ser/Thr-rich protein T10 in DGCR region, putative, expressed	10.8524	0.347778	10.5046	0.0604768	-0.235267	0.0104046	-0.0167179	-0.0761481
Os05g15710	0	hypothetical protein	12.7563	0.335714	12.4206	0.10155	-0.0754379	-0.0930495	-0.0266174	-0.114435
Os05g51430	0	hypothetical protein	5.45368	0.519787	4.93389	0.154615	-0.016359	0.0635385	3.1e-07	-0.158169
Os07g45960	0	hypothetical protein	48.9785	0.714323	48.2642	-0.17732	-0.305165	-0.255196	-0.0839673	-0.0207569
Os06g14650	0	zinc finger, C3HC4 type domain containing protein	10.9314	0.226573	10.7048	0.191087	0.142607	0.0415507	0.00743601	0.111797
Os07g09950	0	OsFBX222-F-box domain containing protein, expressed	9.31459	0.377651	8.93694	0.222193	-0.185233	0.0517858	-0.0091875	-0.165745
Os07g22250	0	retrotransposon protein, putative, Ty3-gypsy subclass	16.3266	0.135828	16.1908	0.217031	-0.177664	-0.0941073	0.00173407	-0.214911
Os07g33470	0	hypothetical protein	7.16168	0.188566	6.97311	-0.199607	0.00162323	-0.286677	0.168451	-0.0405252
Os02g55920	0	expressed protein	14.2554	0.60032	13.6551	-0.169685	-0.122574	-0.0903297	-0.209227	-0.0139812
Os07g38390	0	chalcone isomerase, putative, expressed	25.2484	0.245572	25.0029	0.267036	0.28171	0.430838	0.0434886	0.426627
Os08g05580	0	aquaporin protein, putative, expressed	20.3918	0.575708	19.8161	0.0459987	-0.0244576	-0.14413	-0.0737345	-0.181645
Os08g07030	0	hypothetical protein	4.33644	0.16742	4.16902	0.253746	0.00604193	0.138314	-0.132574	0.304142
Os08g13780	0	U-box domain-containing protein, putative	16.5462	0.16663	16.3796	-0.219366	-0.255511	-0.213606	0.052456	-0.125467
Os08g38140	0	conserved hypothetical protein	10.8547	0.793093	10.0616	0.0185051	-0.0147884	-0.169319	-0.0375744	-0.133937
Os08g39390	0	ZOS8-10-C2H2 zinc finger protein, expressed	10.653	0.335035	10.318	-0.129185	-0.101622	-0.321437	0.401017	-0.163129
Os08g43490	0	heat shock protein DnaJ, putative, expressed	10.2245	0.304972	9.91953	0.0319256	0.104259	0.255561	-0.0108562	0.041345
Os09g03270	0	retrotransposon protein, putative, unclassified	9.10875	0.846934	8.26182	0.15803	0.0876781	0.0788077	-0.103743	0.073013
Os09g04720	0	SWIB/MDM2 domain containing protein, expressed	32.0176	0.545304	31.4723	0.124142	-0.151918	-0.0261683	0.133044	0.120278
Os09g08110	0	hypothetical protein	9.79	0.397416	9.39258	0.345259	0.142614	0.116444	-0.158218	-0.060878
Os09g15760	0	conserved hypothetical protein	30.8409	0.398521	30.4424	0.415104	-0.296155	-0.17285	0.320398	-0.308835
Os09g17670	0	expressed protein	10.4727	0.281399	10.1913	0.139647	-0.357017	-0.124174	-0.219617	-0.0169254
Os09g17900	0	hypothetical protein	39.585	0.683409	38.9016	-0.128311	-0.0896146	-0.259096	-0.176995	0.155998
Os10g03920	0	zinc finger, RING-type, putative	7.00227	0.224184	6.77808	-0.131592	0.225327	-0.082741	-0.361711	-0.114087
Os11g02860	0	conserved hypothetical protein	44.8583	0.260116	44.5982	0.141406	-0.203069	-0.125376	-0.00291254	-0.113294
Os11g07320	0	hypothetical protein	31.114	0.479676	30.6343	0.102685	-0.0786782	0.0653675	-0.0468654	0.0115025
Os06g27610	0	hypothetical protein	8.55611	0.342624	8.21348	0.0589271	-0.262095	0.0422662	-0.0731275	0.00567342
Os11g30040	0	esterase PIR7, putative	7.76853	0.576902	7.19163	0.28587	0.0440185	0.235105	-0.147796	0.00272471
Os12g06950	0	hypothetical protein	12.7262	0.508063	12.2181	0.0244976	-0.0782034	-0.119667	-0.281292	0.128569
Os12g24270	0	hypothetical protein	14.4114	0.576154	13.8353	-0.0874673	0.00532598	-0.0521206	0.0245979	-0.108788
Os12g30620	0	tetratricopeptide-like helical, putative, expressed	29.5749	0.485013	29.0899	-0.157108	-0.196298	-0.0726655	0.0743717	0.0242199
Os12g33600	0	conserved hypothetical protein	38.7967	0.577959	38.2188	0.00523047	0.0398379	-0.0702615	-0.14084	-0.156497
Os12g41420	0	conserved hypothetical protein	6.19985	0.366486	5.83337	-0.0400608	0.0509341	-0.0942762	-0.0292446	0.0560866
Os10g36924	0	aquaporin protein, putative, expressed	17.3303	0.19406	17.1362	0.35633	0.346514	0.202379	0.0497605	-0.0277726
Os10g24850	0	conserved hypothetical protein	34.4679	0.364703	34.1032	0.165481	-0.080465	-0.0224242	0.284305	0.0607471
Os10g03990	0	cysteine-rich receptor-like protein kinase 2 precursor, putative	5.48983	0.14963	5.3402	0.0288915	0.204239	0.144016	-0.0156006	-0.055057
Os01g27620	0	hypothetical protein	15.2612	0.623403	14.6378	0.145128	-0.183393	-0.135712	0.116208	-0.149131
Os01g71450	0	OsFBX33-F-box domain containing protein	38.7839	0.125701	38.6582	-0.21196	-0.302034	-0.39213	0.104671	-0.20164
Os07g46580	0	DEAD-box ATP-dependent RNA helicase, putative	23.6573	0.575077	23.0823	-0.128105	-0.244317	-0.142578	0.202479	0.2942
Os01g16800	0	hypothetical protein	10.5307	0.231014	10.2997	-0.0191511	-0.0683203	-0.00429796	-0.0514661	-0.0911234
Os01g33820	0	hypothetical protein	7.69384	0.281119	7.41272	0.157616	0.254182	0.307194	-0.106677	-0.0189542
Os01g40680	0	pentatricopeptide, putative	8.24103	0.173708	8.06732	-0.323417	0.0563381	-0.0996623	-0.138591	0.185731
Os01g49270	0	XPA-binding protein 2, putative, expressed	24.5534	0.322112	24.2313	0.0472476	-0.164934	-0.0675713	-0.243321	0.0401504
Os02g06330	0	AP2 domain containing protein, expressed	19.7678	0.679444	19.0884	0.0386899	0.07438	-0.0762407	-0.0656586	0.00536124
Os02g34780	0	hypothetical protein	9.54984	0.36146	9.18838	0.00494709	0.288187	0.337807	-0.15138	0.103839
Os02g43580	0	hypothetical protein	5.46987	0.288645	5.18122	0.242316	-0.0453294	0.10929	0.0873003	0.120095
Os01g73604	0	LSM domain containing protein	4.91428	0.202941	4.71134	-0.307224	0.0747029	-0.177852	0.0892209	-0.0178783
Os02g50030	0	hypothetical protein	18.8554	0.413584	18.4418	-0.234279	-0.203048	-0.2523	-0.187261	-0.180512
Os03g04630	0	cytochrome P450 protein, putative	1.5865	0.0677099	1.51879	-0.0904692	-0.298588	-0.302751	-0.0396322	-0.0789947
Os03g10050	0	serine acetyltransferase protein, putative, expressed	11.1951	0.228932	10.9662	0.235365	0.2856	0.120019	-0.0239244	0.0544649
Os03g19436	0	expressed protein	3.75428	0.266591	3.48769	0.128936	0.0298661	-0.0417633	0.0931533	-0.188191
Os03g20940	0	stress responsive protein, putative	3.82275	0.162521	3.66022	-0.0910249	0.0611152	0.161229	-0.300584	0.242591
Os03g27750	0	hypothetical protein	5.41509	0.303998	5.11109	0.135172	-0.320395	-0.122465	-0.20586	-0.230518
Os03g30220	0	mitochondrial import inner membrane translocase subunit Tim17, putative	5.15253	0.597252	4.55528	0.262557	0.0986018	0.189196	-0.0266158	0.0280316
Os03g31260	0	cysteine-rich receptor-like protein kinase 28 precursor, putative	5.56021	0.168851	5.39136	-0.127324	-0.144751	-0.232404	-0.277862	-0.0429288
Os03g43500	0	hypothetical protein	2.02571	0.0626728	1.96304	0.17149	0.107293	0.0454104	0.0683603	-0.0860473
Os03g53470	0	hypothetical protein	26.2099	0.160153	26.0497	-0.0279434	0.185064	0.150698	-0.365844	0.140749
Os04g29750	0	hypothetical protein	9.19377	0.117443	9.07633	-0.157388	0.222665	0.0333107	-0.359068	0.196217
Os04g42460	0	G-patch domain containing protein	21.5188	0.351728	21.1671	0.0567404	-0.14272	-0.172412	-0.208994	0.121243
Os04g45120	0	serpin domain containing protein, putative	6.31391	0.117102	6.19681	-0.336513	-0.067162	-0.365996	0.147753	-0.275637
Os04g55810	0	expressed protein	7.96242	0.252587	7.70983	-0.119339	-0.294746	-0.254666	-0.0316025	-0.228401
Os11g40110	0	RWP-RK, putative	38.0569	1.75536	36.3015	-0.201451	-0.225537	0.0255696	-0.165145	-0.0730907
Os05g10850	0	hypothetical protein	5.44917	0.146067	5.30311	0.12749	0.196843	0.128404	0.0485494	0.175452
Os05g11590	0	hypothetical protein	4.16537	0.0694151	4.09596	-0.00460101	-0.272985	-0.234738	-0.012361	-0.417055
Os05g15700	0	hypothetical protein	8.0241	0.134538	7.88956	0.226473	-0.193155	0.0317574	-0.126221	-0.229816
Os05g27900	0	hypothetical protein	14.0318	0.218903	13.8129	-0.0759745	0.0052817	-0.0116955	-0.190953	-0.263984
Os05g38310	0	ubiquitin family protein, putative	28.2905	0.337998	27.9525	0.307204	-0.049571	-0.0515185	0.111029	-0.180686
Os06g11690	0	retrotransposon protein, putative, unclassified	50.8632	0.360453	50.5028	-0.00839481	-0.0900086	0.0491374	-0.299063	-0.0498357
Os06g20420	0	hypothetical protein	60.7422	0.915372	59.8268	-0.0194107	-0.0687634	-0.0353985	-0.0242188	-0.138803
Os06g33700	0	hypothetical protein	41.5612	0.240565	41.3207	-0.0234881	0.15985	-0.0604904	-0.213725	-0.0622354
Os06g34810	0	hypothetical protein	20.0613	0.532096	19.5292	0.540061	0.146231	0.354341	0.173251	-0.0386818
Os06g42330	0	hypothetical protein	10.3203	0.18158	10.1387	-0.396445	-0.22718	-0.439004	0.0659616	0.0193755
Os07g04620	0	hypothetical protein	15.5907	0.64049	14.9502	0.28824	0.0602499	0.248047	-0.185134	-0.0562604
Os11g11610	0	conserved hypothetical protein	9.27469	0.21602	9.05867	-0.0994304	-0.180967	-0.393629	-0.0508277	0.0702047
Os07g08270	0	conserved hypothetical protein	10.4203	0.111843	10.3085	0.49379	0.0783973	0.34342	-0.121781	-0.184048
Os07g32540	0	hypothetical protein	7.97784	0.197427	7.78042	0.429812	-0.125236	0.111627	0.0858796	0.0399463
Os08g41070	0	retrotransposon protein, putative, unclassified, expressed	5.7231	0.0658508	5.65725	0.134057	-0.0307616	0.303093	-0.261811	0.478495
Os08g03540	0	expressed protein	5.5006	0.368667	5.13194	0.212597	-0.0987682	-0.0620201	0.0796631	0.191601
Os09g16820	0	retrotransposon protein, putative, unclassified	4.42994	0.429325	4.00062	0.116563	-0.187973	-0.111481	0.0518394	-0.231812
Os08g15610	0	hypothetical protein	7.63326	0.360805	7.27246	0.4731	0.131325	0.248998	0.309946	0.00560836
Os08g15780	0	DC1 domain, putative	16.047	0.203878	15.8431	-0.0412792	-0.248674	-0.115718	-0.476494	0.201634
Os09g10670	0	hypothetical protein	14.369	0.329338	14.0396	-0.0208786	0.0465598	0.0604523	-0.390213	-0.21887
Os09g19750	0	expressed protein	6.7734	0.177734	6.59567	0.0976663	0.151962	0.119893	0.262787	0.262882
Os09g22500	0	hypothetical protein	15.8879	0.730048	15.1579	0.0427909	-0.185378	-0.189067	-0.192256	-0.217723
Os09g31380	0	jmjC domain-containing protein 5, putative	16.9516	0.741136	16.2105	0.213386	0.0538763	0.444042	-0.229145	0.249641
Os09g38370	0	signal peptidase complex subunit 3, putative, expressed	16.1432	0.535296	15.6079	0.0588792	-0.439865	-0.483897	0.217922	-0.125955
Os09g39320	0	CTR1-like protein kinase, putative, expressed	10.6349	0.370636	10.2642	-0.0493797	-0.0891524	-0.0667817	-0.147788	-0.011107
Os10g20590	0	hypothetical protein	9.58225	0.136897	9.44536	-0.0604432	0.067462	0.0771909	-0.0646735	-0.000621139
Os02g56090	0	expressed protein	31.0697	0.95288	30.1168	-0.344751	-0.215662	-0.14956	-0.294663	-0.00412797
Os11g40770	0	expressed protein	75.571	0.974302	74.5967	-0.34955	-0.0984383	0.00289139	-0.0462975	0.0911958
Os12g09520	0	conserved hypothetical protein	11.9428	0.223134	11.7196	-0.0242239	-0.28011	-0.136828	0.106964	0.13649
Os12g13040	0	conserved hypothetical protein	3.58792	0.32159	3.26633	-0.0286461	-0.202886	-0.191028	0.0649793	-0.00161678
Os12g14860	0	hypothetical protein	32.2197	0.667214	31.5525	-0.154994	-0.0137472	-0.00285041	0.0226495	0.121914
Os12g25880	0	hypothetical protein	5.49922	0.216037	5.28319	0.168791	0.0423414	0.104616	-0.225617	0.250967
Os12g33830	0	OsFBX449-F-box domain containing protein	18.1593	0.0779684	18.0813	-0.157688	-0.162261	-0.275892	0.116897	-0.153994
Os12g40800	0	hypothetical protein	12.7916	0.395147	12.3965	0.466881	-0.133371	0.147496	-0.113238	-0.166243
Os12g42830	0	conserved hypothetical protein	2.49143	0.0658629	2.42557	-0.0512276	-0.158078	-0.0634854	-0.00464397	0.0269018
Os03g17380	0	conserved hypothetical protein	10.2651	0.241893	10.0233	0.420144	-0.0941728	0.064062	0.0204754	-0.14808
Os03g17850	0	glycosyltransferase family 43 protein, putative, expressed	39.8728	0.235386	39.6374	0.592896	-0.016527	0.249501	0.0377523	0.0531333
Os03g48370	0	disease resistance RPP13-like protein 1, putative, expressed	10.7524	0.240395	10.512	-0.099989	0.581139	0.410831	-0.287581	0.150747
Os04g06710	0	hypothetical protein	20.4252	0.609258	19.8159	-0.246208	0.101514	-0.0328463	-0.25256	0.0975916
Os04g08700	0	hypothetical protein	20.592	0.24961	20.3423	0.206901	0.0188344	0.0647108	0.244917	0.188107
Os04g10420	0	CW7, putative, expressed	29.1412	0.859338	28.2819	-0.271048	-0.139589	-0.0439849	-0.234737	-0.120466
Os04g42570	0	AP2/EREBP transcription factor BABY BOOM, putative, expressed	8.11495	0.332271	7.78268	0.371856	0.312192	0.289282	0.242381	-0.0400609
Os04g44730	0	lanC-like protein 2, putative, expressed	22.1895	0.498805	21.6907	-0.0148791	0.530955	0.544676	-0.185069	0.536162
Os04g56800	0	peptidyl-prolyl cis-trans isomerase, putative, expressed	19.8271	0.337908	19.4892	0.090292	0.245967	0.265555	-0.202788	0.199739
Os05g25830	0	conserved hypothetical protein	3.41706	0.193641	3.22342	0.000753994	0.0203936	0.0799498	-0.229712	0.280586
Os05g50450	0	hypothetical protein	14.9374	0.609074	14.3283	0.145473	-0.338738	-0.174665	-0.198793	-0.109709
Os05g50670	0	hypothetical protein	13.5288	0.416552	13.1122	-0.301064	-0.0936932	-0.310248	-0.153713	-0.0109943
Os06g05430	0	expressed protein	4.37552	0.0831957	4.29233	0.194137	0.113242	0.200807	0.484576	0.408631
Os06g11590	0	expressed protein	13.8657	0.353839	13.5118	0.0187568	0.0667097	-0.0550044	-0.0481135	-0.134182
Os06g13410	0	OsSCP33-Putative Serine Carboxypeptidase homologue	9.77403	0.601864	9.17217	0.302219	-0.0250535	0.148437	0.114759	0.0875486
Os06g20140	0	aspartic proteinase nepenthesin-1 precursor, putative	56.3725	1.14994	55.2226	-0.0444995	0.0410101	-0.00415208	-0.0700245	-0.101505
Os07g23970	0	zinc finger, C3HC4 type domain containing protein, expressed	16.0561	0.233467	15.8226	0.0459118	0.113278	0.0799113	-0.144678	0.0162019
Os07g26010	0	retrotransposon protein, putative, unclassified	21.1855	0.534923	20.6505	-0.0348045	0.152044	0.0327311	-0.328542	-0.0158203
Os07g31760	0	hypothetical protein	3.90866	0.107913	3.80075	0.137247	0.388291	0.313418	-0.0476605	-0.0967041
Os07g38910	0	histidine kinase, putative, expressed	12.1534	0.203236	11.9501	0.121859	0.175194	0.264021	-0.179338	0.0786872
Os08g04560	0	decarboxylase, putative, expressed	4.6496	0.112185	4.53741	-0.114069	0.123894	-0.0536151	-0.224018	-0.0255487
Os08g07330	0	RGH1A, putative, expressed	9.63609	0.610134	9.02596	0.327105	-0.124701	0.0105274	0.0441498	-0.184755
Os08g32900	0	hypothetical protein	23.6503	0.10156	23.5488	-0.49931	0.158749	-0.214673	0.0125526	-0.00580181
Os09g08580	0	expressed protein	92.7927	0.190965	92.6017	-0.178625	0.00998553	-0.122881	0.0617526	0.0908185
Os09g37440	0	OsSAUR49-Auxin-responsive SAUR gene family member	10.9845	0.276266	10.7082	0.117657	0.123583	0.184193	0.537767	-0.0731943
Os09g38300	0	OsFBK20-F-box domain and kelch repeat containing protein, expressed	17.5357	0.222089	17.3136	0.258154	-0.299794	-0.0118058	-0.166218	-0.0338868
Os11g33990	0	hypothetical protein	6.21177	0.194411	6.01736	0.0243728	0.167159	-0.0516094	0.0412773	0.105262
Os11g37190	0	allergen-related, putative	24.8984	0.306236	24.5922	0.0252134	-0.022496	0.112377	0.550791	0.154298
Os07g31360	0	hypothetical protein	5.641	0.18726	5.45374	-0.0989048	-0.0396004	-0.158268	0.281624	-0.139042
Os12g09320	0	amino acid transporter, putative	15.3634	0.7854	14.578	0.177518	-0.109323	-0.17655	-0.0764045	-0.105654
Os12g27720	0	hypothetical protein	15.1645	0.318112	14.8464	0.124436	-0.0596244	-0.0437343	-0.235764	0.0765476
Os12g41120	0	hypothetical protein	6.57439	0.205239	6.36915	0.0671378	-0.223155	-0.337116	0.164185	0.0200295
Os01g46280	0	hypothetical protein	15.9809	1.15211	14.8288	0.300763	-0.0238249	-0.0524167	0.0907852	-0.132115
Os.10577.1.S1_x_at	0	NA	74.9484	0.63897	74.3095	-0.0187128	-0.0659426	0.123625	-0.249076	-0.239487
Os.11326.1.S1_at	0	NA	21.2291	0.257787	20.9713	0.197895	-0.124078	-0.164186	0.582224	-0.204534
Os.11910.1.S1_at	0	NA	79.5455	0.564151	78.9814	-0.520964	-0.354377	-0.353274	-0.0947167	-0.145691
Os.12620.1.S1_at	0	NA	16.1422	0.177944	15.9642	0.246915	0.439549	0.428867	0.00214332	-0.0565976
Os.12698.1.S1_at	0	NA	54.0708	0.36524	53.7056	0.0282766	0.103756	0.186189	-0.0238456	-0.0192559
Os.12813.4.A1_at	0	NA	33.996	0.332337	33.6636	-0.155827	0.20315	0.160401	-0.123049	-0.122777
Os.13018.3.S1_at	0	NA	7.39399	0.316291	7.07769	-0.140283	0.061841	0.128291	-0.24642	0.188288
Os.13968.2.S1_a_at	0	NA	33.8834	0.454929	33.4285	0.149768	0.0578008	0.119934	-0.112493	0.0982047
Os.15933.1.A1_s_at	0	NA	9.49032	0.102102	9.38821	0.099818	0.033778	0.0178209	-0.0185577	-0.306274
Os.18001.3.S1_at	0	NA	17.356	0.11465	17.2414	0.0275975	0.116822	0.120801	-0.401228	0.141555
Os.18866.3.A1_at	0	NA	73.6155	0.316087	73.2994	0.00357674	-0.231157	-0.122712	-0.0721143	-0.129155
Os.19116.1.S1_x_at	0	NA	12.8495	0.894967	11.9546	-0.258434	0.0321148	-0.140807	0.140772	-0.0840811
Os.22353.3.S1_x_at	0	NA	50.5487	0.364176	50.1846	-0.108681	-0.208662	-0.147127	-0.282407	-0.2318
Os.23184.1.S1_at	0	NA	24.8019	0.417769	24.3841	0.038897	-0.076599	-0.015948	0.140689	0.0198539
Os.24109.1.A1_at	0	NA	75.726	0.864379	74.8616	-0.0731869	0.00599815	0.0864157	-0.0391247	0.0114233
Os.24359.1.S1_at	0	NA	25.7823	0.306951	25.4753	-0.399782	-0.202943	-0.287905	0.211752	-0.169707
Os.24475.1.S2_at	0	NA	7.83804	0.147289	7.69075	0.0875003	-0.236384	-0.327078	-0.0874378	-0.339142
Os.24497.1.A1_at	0	NA	14.6745	0.165738	14.5088	0.357679	-0.0406232	0.141482	-0.085606	0.195441
Os.27197.1.S1_at	0	NA	7.33458	0.0905442	7.24404	0.300951	0.179478	0.398576	0.02896	0.0843793
Os.27778.1.S1_a_at	0	NA	25.3648	0.280002	25.0848	0.266099	0.184049	0.299229	0.0936994	-0.21848
Os.27999.1.A1_at	0	NA	12.964	0.220627	12.7434	0.148449	0.0323214	0.0164646	0.0535843	-0.0534276
Os.35216.2.S1_x_at	0	NA	52.3089	2.16276	50.1461	-0.169516	-0.102557	0.0596194	0.0176614	0.18019
Os.41662.1.S1_at	0	NA	53.5437	0.707874	52.8358	0.0514368	-0.258917	-0.27536	-0.0931671	-0.162334
Os.42235.1.S1_x_at	0	NA	11.6093	0.459063	11.1502	-0.0370357	-0.27378	-0.194166	0.0483229	-0.00648184
Os.44554.1.A1_at	0	NA	15.2619	0.262189	14.9997	-0.0365956	0.082698	-0.10675	-0.0551196	-0.134906
Os.46784.2.A1_x_at	0	NA	12.1055	0.187272	11.9182	0.331215	0.248954	0.200076	-0.0363648	0.0422053
Os.49119.2.S1_at	0	NA	9.44417	0.307684	9.13648	0.0184493	0.605423	0.325164	-0.188511	0.153534
Os.50029.1.S1_at	0	NA	30.7414	0.550114	30.1913	0.035782	-0.0560284	-0.212292	-0.134294	-0.0759665
Os.50157.1.S1_at	0	NA	4.69236	0.110076	4.58229	0.0061926	-0.0356231	-0.120685	0.0984872	-0.168422
Os.50237.1.S1_at	0	NA	56.1173	0.162021	55.9553	-0.272111	-0.110083	-0.177051	-0.0916589	-0.0499353
Os.50314.1.S1_at	0	NA	23.2881	0.287962	23.0002	-0.120654	0.0540587	-0.0358947	-0.0763995	-0.132215
Os.50315.2.A1_at	0	NA	3.35327	0.0479977	3.30527	-0.0294776	-0.181336	-0.272987	-0.0316516	-0.178013
Os.50623.1.S1_at	0	NA	6.00303	0.263792	5.73924	0.202265	0.0969084	0.0556983	-0.118633	-0.144857
Os.50688.1.S1_at	0	NA	20.3189	0.475841	19.8431	0.395281	0.148084	0.421398	-0.191383	0.0338057
Os.50844.1.S1_at	0	NA	7.97764	0.131372	7.84626	-0.218518	-0.23814	-0.26635	-0.200702	0.0919875
Os.51325.1.S1_at	0	NA	11.1772	0.440935	10.7363	-0.0722097	-0.148433	-0.21953	-0.307383	-0.282033
Os.51426.2.S1_at	0	NA	18.9052	0.319361	18.5858	-0.0343114	0.0561779	-0.00927407	-0.0845477	-0.345176
Os.51516.2.S1_at	0	NA	35.9915	0.633696	35.3578	0.104017	-0.0388316	-0.028602	-0.247365	0.0777144
Os.51528.1.S1_at	0	NA	6.63144	0.226968	6.40447	-0.0903456	-0.0496859	-0.218756	-0.125864	-0.298601
Os.51536.1.S1_at	0	NA	19.0938	0.231164	18.8626	0.153035	-0.146752	-0.00923254	-0.0643578	0.0430907
Os.52811.1.S1_at	0	NA	15.5025	0.302306	15.2002	0.120061	-0.20072	-0.0513321	-0.20974	-0.117449
Os.53313.1.S1_at	0	NA	22.5624	0.207726	22.3547	0.161639	0.208462	0.300528	-0.176224	-0.0260599
Os.53924.1.S1_at	0	NA	36.5547	0.526611	36.0281	-0.178075	-0.160896	-0.151364	-0.0385788	-0.239221
Os.53986.1.S1_at	0	NA	16.1146	0.373505	15.7411	-0.191922	-0.124981	-0.179173	-0.234387	-0.275699
Os.54750.1.S1_at	0	NA	6.46118	0.406756	6.05443	-0.0282391	0.0147843	-0.0207914	-0.152822	0.146675
Os.54875.1.S1_at	0	NA	12.6338	0.0887506	12.545	0.301683	0.534312	0.630287	0.11109	0.0583726
Os.55192.1.S1_at	0	NA	16.7243	0.310205	16.4141	0.233763	-0.00780817	-0.0414904	-0.0477923	-0.256333
Os.55751.1.S1_at	0	NA	9.76217	0.395743	9.36642	0.0119207	-0.0478624	-0.165076	-0.0216633	-0.085499
Os.55881.1.S1_at	0	NA	53.5537	0.198944	53.3548	0.404036	-0.324481	-0.0346493	0.307519	-0.199095
Os.56061.1.S1_at	0	NA	14.0132	0.216153	13.797	-0.224333	-0.0686761	-0.277365	0.0365942	-0.134564
Os.56095.1.S1_at	0	NA	19.545	0.370555	19.1745	0.177539	-0.344752	-0.209522	0.166196	-0.164052
Os.56327.1.S1_at	0	NA	10.2341	0.286004	9.94813	0.156045	0.048784	0.203106	-0.28421	-0.0610564
Os.56908.1.S1_at	0	NA	6.098	0.110352	5.98765	0.281622	-0.068625	0.196083	-0.0219912	-0.0710196
Os.57472.1.A1_at	0	NA	54.7004	0.818345	53.882	-0.152198	0.225836	-0.00287408	-0.0148458	0.0440689
Os.57523.1.S1_at	0	NA	11.0683	0.162889	10.9054	-0.0712125	0.00181086	-0.169266	0.0122973	-0.00930186
Os.6040.1.S1_at	0	NA	8.48769	0.265204	8.22248	0.0386313	-0.473376	-0.394544	0.0878057	-0.205776
Os.9601.1.S2_at	0	NA	8.49307	0.13438	8.35869	-0.0230335	0.00737098	0.0770819	0.154618	-0.090142
OsAffx.10323.1.S1_at	0	NA	30.0831	0.444091	29.639	-0.059498	-0.165312	-0.177102	-0.191316	-0.182711
OsAffx.10348.1.S1_at	0	NA	17.1265	0.220105	16.9064	0.167838	-0.209171	-0.161728	-0.0931671	-0.163948
OsAffx.11820.1.S1_at	0	NA	6.47338	0.303974	6.16941	0.0753738	0.0460189	-0.0490347	-0.00505603	-0.0998301
OsAffx.1242.1.S1_x_at	0	NA	12.5672	0.134976	12.4322	0.185822	-0.124057	-0.00321345	0.423046	-0.0910359
OsAffx.12478.1.S1_at	0	NA	7.72208	0.424683	7.29739	-0.0576988	0.00478625	-0.0601039	0.0421813	0.0946022
OsAffx.12977.1.A1_at	0	NA	10.2324	0.151074	10.0813	-0.116151	0.35221	0.25349	-0.232037	0.0646289
OsAffx.1471.1.S1_x_at	0	NA	16.1933	0.743854	15.4494	0.50984	0.131293	0.28844	0.0623618	-0.0299372
OsAffx.14945.1.S1_x_at	0	NA	18.6494	0.186067	18.4633	0.295181	-0.221198	-0.150039	-0.0962688	-0.150394
OsAffx.15041.1.S1_at	0	NA	11.0128	0.243467	10.7693	-0.286486	-0.151167	-0.294254	-0.128431	-0.105726
OsAffx.15141.3.S1_s_at	0	NA	10.1946	0.438718	9.7559	-0.13409	-0.342924	-0.292292	-0.196333	-0.0970174
OsAffx.1546.1.S1_at	0	NA	9.70696	0.20717	9.49979	0.135749	-0.0847924	-0.138599	-0.0248072	0.167405
OsAffx.1651.1.S1_x_at	0	NA	11.5227	0.819968	10.7028	0.351223	-0.277858	-0.000171445	0.0719893	-0.0101428
OsAffx.16881.1.A1_at	0	NA	4.87779	0.161525	4.71626	0.0847059	-0.186095	-0.0701873	0.137172	-0.0528373
OsAffx.17416.1.S1_at	0	NA	12.5078	0.375583	12.1323	0.211774	-0.180203	-0.158363	0.111756	-0.0828182
OsAffx.17479.1.A1_at	0	NA	62.4067	1.00835	61.3983	-0.0433918	0.0159447	0.0528244	-0.0290731	-0.115014
OsAffx.17685.1.A1_at	0	NA	11.3824	0.409732	10.9727	-0.107426	0.0169968	-0.0441449	-0.109945	0.145922
OsAffx.17813.1.A1_at	0	NA	14.8906	0.653612	14.237	0.0516798	-0.0195997	0.0306098	-0.105848	0.105727
OsAffx.17897.1.S1_at	0	NA	32.3675	0.290126	32.0774	-0.081433	0.0874556	0.0263646	0.265228	0.0107378
OsAffx.18172.1.A1_at	0	NA	87.0555	0.486203	86.5693	-0.167765	-0.400493	-0.316304	-0.00960069	0.020401
OsAffx.18244.1.A1_at	0	NA	19.0784	0.72742	18.351	-0.0110005	-0.0342794	0.011275	-0.167044	-0.13092
OsAffx.18403.1.A1_x_at	0	NA	33.8872	0.630612	33.2565	0.112127	-0.176595	-0.0540136	0.0747753	0.121604
OsAffx.18498.1.S1_at	0	NA	8.79711	0.107257	8.68985	0.397938	-0.00109869	0.143461	-0.0901991	0.177366
OsAffx.20858.1.S1_x_at	0	NA	30.6843	0.381078	30.3032	-0.0756593	-0.194456	-0.259448	0.0173662	0.0778076
OsAffx.20951.1.S1_at	0	NA	6.03164	0.172325	5.85931	0.131954	0.331758	0.289564	-0.121237	0.218116
OsAffx.21222.1.S1_at	0	NA	28.897	0.524861	28.3722	0.291471	-0.0856234	0.0601958	-0.112417	-0.0215925
OsAffx.2127.1.S1_at	0	NA	5.36607	0.342158	5.02391	0.0448501	0.156793	0.185432	0.00520415	-0.0870727
OsAffx.21646.1.S1_at	0	NA	4.8038	0.153702	4.6501	-0.0837238	-0.202017	-0.170408	-0.0435822	-0.0494875
OsAffx.22381.1.S1_at	0	NA	9.70854	0.242983	9.46555	0.0430947	-0.0718471	-0.0399483	-0.0829365	0.0271424
OsAffx.22515.1.S1_at	0	NA	44.1307	1.97344	42.1573	0.0558707	-0.0933487	0.219877	-0.134322	-0.00459148
OsAffx.22515.1.S1_x_at	0	NA	33.1508	1.33712	31.8136	0.02043	-0.0497879	0.169754	-0.143523	0.0246419
OsAffx.2278.1.S1_x_at	0	NA	26.268	0.898358	25.3696	0.343531	0.149572	0.321834	0.0760911	0.0150264
OsAffx.22915.1.S1_at	0	NA	6.37856	0.110699	6.26786	-0.220058	0.358861	0.00822478	-0.267528	-0.171446
OsAffx.23484.1.S1_at	0	NA	78.8996	0.271007	78.6285	-0.0927286	-0.328886	-0.188314	-0.0139525	-0.211238
OsAffx.23599.1.S1_at	0	NA	8.02171	0.216286	7.80543	-0.00261446	-0.00334129	-0.248641	0.239574	-0.0446679
OsAffx.24225.1.A1_at	0	NA	7.38148	0.176018	7.20546	0.132351	-0.0834468	-0.105959	0.149827	-0.0865253
OsAffx.24398.1.S1_at	0	NA	24.3689	0.364216	24.0047	-0.206289	-0.0570469	-0.0727598	-0.0740512	-0.120025
OsAffx.25044.1.S1_at	0	NA	3.58975	0.163219	3.42653	0.0823621	-0.15437	-0.0394916	-0.17275	-0.193637
OsAffx.25174.1.S1_at	0	NA	17.8884	0.319284	17.5691	-0.195167	-0.190085	-0.136848	-0.14177	-0.0934471
OsAffx.25556.1.A1_at	0	NA	7.16374	0.104983	7.05876	0.301212	0.0161708	0.24311	-0.211503	0.115597
OsAffx.25810.1.S1_at	0	NA	5.32684	0.219231	5.10761	0.15859	-0.0995446	-0.0183333	-0.0873108	-0.0715673
OsAffx.264.1.A1_x_at	0	NA	5.79114	0.305175	5.48597	-0.0510089	0.156465	-0.0719089	-0.102613	-0.0461749
OsAffx.26486.1.S1_at	0	NA	5.26479	0.803394	4.4614	0.214634	-0.0141302	0.161151	-0.247507	-0.0292989
OsAffx.27366.1.S1_at	0	NA	22.7992	0.153303	22.6458	0.127507	-0.0367643	-0.217152	0.457842	0.116463
OsAffx.28150.1.S1_x_at	0	NA	7.70003	0.825874	6.87416	0.249425	0.0461663	0.00769095	-0.0214822	-0.237615
OsAffx.28452.1.S1_at	0	NA	5.60008	0.205585	5.3945	0.144815	-0.159773	-0.228547	0.0207833	-0.299289
OsAffx.29007.1.A1_at	0	NA	14.8074	0.352144	14.4552	0.226236	0.300208	0.0923823	0.00915836	-0.0694313
OsAffx.29851.1.S1_at	0	NA	18.5469	0.352852	18.194	-0.253953	-0.257647	-0.284932	-0.211001	-0.0913667
OsAffx.30781.1.S1_s_at	0	NA	5.0017	0.149054	4.85264	0.0627844	0.265374	-0.0327353	0.30504	0.249451
OsAffx.31083.3.S1_s_at	0	NA	10.7976	0.225379	10.5722	-0.284424	0.0428022	-0.208139	0.0833351	-0.0280875
OsAffx.31219.1.A1_at	0	NA	5.08357	0.423215	4.66036	-0.0200299	-0.119753	-0.227502	-0.136021	-0.00859646
OsAffx.31487.1.S1_at	0	NA	2.12668	0.0851999	2.04148	0.0560179	0.149556	0.0301901	0.0342015	0.117982
OsAffx.31689.1.S1_at	0	NA	2.95505	0.159512	2.79554	0.00372316	0.0409009	-0.0630258	-0.166244	0.110291
OsAffx.32194.1.A1_at	0	NA	18.0885	0.147368	17.9412	-0.371282	0.125809	-0.161379	-0.141904	8.53e-05
OsAffx.32197.1.A1_x_at	0	NA	15.4645	0.214793	15.2497	-0.090789	0.610583	0.414633	-0.125596	0.0360381
OsAffx.3603.1.S1_at	0	NA	3.53971	0.0560624	3.48365	0.315487	0.175439	0.3785	-0.0807186	-0.00919424
OsAffx.3758.1.S1_at	0	NA	19.3468	0.993064	18.3538	0.0892296	0.0432179	0.318274	-0.169708	0.28029
OsAffx.4139.1.S1_at	0	NA	15.6466	0.473044	15.1735	-0.0296474	-0.244227	-0.284706	-0.247071	-0.0742903
OsAffx.5031.2.S1_x_at	0	NA	18.5774	0.651806	17.9256	-0.313586	-0.207794	-0.318734	0.0360561	0.114499
OsAffx.515.1.S1_at	0	NA	8.88249	0.16744	8.71505	0.285941	0.330356	0.153504	0.0263162	-0.179458
OsAffx.5177.1.S1_at	0	NA	6.78139	0.348159	6.43323	0.164248	-0.392315	-0.02409	-0.0868575	-0.139995
OsAffx.5457.1.S1_at	0	NA	2.79755	0.0553842	2.74217	0.250167	0.0514423	0.259761	-0.110945	0.229312
OsAffx.6758.1.S1_at	0	NA	7.91576	0.460415	7.45534	0.154926	-0.331873	-0.0202605	0.162793	0.0391546
OsAffx.7357.1.S1_at	0	NA	6.9285	0.222162	6.70633	0.280469	0.0796811	0.175794	0.0997037	-0.0780374
OsAffx.7559.1.S1_at	0	NA	2.76286	0.090563	2.6723	-0.113224	0.151271	-0.00291934	0.289226	0.0608696
OsAffx.7664.1.S1_x_at	0	NA	18.6718	0.44469	18.2271	0.159243	-0.129093	0.125595	-0.119729	0.101554
OsAffx.7723.1.S1_x_at	0	NA	4.29256	0.0537758	4.23879	-0.297055	-0.201716	-0.282904	-0.063461	-0.0418668
OsAffx.7903.2.A1_at	0	NA	5.97521	0.204257	5.77096	-0.174384	-0.0119503	-0.236415	0.16678	0.00262512
OsAffx.8032.1.S1_at	0	NA	70.0856	0.49787	69.5878	-0.218388	-0.23177	-0.267443	0.0878021	-0.0243837
OsAffx.8330.1.S1_x_at	0	NA	6.58693	0.179846	6.40709	0.269072	0.127997	0.145908	-0.107898	0.262233
OsAffx.8795.1.S1_at	0	NA	9.87416	0.257404	9.61676	-0.111759	-0.21135	-0.196258	-0.0538442	0.0150455
OsAffx.9137.1.S1_at	0	NA	10.3876	0.183782	10.2038	0.255214	-0.013693	-0.10672	-0.0583245	-0.20523
OsAffx.9176.1.S1_at	0	NA	8.05151	0.260951	7.79056	-0.152085	-0.0261817	-0.0899488	0.395755	0.130452
OsAffx.9299.1.S1_at	0	NA	53.8936	0.154091	53.7395	0.068723	-0.192907	-0.0999053	-0.16863	0.0735284
Os02g10300	1	polygalacturonase, putative, expressed	682.08	649.329	32.751	-0.158885	0.253821	0.0664766	-0.107798	0.0189573
Os01g62660	1	MYB family transcription factor, putative, expressed	540.272	531.3	8.97156	-0.141815	-0.0370271	-0.159833	0.0650714	-0.0635191
Os10g34614	1	csAtPR5, putative, expressed	51.9446	30.8035	21.1411	-0.135964	-0.0305244	0.102834	-0.199607	0.0565131
Os07g31850	1	zinc finger, C3HC4 type domain containing protein, expressed	302.436	248.891	53.5445	-0.144605	-0.00612755	-0.168977	-0.150756	-0.110003
Os12g44300	1	CHX28, putative, expressed	767.771	738.576	29.1943	-0.14272	0.144839	0.000223082	-0.101036	-0.0137068
Os07g30090	1	actin-depolymerizing factor, putative, expressed	941.086	921.309	19.7768	-0.121977	0.119592	-0.0161226	-0.0956146	0.00265564
Os03g13870	1	expressed protein	63.3075	49.7932	13.5143	-0.130073	0.635066	0.266619	-0.203022	0.426311
Os04g41460	1	transporter family protein, putative, expressed	55.7716	31.3979	24.3738	0.0310796	0.08124	-0.109891	-0.0519942	-0.135567
Os02g50620	1	dehydrogenase E1 component domain containing protein, expressed	86.9568	29.1101	57.8468	0.352748	0.240504	0.185536	-0.10736	0.0901116
Os12g36180	1	auxilin, putative, expressed	25.8718	13.1249	12.7469	0.302586	0.319129	0.317875	-0.0308116	-0.0338804
Os05g43850	1	OsFBT9-F-box and tubby domain containing protein, expressed	63.7533	49.8648	13.8885	0.0176813	0.272695	0.23556	-0.129907	-0.0359923
Os05g35500	1	MYB family transcription factor, putative, expressed	140.702	122.284	18.4175	0.0424125	0.630284	0.397956	-0.210023	0.0913241
Os11g31470	1	expressed protein	558.612	535.058	23.5537	-0.328552	-0.131477	-0.256853	-0.0928395	0.00964087
Os08g09200	1	aconitate hydratase protein, putative, expressed	191.718	157.247	34.4711	-0.340597	0.0204443	-0.200494	0.0806985	-0.0561828
Os04g41250	1	armadillo/beta-catenin repeat family protein, putative, expressed	946.167	927.4	18.7664	-0.171035	0.14974	0.00290237	-0.106018	0.105095
Os05g20150	1	TKL_IRAK_CrRLK1L-1.11-The CrRLK1L-1 subfamily has homology to the CrRLK1L homolog, expressed	1026.06	1009.19	16.8691	-0.164618	0.106032	-0.0309784	-0.100133	0.0332321
Os07g48570	1	expressed protein	125.367	9.4361	115.931	-0.209627	0.0871472	-0.0846786	-0.183832	-0.0316215
Os03g43100	1	expressed protein	240.512	217.308	23.2037	-0.22598	0.134756	-0.0297421	0.00500629	-0.0332943
Os03g01350	1	expressed protein	36.2965	9.44006	26.8564	-0.405489	-0.235394	-0.30209	-0.165459	-0.0544977
Os03g55600	1	CAMK_CAMK_like.22-CAMK includes calcium/calmodulin depedent protein kinases, expressed	424.479	412.093	12.3868	0.0852112	0.119446	0.0825392	0.0639378	-0.0846471
Os03g04770	1	beta-amylase, putative, expressed	683.434	668.131	15.3029	-0.240427	0.0168376	-0.133309	-0.0909378	0.0840275
Os12g32760	1	transporter family protein, putative, expressed	613.189	584.489	28.6999	-0.264731	-0.0495944	-0.158135	-0.0453675	0.0421016
Os01g59440	1	BRASSINOSTEROID INSENSITIVE 1-associated receptor kinase 1 precursor, putative, expressed	18.2643	3.00037	15.2639	0.280761	0.229814	0.288864	-0.0497759	-0.107422
Os02g34884	1	SacI homology domain containing protein, expressed	62.5048	22.4841	40.0207	0.273803	0.0981985	0.0156839	0.0561274	-0.157149
Os05g40630	1	DUF567 domain containing protein, putative, expressed	13.8364	2.5244	11.312	0.295257	0.396722	0.596901	-0.128582	0.371666
Os05g43540	1	transmembrane protein 56, putative, expressed	866.982	851.575	15.4071	-0.148583	0.054243	-0.0518725	-0.0359213	0.0053594
Os08g08070	1	transporter family protein, putative, expressed	600.239	561.195	39.0444	-0.161674	0.199581	0.0418129	-0.105906	0.0140009
Os01g48190	1	drought induced 19 protein, putative, expressed	13.6416	3.98404	9.65753	0.338491	0.0152342	0.360354	-0.270852	-0.0855299
Os03g61960	1	2Fe-2S iron-sulfur cluster binding domain containing protein, expressed	29.6455	3.81584	25.8296	0.195274	0.126818	-0.0234306	0.460148	0.113155
Os09g02400	1	RNA-binding region RNP-1, putative, expressed	344.413	301.085	43.3281	-0.301593	0.0193852	-0.130236	-0.289779	0.0464379
Os05g49160	1	expressed protein	52.0222	30.8937	21.1285	0.176398	0.250826	0.0417681	-0.0174472	-0.133134
Os02g51300	1	AP2 domain containing protein, expressed	24.5268	6.69655	17.8302	-0.546844	-0.180227	-0.291634	0.245232	0.166033
Os06g02019	1	cytochrome P450, putative, expressed	507.91	464.92	42.9893	-0.139521	0.183091	0.0442135	-0.0884259	-0.0106555
Os09g12510	1	expressed protein	1020.62	1007.94	12.6801	-0.155586	0.00803321	-0.0983645	-0.0862583	0.000393432
Os06g05440	1	expressed protein	34.4861	17.9813	16.5049	0.0243551	0.0149059	-0.00628282	-0.0545018	-0.00238298
Os05g18730	1	generative cell specific-1, putative, expressed	455.996	427.162	28.8337	-0.303287	0.146137	-0.0864582	-0.184629	0.210727
Os06g33200	1	expressed protein	44.7614	25.1113	19.6501	-0.439092	-0.0962387	-0.274927	-0.0149541	-0.128207
Os03g14690	1	vacuolar ATP synthase 98 kDa subunit, putative, expressed	309.499	290.997	18.5016	-0.0448531	0.207476	-0.00185192	-0.199645	-0.0158127
Os03g20520	1	endoplasmic reticulum-Golgi intermediate compartment protein 3, putative, expressed	70.0702	20.6688	49.4014	-0.0242184	0.0564068	0.00488561	-0.00128674	-0.0288188
Os05g08980	1	expressed protein	65.1716	13.3447	51.8269	-0.192564	0.338252	0.114411	-0.0798262	0.0493378
Os05g02690	1	sensitivity to red light reduced protein 1, putative, expressed	224.342	203.157	21.1846	-0.210245	0.191596	-0.0401838	-0.150144	0.0969415
Os06g40620	1	SNF7 domain containing protein, putative, expressed	135.467	30.7173	104.749	-0.224912	-0.152175	-0.218591	-0.0521959	-0.00857124
Os08g41320	1	BHLH transcription factor, putative, expressed	341.798	331.969	9.82871	0.0579502	0.464518	0.263969	-0.150598	0.00539803
Os05g15890	1	SNF2 family N-terminal domain containing protein, expressed	77.9437	21.2677	56.6761	-0.466641	-0.0950177	-0.245818	-0.136246	-0.231179
Os03g56060	1	CSLC9-cellulose synthase-like family C, expressed	277.004	244.418	32.5857	-0.20948	-0.16328	-0.234545	0.122516	-0.023183
Os09g20650	1	OsFBX323-F-box domain containing protein, expressed	94.6303	65.7969	28.8333	-0.242704	0.113401	0.142175	-0.275719	0.152353
Os05g05354	1	expressed protein	120.79	61.7749	59.0148	-0.45301	0.147152	-0.112268	-0.177958	0.26774
Os11g16390	1	expressed protein	60.732	44.7847	15.9473	-0.175676	0.26918	0.174078	-0.0366046	0.203303
Os07g43470	1	GTP-binding protein, putative, expressed	69.3235	10.3959	58.9277	-0.124465	-0.250372	-0.144402	0.0821619	0.127393
Os07g37990	1	glycosyltransferase sugar-binding region containing DXD motif, putative, expressed	117.506	93.1836	24.3222	0.311008	0.249195	0.400771	-0.00727985	0.204524
Os01g62370	1	ENTH domain containing protein, expressed	270.675	250.906	19.7689	-0.238587	0.0230748	-0.150525	-0.0107371	-0.00666452
Os05g27920	1	phox domain-containing protein, putative, expressed	54.2323	19.3407	34.8916	-0.317755	-0.0359088	-0.199917	0.244859	-0.000340572
Os12g20410	1	matrix attachment region binding protein, putative, expressed	123.837	109.461	14.3764	-0.235947	-0.119547	-0.176011	-0.0863696	-0.0777084
Os08g09300	1	expressed protein	46.3014	8.08352	38.2179	-0.481757	-0.116305	-0.315508	-0.29188	-0.146461
Os12g35320	1	RING finger and CHY zinc finger domain-containing protein 1, putative, expressed	34.5196	15.9614	18.5582	-0.0880466	-0.230878	-0.144738	-0.245528	-0.168315
Os05g07700	1	ribosomal protein, putative, expressed	124.248	38.8636	85.3846	-0.148008	-0.219469	-0.267287	0.224076	-0.0274492
Os07g47290	1	xylose isomerase, putative, expressed	14.274	3.08162	11.1924	0.245299	0.427167	0.612079	-0.251712	0.0109771
Os01g56630	1	dymeclin, putative, expressed	29.6011	8.74668	20.8545	0.27673	-0.247737	-0.0711734	-0.000976198	-0.113772
Os01g68500	1	expressed protein	720.34	704.209	16.1314	-0.0431865	-0.000165161	0.0152053	-0.0286021	-0.0257672
Os02g51430	1	SEC6, putative, expressed	41.4465	9.89095	31.5556	0.0944921	-0.328676	-0.190393	0.0659937	-0.125752
Os02g03510	1	fibroin heavy chain precursor, putative, expressed	798.536	770.954	27.5815	-0.163497	0.206972	0.0349313	-0.106064	0.0177869
Os01g55520	1	ATROPGEF7/ROPGEF7, putative, expressed	1052.64	1039.31	13.3318	-0.159984	0.0209046	-0.0904743	-0.0844331	-0.00481771
Os12g35690	1	RALFL5-Rapid ALkalinization Factor RALF family protein precursor, expressed	774.881	746.151	28.7301	-0.17522	0.205209	0.0311758	-0.108176	0.0274713
Os04g32950	1	calreticulin precursor protein, putative, expressed	22.5094	10.1254	12.3841	0.37598	-0.203176	-0.0427442	0.225385	-0.0784982
Os06g44150	1	CorA-like magnesium transporter protein, putative, expressed	458.361	435.738	22.6229	-0.172879	0.0416894	-0.0662655	-0.185181	-0.00830045
Os07g46590	1	SNF2 family N-terminal domain containing protein, expressed	94.6842	31.8351	62.8492	-0.451143	-0.184296	-0.320649	-0.290995	-0.0918899
Os01g70800	1	mitochondrial carrier protein, putative, expressed	205.818	182.002	23.8159	-0.0821518	-0.16248	-0.265978	-0.0218502	-0.00126579
Os01g54920	1	heat-and acid-stable phosphoprotein, putative, expressed	27.7238	6.51115	21.2126	-0.358824	-0.318048	-0.344529	-0.109162	-0.138657
Os03g55240	1	cytochrome P450, putative, expressed	29.4408	13.9911	15.4496	0.0319196	-0.191361	-0.287498	0.112611	-0.112586
Os04g32920	1	potassium transporter, putative, expressed	141.038	119.243	21.7945	-0.101181	0.405006	0.0226827	-0.0256622	0.0265257
Os11g14544	1	expressed protein	256.344	233.729	22.6151	0.137232	-0.073559	0.140305	-0.0553192	-0.0158627
Os02g12670	1	protein kinase family protein, putative, expressed	68.7997	45.8373	22.9623	0.0598444	0.515073	0.506244	-0.169604	0.291189
Os05g45370	1	cell cycle control protein, putative, expressed	976.538	956.864	19.6734	-0.167552	0.097951	-0.0379453	-0.100892	-0.00866614
Os02g07910	1	fiber protein Fb15, putative, expressed	61.9285	24.2905	37.638	0.298314	0.0335006	0.0898546	-0.106723	0.108163
Os02g07820	1	DUF581 domain containing protein, expressed	477.768	467.034	10.7339	0.170635	0.0593845	0.202738	-0.134987	0.0723187
Os06g47200	1	LTPL85-Protease inhibitor/seed storage/LTP family protein precursor, expressed	13.7634	4.64266	9.12078	0.309354	0.261327	0.353869	0.0355222	0.146698
Os09g37100	1	phospholipase D, putative, expressed	661.462	652.304	9.15789	-0.0055304	-0.0685743	-0.13326	0.0791245	-0.0349009
Os03g58170	1	stem-specific protein TSJT1, putative, expressed	192.133	149.295	42.8379	-0.358315	-0.0341432	-0.186036	-0.0506554	0.00633734
Os10g41860	1	expressed protein	873.112	860.577	12.5355	-0.136209	-0.0439836	-0.0872887	-0.0691858	-0.025221
Os08g17820	1	retrotransposon protein, putative, unclassified, expressed	277.151	233.415	43.736	-0.271137	0.00761022	-0.11359	-0.0933537	0.122393
Os03g05770	1	peroxidase precursor, putative, expressed	552.965	511.242	41.7223	-0.155585	0.222351	0.0600171	-0.10394	0.00780874
Os01g56580	1	CK1_CaseinKinase_1a.3-CK1 includes the casein kinase 1 kinases, expressed	233.869	138.1	95.7688	-0.297527	-0.00527275	-0.162628	-0.14434	0.0333684
Os01g57599	1	retrotransposon protein, putative, unclassified, expressed	175.936	106.883	69.0533	-0.444075	-0.146011	-0.330717	-0.116621	-0.125777
Os02g42020	1	expressed protein	93.4195	44.8724	48.547	-0.0299853	-0.0424154	0.0678729	-0.185826	-0.107647
Os10g20090	1	CSLH1-cellulose synthase-like family H, expressed	207.884	193.238	14.6463	0.353613	-0.0987265	0.251508	-0.114866	-0.145131
Os02g05630	1	protein phosphatase 2C, putative, expressed	449.274	414.75	34.5242	-0.317279	-0.0426442	-0.169608	-0.187622	-0.063109
Os11g10050	1	G-protein alpha subunit, putative, expressed	211.322	191.818	19.5038	-0.0356089	0.0978331	-0.0329955	-0.179392	-0.0801866
Os02g49070	1	ZAC, putative, expressed	409.075	395.668	13.4066	-0.228628	-0.100018	-0.25948	-0.0736135	-0.0590558
Os01g58790	1	GHMP kinases ATP-binding protein, putative, expressed	87.5129	8.0693	79.4436	0.129291	0.129831	0.0693654	-0.0751227	-0.0479109
Os01g58640	1	nucleotide pyrophosphatase/phosphodiesterase, putative, expressed	686.384	664.652	21.7321	-0.164369	-0.0116357	-0.11762	-0.146064	-0.0514512
Os08g03360	1	ATBET9, putative, expressed	133.809	82.6845	51.1249	-0.476667	-0.223006	-0.317622	0.203701	-0.00380263
Os03g31310	1	circadian clock coupling factor-related, putative, expressed	138.38	97.7828	40.5974	-0.503817	-0.207019	-0.327995	-0.271652	-0.116544
Os12g07450	1	WD domain, G-beta repeat domain containing protein, expressed	86.1865	36.938	49.2485	-0.455917	-0.166563	-0.34172	-0.0438803	-0.0878324
Os09g13940	1	AP2 domain containing protein, expressed	258.152	245.176	12.9759	-0.259	0.259818	0.0551307	-0.12471	0.0974063
Os05g21180	1	phosphatidic acid phosphatase-related, putative, expressed	410.207	377.511	32.6964	-0.245753	0.0483673	-0.195477	-0.0929507	-0.0420833
Os02g03230	1	membrane related protein CP5, putative, expressed	54.824	16.8247	37.9993	0.0571929	0.0603679	0.0862127	-0.168093	-0.134732
Os07g37650	1	GTPase-activating protein, putative, expressed	273.712	230.914	42.7978	-0.254974	-0.0166235	-0.118779	-0.0954111	-0.0231779
Os08g42610	1	pentatricopeptide, putative, expressed	49.9373	22.8844	27.053	-0.335894	-0.0812419	-0.157948	0.336614	-0.13312
Os06g12320	1	transmembrane amino acid transporter protein, putative, expressed	13.8992	3.86582	10.0334	0.199722	0.0547361	0.149952	-0.170592	-0.148018
Os02g20170	1	drought induced 19 protein, putative, expressed	314.663	284.798	29.8648	0.0625452	-0.0871349	-0.0681028	-0.186528	-0.100184
Os06g43210	1	zinc finger, C3HC4 type domain containing protein, expressed	91.6847	25.5744	66.1103	-0.531557	-0.10569	-0.361216	0.0660326	-0.156875
Os07g40290	1	OsGH3.8-Probable indole-3-acetic acid-amido synthetase, expressed	57.1445	29.5908	27.5537	-0.306114	-0.155144	-0.311963	0.429713	-0.0371915
Os04g46570	1	growth regulator related protein, putative, expressed	641.36	616.793	24.5664	-0.236528	-0.123935	-0.177613	-0.142452	-0.110045
Os02g31874	1	DUF803 domain containing, putative, expressed	99.6021	71.3644	28.2377	0.377027	0.201542	0.460079	-0.158545	-0.0899724
Os06g13560	1	SAM dependent carboxyl methyltransferase, putative, expressed	217.93	209.169	8.76172	0.0836561	0.109492	-0.01793	-0.107671	-0.0712699
Os06g51390	1	expressed protein	622.789	600.417	22.3727	-0.153274	-0.0607899	-0.206768	-0.147005	-0.106733
Os11g03380	1	expressed protein	84.8417	58.6751	26.1666	0.25672	0.00263332	0.0241794	-0.0375135	-0.112096
Os04g32020	1	2-oxoglutarate dehydrogenase E1 component, mitochondrial precursor, putative, expressed	118.129	82.5255	35.6035	-0.01053	0.303823	0.145077	-0.274712	0.0692061
Os07g47360	1	CW-type Zinc Finger, putative, expressed	169.753	142.717	27.0365	-0.264373	-0.237444	-0.302355	-0.12857	-0.157014
Os01g16680	1	heat shock protein DnaJ, putative, expressed	260.083	232.476	27.6075	-0.175165	-0.00358215	-0.11042	-0.200458	-0.178524
Os02g51750	1	annexin, putative, expressed	139.655	28.9787	110.677	-0.00149198	0.0594271	0.0838463	0.0889805	0.169023
Os05g37910	1	phosphatidic acid phosphatase-related, putative, expressed	115.671	29.7048	85.9666	-0.0396627	-0.262171	-0.274836	0.166305	-0.117684
Os05g35980	1	expressed protein	517.039	490.917	26.1218	-0.197818	-0.0855205	-0.050846	-0.116611	-0.107064
Os03g56940	1	app1, putative, expressed	827.428	800.908	26.5195	-0.163121	0.112077	-0.0164301	-0.0989117	-0.00584089
Os01g12870	1	eukaryotic translation initiation factor 3 subunit E-interacting protein, putative, expressed	22.6435	3.13304	19.5104	-0.228043	-0.283224	-0.31736	0.104139	0.196643
Os02g33730	1	ubiquinol-cytochrome C reductase hinge protein, putative, expressed	168.717	150.844	17.8732	0.234958	0.295257	0.178221	0.0703439	0.0909437
Os01g64370	1	expressed protein	767.301	748.733	18.5681	-0.296663	-0.0637067	-0.20295	-0.109265	-0.0292604
Os05g01300	1	expressed protein	187.208	157.84	29.3681	0.180136	0.126139	0.0539356	0.174926	0.0696414
Os07g43770	1	expressed protein	16.7977	3.91827	12.8794	0.174581	0.132018	0.475026	-0.0528519	-0.026504
Os03g53410	1	protein kinase domain containing protein, expressed	405.414	365.442	39.9725	-0.232635	-0.0289865	-0.126279	-0.0986902	0.169909
Os06g03390	1	expressed protein	1030.07	1014.37	15.7021	-0.165643	0.0873491	-0.038606	-0.0984267	0.0652134
Os04g57280	1	expressed protein	683.364	649.247	34.1171	-0.158228	0.201637	0.0405879	-0.101062	0.0163542
Os01g72009	1	expressed protein	21.192	1.83973	19.3523	0.0844167	-0.0039375	0.0313357	-0.0778025	0.0548142
Os04g01530	1	adenylate kinase, putative, expressed	123.643	51.4578	72.1857	-0.125129	0.149878	0.0299152	0.141994	-0.0369372
Os05g47446	1	expressed protein	23.4665	6.06732	17.3991	-0.000550203	-0.201754	-0.194826	-0.230153	-0.142512
Os01g60080	1	monocopper oxidase, putative, expressed	640.135	605.511	34.6243	-0.158993	0.271585	0.0776982	-0.1096	0.0216707
Os04g40150	1	glycosyl transferase family 17 protein, putative, expressed	793.311	774.897	18.4148	-0.166416	-0.0336651	-0.148698	-0.119912	-0.00622052
Os02g03520	1	THION25-Plant thionin family protein precursor, expressed	911.564	888.961	22.6021	-0.164093	0.150705	-0.000764298	-0.10211	0.013513
Os01g69920	1	histidine kinase, putative, expressed	49.3451	20.0766	29.2685	0.0457063	0.0534966	-0.0563548	-0.218417	-0.173697
Os12g44000	1	ubiquitin-conjugating enzyme E2 W, putative, expressed	328.333	264.02	64.3128	-0.0242812	-0.0226492	-0.0146349	-0.203357	-0.123335
Os06g35590	1	reticuline oxidase-like protein precursor, putative, expressed	576.879	536.487	40.3928	-0.158058	0.213338	0.0557375	-0.105248	0.0248151
Os08g07600	1	expressed protein	854.437	829.199	25.2379	-0.173953	0.119457	-0.0197168	-0.0918622	0.00193293
Os05g51900	1	expressed protein	867.437	842.698	24.7393	-0.163144	0.160979	0.008675	-0.103655	0.0152789
Os04g49650	1	DUF581 domain containing protein, expressed	1040.76	1027.44	13.3292	-0.163443	0.0212437	-0.0935612	-0.0917117	-0.00553891
Os09g15750	1	proteasome/cyclosome repeat containing protein, expressed	37.3321	15.9377	21.3943	-0.174993	-0.118966	-0.0237467	0.114429	-0.224867
Os06g48640	1	proteasome/cyclosome repeat containing protein, expressed	115.977	106.975	9.0014	-0.0908169	0.178958	0.0567352	0.0135262	-0.0597587
Os11g41610	1	40S ribosomal protein S29, putative	33.8515	7.29202	26.5594	0.265359	-0.198359	-0.0734298	0.121387	0.0419151
Os06g43850	1	ATP synthase F1, delta subunit family protein, putative, expressed	39.6084	11.5218	28.0866	0.160824	0.0389163	0.0914875	0.0888356	0.124655
Os07g36470	1	vacuolar ATP synthase subunit H, putative, expressed	76.776	26.0424	50.7336	0.539105	0.11993	0.203303	0.0961961	0.0207903
Os06g50300	1	heat shock protein, putative, expressed	7.79411	1.93371	5.8604	0.150149	-0.177248	-0.107258	0.160305	0.0293062
Os02g31290	1	AML1, putative, expressed	111.341	37.9444	73.3962	-0.129899	-0.0639324	-0.0829326	0.150079	-0.127553
Os10g33680	1	serine/threonine-protein phosphatase 2A regulatory subunit B subunitbeta, putative, expressed	51.4485	8.71146	42.737	0.199822	-0.245247	-0.191153	0.0846716	-0.0196638
Os05g35266	1	galactosyltransferase, putative, expressed	66.5664	33.3566	33.2098	-0.197954	-0.131139	-0.186393	-0.148201	-0.0687766
Os01g19410	1	expressed protein	91.2879	53.8554	37.4325	0.0244539	-0.168455	0.0265529	-0.0733944	-0.216486
Os08g03670	1	galactosyltransferase family protein, putative, expressed	370.75	344.219	26.5312	0.06144	-0.00318268	-0.0112138	0.0736728	-0.0315496
Os11g31400	1	expressed protein	938.916	922.324	16.5922	-0.167185	0.149292	0.00635901	-0.105235	0.14308
Os08g42750	1	CAMK_CAMK_like.37-CAMK includes calcium/calmodulin depedent protein kinases, expressed	414.701	403.074	11.6276	-0.234642	-0.08476	-0.21488	0.00115732	-0.0362327
Os01g64970	1	CAMK_CAMK_like.11-CAMK includes calcium/calmodulin depedent protein kinases, expressed	47.8883	17.9986	29.8898	0.310025	0.0291871	0.470036	-0.144657	0.250012
Os02g47220	1	CPuORF20-conserved peptide uORF-containing transcript, expressed	768.704	753.221	15.4834	-0.0197838	-0.00431358	0.0179832	-0.0878815	-0.0283184
Os09g39930	1	tyrosine protein kinase domain containing protein, putative, expressed	1048.91	1035.5	13.4142	-0.169334	0.0334162	-0.0849201	-0.0932958	0.0169001
Os01g55440	1	CAMK_KIN1/SNF1/Nim1_like.1-CAMK includes calcium/calmodulin depedent protein kinases, expressed	1056.27	1042.74	13.5297	-0.160273	0.042389	-0.0739827	-0.0913983	0.0214183
Os03g12570	1	expressed protein	1056.6	1042.64	13.968	-0.161548	0.0612859	-0.0609772	-0.0941471	0.0356285
Os10g40090	1	expansin precursor, putative, expressed	566.32	534.687	31.6326	-0.157466	0.368454	0.136512	-0.115085	0.103212
Os10g37230	1	expressed protein	90.2679	61.5165	28.7513	-0.168047	-0.159416	-0.267242	0.0781389	-0.0448056
Os01g51210	1	uncharacterized protein PA4923, putative, expressed	456.361	446.166	10.195	-0.0241426	0.164917	0.0860408	-0.0513365	0.0411008
Os01g48960	1	glutamate synthase, chloroplast precursor, putative, expressed	101.565	77.378	24.187	0.086489	0.0510665	-0.0259019	-0.0841891	0.0295704
Os02g35890	1	expressed protein	53.3302	29.763	23.5672	-0.414956	-0.266685	-0.409294	0.00928282	0.0836303
Os04g11195	1	gamma-thionin family domain containing protein	869.891	845.234	24.6565	-0.16401	0.147939	0.00229687	-0.101727	0.021816
Os03g64300	1	THION30-Plant thionin family protein precursor, expressed	248.124	189.834	58.2899	-0.166934	-0.0737066	-0.0905507	-0.251186	-0.128719
Os03g64310	1	expressed protein	1062.7	1048.37	14.3339	-0.153882	0.0460864	-0.066925	-0.0961559	0.00314873
Os07g41070	1	NAD dependent epimerase/dehydratase family protein, putative, expressed	406.452	370.028	36.4242	-0.233572	0.0852526	-0.0590184	-0.0828043	0.00475458
Os04g37600	1	phosphate carrier protein, mitochondrial precursor, putative, expressed	750.151	723.983	26.1681	-0.166798	0.110041	-0.0102736	-0.0681498	-0.0277833
Os09g30030	1	expressed protein	764.083	734.212	29.8716	-0.161876	0.185675	0.0270308	-0.103749	0.010797
Os05g23850	1	expressed protein	420.583	395.735	24.8483	-0.40849	-0.140937	-0.258488	-0.0445316	-0.0747767
Os03g01910	1	transcription factor BTF3, putative, expressed	174.481	109.084	65.3971	0.339969	-0.175202	0.0363618	0.310425	-0.110856
Os01g68380	1	expressed protein	587.017	566.264	20.7532	-0.126061	-0.115618	-0.101333	-0.15531	-0.0547202
Os04g57770	1	expressed protein	32.4286	7.74826	24.6804	-0.197553	0.212328	-0.0864369	0.517155	0.0203664
Os04g10240	1	nicotiana lesion-inducing like, putative, expressed	38.07	21.6023	16.4678	0.245001	-0.300506	-0.122265	0.0867334	0.0129773
Os03g22800	1	OsFBT5-F-box and tubby domain containing protein, expressed	53.2776	28.6729	24.6048	0.403328	0.00419039	0.423695	-0.153816	-0.193515
Os01g27880	1	sucrose-phosphatase, putative, expressed	27.6532	18.4628	9.19043	-0.275145	0.15946	-0.031202	0.0636621	0.00362058
Os03g11010	1	natural resistance-associated macrophage protein, putative, expressed	46.7182	12.7528	33.9654	-0.369344	0.190265	-0.0344855	-0.217352	-0.0640279
Os03g36439	1	F-box domain containing protein, expressed	195.472	181.33	14.1421	-0.0238293	0.0014863	-0.0597665	0.198545	-0.128606
Os02g26860	1	START domain containing protein, putative, expressed	218.729	184.917	33.8113	-0.35925	-0.0478099	-0.209349	-0.143101	-0.00427194
Os10g20250	1	membrane associated DUF588 domain containing protein, putative, expressed	262.346	241.436	20.9099	-0.202923	-0.00709081	-0.0725235	-0.0602596	-0.115161
Os04g10680	1	zinc finger, C3HC4 type domain containing protein, expressed	561.87	523.157	38.7132	-0.283288	-0.0572017	-0.179642	-0.163521	0.00637334
Os02g43830	1	3-isopropylmalate dehydratase small subunit 2, putative, expressed	33.9105	11.747	22.1635	-0.0231585	0.201466	0.24151	0.180155	0.151196
Os08g18044	1	tetraspanin family protein, putative, expressed	27.3892	7.35508	20.0342	0.36908	0.419919	0.43208	-0.0505755	-0.159247
Os12g19350	1	expressed protein	34.6048	14.4299	20.1749	-0.19462	0.0675072	0.0501076	0.00521966	-0.143002
Os03g10320	1	expressed protein	43.5047	33.875	9.62962	0.0823361	-0.0689523	0.0455033	0.0751087	0.171045
Os02g30100	1	cytochrome P450, putative, expressed	236.661	156.833	79.8285	-0.225008	-0.092048	-0.1969	-0.101821	-0.0193701
Os07g29620	1	OsSCP39-Putative Serine Carboxypeptidase homologue, expressed	34.9591	6.59974	28.3594	-0.224949	0.371062	0.0992619	-0.0737019	0.0522189
Os09g24590	1	expressed protein	15.392	3.32375	12.0683	0.144275	0.0362636	0.283416	-0.0558277	-0.168521
Os04g42910	1	expressed protein	84.319	48.8141	35.5049	-0.37719	-0.131024	-0.31041	-0.190731	-0.0723741
Os04g57330	1	expressed protein	272.266	228.06	44.2062	-0.0888135	0.169173	-0.0572928	-0.153615	-0.0597902
Os09g29825	1	pentatricopeptide, putative, expressed	45.0546	8.92681	36.1277	-0.344946	0.31204	0.138253	-0.275095	-0.00677547
Os03g03350	1	polygalacturonase, putative, expressed	367.914	351.39	16.5242	-0.021171	0.0890278	0.118275	-0.219088	0.19309
Os11g33240	1	citrate synthase, putative, expressed	184.267	166.286	17.9816	0.0907079	-0.00263558	-0.0793142	0.1615	-0.0388012
Os03g10850	1	FAD-linked sulfhydryl oxidase ALR, putative, expressed	34.4702	16.7826	17.6876	-0.507988	-0.446768	-0.61333	-0.124761	-0.103806
Os06g47330	1	dynamin family protein, putative, expressed	28.1267	18.1921	9.93452	-0.12451	-0.232929	-0.206835	0.368859	-0.116484
Os01g10890	1	CAMK_KIN1/SNF1/Nim1_like.8-CAMK includes calcium/calmodulin depedent protein kinases, expressed	947.349	932.316	15.0337	-0.151462	0.0952393	-0.0457518	-0.113399	0.0406923
Os04g39210	1	agmatine deiminase, putative, expressed	82.9167	62.9182	19.9984	-0.339854	0.419233	0.206911	-0.0794433	0.428777
Os07g34730	1	acyltransferase, putative, expressed	42.907	20.4024	22.5046	0.127084	-0.0324318	0.0452649	-0.075149	-0.119434
Os01g74530	1	protein phosphatase 2C, putative, expressed	37.0483	4.55524	32.4931	-0.0329074	0.215712	0.241379	0.070035	-0.239557
Os08g33082	1	DNA-repair protein complementing XP-C cells, putative, expressed	96.8966	65.2458	31.6508	-0.432023	-0.270271	-0.249029	-0.0215011	-0.036483
Os01g57066	1	transmembrane protein 49, putative, expressed	185.001	152.512	32.4896	0.174683	0.14616	0.0539181	-0.0357488	-0.0384233
Os07g48340	1	OsCML24-Calmodulin-related calcium sensor protein, expressed	608.597	589.968	18.6289	-0.0575759	-0.0557498	-0.1214	-0.133769	-0.0354109
Os01g57420	1	diacylglycerol kinase, putative, expressed	220.368	213.4	6.96815	-0.110836	-0.0225342	-0.0857085	-0.186005	0.164493
Os02g04440	1	transducin family protein, putative, expressed	80.4851	21.1196	59.3654	0.425662	0.0386274	0.255976	0.0284476	-0.145923
Os04g52020	1	PHD-finger domain containing protein, putative, expressed	226.27	171.764	54.5064	-0.365322	-0.177034	-0.253195	-0.202046	-0.0822863
Os04g46020	1	GATA zinc finger domain containing protein, expressed	246.892	233.012	13.8797	0.0091917	0.38666	0.0985772	-0.0929171	-0.0195936
Os06g36360	1	expressed protein	64.1507	14.3768	49.7739	-0.487128	-0.201163	-0.277106	-0.163704	-0.116494
Os03g56241	1	40S ribosomal protein S29, putative, expressed	35.916	5.04733	30.8686	0.0647798	-0.107566	-0.0857796	0.136396	0.1112
Os01g06460	1	uncharacterized Cys-rich domain containing protein, putative, expressed	52.8703	13.4357	39.4346	0.0730975	0.0757303	-0.0847588	0.00413617	-0.129627
Os03g01760	1	exostosin family domain containing protein, expressed	48.5797	11.9524	36.6274	-0.115195	-0.00201402	0.0035358	-0.0825827	-0.0125524
Os01g67560	1	Divergent PAP2 family domain containing protein, expressed	770.613	760.44	10.1728	-0.0257654	-0.0671048	-0.126189	-0.0589327	-0.114601
Os12g07780	1	eukaryotic aspartyl protease domain containing protein, expressed	26.673	5.75213	20.9209	0.491224	-0.300078	0.179306	-0.0810839	-0.385678
Os02g54120	1	CCR4-NOT transcription factor, putative, expressed	65.3523	44.6357	20.7167	-0.341998	-0.20895	-0.232499	0.149961	-0.114302
Os09g23660	1	ZIM motif family protein, expressed	210.659	180.032	30.6272	0.0247541	0.0629688	-0.0916478	-0.10142	-0.067047
Os06g44380	1	ubiquitin carboxyl-terminal hydrolase family protein, expressed	29.6124	19.4725	10.14	-0.299938	-0.0663038	-0.292212	-0.213497	-0.108097
Os07g47340	1	expressed protein	48.7864	23.0282	25.7582	-0.205242	-0.333344	-0.324489	0.0496629	-0.242485
Os08g16559	1	expressed protein	339.197	328.131	11.0658	0.146427	-0.0508776	0.166084	-0.0933317	-0.154577
Os01g45880	1	retrotransposon protein, putative, unclassified, expressed	740.727	723.451	17.2755	-0.110509	-0.0778263	-0.0952854	-0.129586	-0.0496553
Os04g23210	1	expressed protein	51.6703	22.0115	29.6589	-0.100238	-0.28175	-0.147254	-0.30704	-0.168659
Os10g07270	1	ubiquitin carboxyl-terminal hydrolase 5, putative, expressed	219.565	195.221	24.344	-0.408162	0.0278441	-0.25506	-0.103486	0.0955748
Os12g21700	1	zinc finger C-x8-C-x5-C-x3-H type family protein, expressed	68.3967	15.78	52.6167	0.00603608	0.219748	0.17843	-0.278444	0.0809158
Os04g52140	1	protein kinase domain containing protein, expressed	61.1977	36.2632	24.9345	-0.0192213	-0.186757	-0.302394	0.324985	-0.153815
Os02g48964	1	WD-40 repeat family protein, putative, expressed	186.981	69.6317	117.349	-0.462918	-0.163452	-0.261	-0.0628769	-0.0322974
Os12g17310	1	prefoldin, putative, expressed	422.273	392.429	29.8437	-0.0655506	-0.0363307	-0.0709174	-0.00630768	0.0202708
Os03g38970	1	metal ion binding protein, putative, expressed	49.8164	31.871	17.9454	-0.321493	0.12371	-0.161421	-0.145327	0.240179
Os05g51530	1	vacuolar ATP synthase subunit C, putative, expressed	63.4723	15.9119	47.5605	0.609359	0.238298	0.338629	0.0105069	-0.12102
Os04g55960	1	NADPH reductase, putative, expressed	104.407	95.0961	9.31061	0.200167	-0.0138431	0.142848	-0.197167	0.0808059
Os02g48340	1	RNA recognition motif containing protein, putative, expressed	420.499	392.502	27.9963	-0.0767947	-0.0625111	-0.0774164	-0.177018	-0.0802156
Os12g20150	1	phosphoglucan, water dikinase, chloroplast precursor, putative, expressed	449.675	413.997	35.6788	-0.375735	-0.0174197	-0.197683	-0.216181	-0.0971107
Os01g15110	1	syntaxin, putative, expressed	210.775	76.6651	134.11	-0.381839	-0.150925	-0.268793	-0.159423	-0.0688711
Os08g22864	1	sec8 exocyst complex component specific domain containing protein, expressed	98.8682	78.5721	20.2962	0.08848	-0.224369	-0.0951127	-0.186919	-0.156479
Os05g48620	1	tRNA-binding arm, putative, expressed	41.0086	14.0981	26.9105	0.495202	0.0355965	0.365459	-0.150023	-0.181778
Os08g14860	1	cytochrome b-c1 complex subunit 7, putative, expressed	142.8	83.1685	59.6314	-0.234977	-0.139831	-0.0874468	-0.158215	-0.129524
Os01g22630	1	ECT protein, putative, expressed	125.34	38.2158	87.1243	-0.222727	0.0137458	-0.180364	0.181603	0.0555171
Os10g26630	1	CSLA2-cellulose synthase-like family A%3B mannan synthase	500.256	476.781	23.4749	-0.179945	-0.100232	-0.165899	-0.11844	-0.100122
Os02g16000	1	E1-BTB1-Bric-a-Brac, Tramtrack, and Broad Complex domain with E1 subfamily conserved sequence, expressed	320.966	247.079	73.887	-0.356822	-0.0706221	-0.187778	-0.15364	0.0910903
Os04g56670	1	S4 domain containing protein, putative, expressed	31.8163	5.55865	26.2576	0.134791	0.0336966	0.325663	0.151199	-0.0138224
Os03g16570	1	zinc finger, C3HC4 type domain containing protein, expressed	231.739	222.398	9.34119	0.0444312	-0.0952712	-0.137488	0.0701655	-0.151609
Os07g23200	1	F-actin-capping protein subunit alpha, putative, expressed	219.423	182.739	36.6835	-0.137388	-0.14089	-0.0294972	-0.0813758	-0.0542133
Os06g08400	1	LIM domain-containing protein, putative, expressed	417.728	379.747	37.9809	-0.180042	-0.0457828	-0.175978	-0.168751	-0.0968381
Os01g48330	1	protein kinase domain containing protein, expressed	387.32	372.797	14.523	0.0870441	0.0125532	0.0117288	-0.0695244	-0.0486635
Os01g27940	1	cyclin-L1-1, putative, expressed	144.286	117.445	26.8407	-0.469451	-0.0863222	-0.327952	-0.0381675	-0.0944428
Os11g16370	1	uridine/cytidine kinase-like 1, putative, expressed	60.2251	9.03158	51.1935	0.217692	-0.0706203	-0.00178163	0.0475607	0.169716
Os01g16170	1	PQ loop repeat domain containing protein, expressed	262.139	235.46	26.6787	-0.0491986	0.0822674	0.0709115	-0.1921	-0.075387
Os02g54150	1	SAC domain containing protein, putative, expressed	435.212	413.388	21.8246	-0.284567	0.0690366	-0.0978879	-0.179669	-0.0278545
Os01g01830	1	OsPOP1-Putative Prolyl Oligopeptidase homologue, expressed	128.484	10.4954	117.989	0.256639	-0.17144	-0.0571349	0.303906	-0.136819
Os04g58734	1	expressed protein	727.052	711.906	15.1458	-0.0567634	0.038724	0.0379676	-0.140142	-0.0148041
Os02g25900	1	pollen signalling protein with adenylyl cyclase activity, putative, expressed	858.004	841.754	16.2502	-0.0672007	0.153084	0.0644215	-0.110352	0.0244504
Os08g31814	1	OsAPRL4 adenosine 5%27-phosphosulfate reductase-like OsAPRL4, expressed	609.952	581.026	28.9259	-0.321098	0.135705	-0.0728051	-0.138793	-0.0339333
Os02g12660	1	protein kinase domain containing protein, putative, expressed	1063.63	1049.06	14.5715	-0.165328	0.0486228	-0.0705512	-0.0973221	-0.000340303
Os01g47580	1	lipid phosphatase protein, putative, expressed	58.148	12.2409	45.9071	0.192021	-0.0295998	-0.143355	-0.195316	-0.222577
Os02g39710	1	CCT/B-box zinc finger protein, putative, expressed	67.8189	34.8256	32.9934	-0.248058	-0.203195	-0.238518	-0.168529	-0.151887
Os03g26450	1	F-actin-capping protein subunit beta, putative, expressed	77.2439	27.6813	49.5627	-0.406357	-0.0718982	-0.125643	-0.0179879	0.114531
Os01g51250	1	mitochondrial carrier protein, putative, expressed	101.514	51.8138	49.7004	-0.251922	-0.0193848	-0.24988	-0.140165	-0.0972176
Os09g25410	1	expressed protein	90.4736	16.8487	73.6249	-0.296764	-0.224708	-0.317901	-0.245995	-0.180677
Os03g56610	1	expressed protein	20.4866	4.29626	16.1903	0.319286	0.199631	0.371866	-0.00901764	-0.0490136
Os01g73170	1	peroxidase precursor, putative, expressed	230.037	205.724	24.3122	0.0226218	0.0239568	-0.0820321	-0.179932	-0.105384
Os03g62280	1	expressed protein	74.6548	23.5243	51.1305	-0.335843	0.0643106	-0.0287971	-0.142646	-0.0305007
Os06g14440	1	DRD1, putative, expressed	303.129	285.951	17.1779	-0.319241	0.100837	-0.153971	-0.0756208	-0.0537465
Os01g11900	1	hhH-GPD superfamily base excision DNA repair protein, expressed	32.0443	14.315	17.7293	-0.153641	-0.201047	-0.211733	-0.113134	-0.0355411
Os02g30910	1	nodulin MtN3 family protein, putative, expressed	191.253	117.744	73.5089	-0.295555	-0.0824303	-0.11452	0.0181118	0.28777
Os11g10780	1	expressed protein	93.5513	71.1194	22.4319	-0.345238	0.0628857	-0.0784981	-0.273802	0.328926
Os02g10630	1	GRAM and C2 domains containing protein, putative, expressed	966.824	949.247	17.5775	-0.20005	0.0605049	-0.0529884	-0.121799	-0.0126294
Os01g04930	1	MYB family transcription factor, putative, expressed	32.3431	17.9858	14.3573	0.177165	0.110905	0.0938945	-0.140371	0.0942203
Os01g36070	1	nodulin MtN3 family protein, putative, expressed	32.3688	4.82703	27.5417	0.373223	-0.176747	-0.105881	0.145725	-0.110789
Os02g17780	1	ent-kaurene synthase, chloroplast precursor, putative, expressed	702.716	680.328	22.3876	-0.0381435	0.123589	0.152477	-0.127419	-0.0292276
Os04g40310	1	dehydrogenase, putative, expressed	77.8853	53.8447	24.0406	0.258009	0.277533	0.094083	0.000679403	-0.0512427
Os09g32100	1	expressed protein	16.4377	4.53996	11.8978	-0.111096	-0.0797119	-0.125339	0.533138	0.106276
Os02g48330	1	3-hydroxy-3-methylglutaryl-coenzyme A reductase, putative, expressed	360.797	333.824	26.9735	-0.317829	-0.0468893	-0.213672	0.0492377	0.0829402
Os09g24650	1	zinc finger, C3HC4 type, putative, expressed	217.747	202.122	15.625	0.0186663	0.106244	0.137874	-0.217354	-0.0739483
Os01g52630	1	regulator of chromosome condensation, putative, expressed	20.9499	3.88941	17.0605	-0.19349	-0.226777	-0.22557	0.0286824	0.296143
Os05g23700	1	DNA-binding storekeeper protein-related, putative, expressed	226.651	167.447	59.2047	-0.450411	-0.0348648	-0.251858	-0.124906	0.061083
Os01g05420	1	IWS1 C-terminus family protein, putative, expressed	198.247	156.505	41.7426	-0.403361	-0.143905	-0.286499	-0.065398	-0.0298329
Os03g59170	1	OsAPRL5 adenosine 5%27-phosphosulfate reductase-like OsAPRL5, expressed	76.8214	24.7019	52.1195	-0.197055	0.297187	0.26306	-0.341366	0.185686
Os03g62110	1	nicotinate phosphoribosyltransferase family domain containing protein, expressed	42.9042	8.43018	34.474	0.244442	0.167496	0.389184	0.204624	0.135901
Os01g54520	1	DUF1264 domain containing protein, putative, expressed	839.429	821.947	17.483	-0.225481	-0.0407006	-0.158713	-0.094413	-0.0161468
Os02g06592	1	SNF2 family N-terminal domain containing protein, expressed	263.525	193.741	69.7842	-0.442087	-0.193212	-0.269356	-0.27676	-0.193781
Os04g13470	1	expressed protein	86.1313	14.5518	71.5795	0.379809	-0.0966164	0.122087	0.106686	-0.139016
Os12g04934	1	GIY-YIG catalytic domain containing protein, putative, expressed	535.894	517.74	18.1537	-0.144738	-0.04859	-0.0266375	-0.158047	0.0141442
Os10g27274	1	expressed protein	254.963	213.288	41.6745	-0.115324	-0.0868444	0.0501864	-0.211481	-0.081762
Os04g47700	1	expressed protein	112.637	97.0346	15.6027	0.130698	0.043762	0.301215	-0.151099	0.357508
Os01g29469	1	dual specificity protein phosphatase, putative, expressed	71.5547	37.3136	34.2411	-0.257338	-0.12735	-0.214426	-0.0204323	-0.0114818
Os03g24950	1	expressed protein	634.403	622.445	11.9586	-0.227304	-0.0968198	-0.152273	-0.0386044	-0.0160099
Os03g17440	1	expressed protein	300.487	264.733	35.7541	-0.415283	-0.166364	-0.308134	-0.142463	-0.125659
Os02g32970	1	hydrolase, alpha/beta fold family protein, putative, expressed	168.317	143.189	25.1284	-0.0663474	0.201896	0.0295148	0.199634	0.0296402
Os07g31650	1	expressed protein	595.047	571.462	23.5855	-0.312252	-0.0900046	-0.201272	-0.109216	-0.0257803
Os02g57750	1	protein binding protein, putative, expressed	693.561	681.412	12.1489	-0.116319	0.136023	0.00651822	0.000822462	0.0707451
Os05g33610	1	expressed protein	62.7039	41.8974	20.8064	0.0623822	-0.021793	-0.0209618	-0.0994086	-0.124521
Os01g54580	1	transporter family protein, putative, expressed	26.6543	8.68941	17.9649	0.371595	-0.0573341	0.121946	-0.0566594	-0.212268
Os07g22700	1	tim44-like domain containing protein, expressed	22.3994	3.31048	19.0889	0.450093	-0.0572079	0.0808383	0.0841642	0.0614011
Os01g17214	1	major facilitator superfamily antiporter, putative, expressed	228.903	209.035	19.8677	-0.325639	0.385347	0.0388475	-0.205498	0.107163
Os06g46366	1	zinc finger, C3HC4 type, domain containing protein, expressed	118.044	85.086	32.9583	-0.281579	0.119366	-0.0851683	-0.138313	-0.0355615
Os07g10810	1	conserved hypothetical protein	765.441	748.573	16.868	-0.169348	-0.0674294	-0.0894555	-0.0797016	-0.0555571
Os08g01054	1	retrotransposon protein, putative, unclassified, expressed	197.772	161.604	36.1686	-0.470498	-0.128529	-0.283712	-0.11352	-0.134192
Os10g37290	1	DEFL6-Defensin and Defensin-like DEFL family, expressed	347.552	335.19	12.3628	0.10135	0.354865	0.281093	-0.0737101	-0.045004
Os08g19114	1	expressed protein	267.525	236.214	31.3107	-0.175005	-0.178993	-0.235941	-0.202406	-0.149432
Os09g21370	1	cysteine proteinase EP-B 1 precursor, putative, expressed	601.759	563.176	38.5829	-0.156178	0.157513	0.0231021	-0.0999908	-0.000986184
Os03g13860	1	ras-related protein, putative, expressed	35.0084	8.89314	26.1153	0.507949	0.106921	0.540793	-0.157355	-0.101282
Os11g03760	1	expressed protein	211.133	165.886	45.247	-0.150817	-0.0780388	-0.0893803	-0.0755666	0.00837744
Os03g55870	1	membrane associated DUF588 domain containing protein, putative, expressed	37.2452	10.9571	26.2881	0.0227151	0.651547	0.561665	-0.249065	0.46459
Os12g31830	1	nitrilase, putative, expressed	41.9772	27.6843	14.2929	0.358425	0.163767	0.401028	-0.00101438	-0.0772376
Os08g16350	1	expressed protein	280.811	264.599	16.2117	0.11503	-0.0070753	-0.0242763	-0.0521549	-0.0180718
Os03g09080	1	ubiquitin carboxyl-terminal hydrolase domain containing protein, expressed	144.416	125.405	19.0111	-0.184267	0.0947952	-0.169909	-0.0175124	-0.0457762
Os12g34370	1	adaptor complexes medium subunit family protein, expressed	58.3828	38.94	19.4428	-0.302337	-0.442559	-0.486932	-0.255878	-0.129513
Os02g35860	1	expressed protein	37.3627	6.98896	30.3738	-0.553028	0.0680462	-0.106737	-0.0786791	0.182107
Os07g07654	1	BT1 family protein, putative, expressed	89.3303	25.4117	63.9186	0.233658	0.252405	0.33643	-0.00627469	-0.0609472
Os09g35970	1	6-phosphogluconolactonase, putative, expressed	138.881	122.623	16.258	-0.0687254	0.193905	0.110476	0.00727377	0.097874
Os02g17330	1	aminotransferase domain containing protein, putative, expressed	388.745	370.302	18.443	-0.0904515	-0.0045955	-0.0355265	-0.200458	-0.024482
Os11g32480	1	TPR repeat region family protein, expressed	58.3392	27.2645	31.0747	-0.318506	0.388216	0.0140657	-0.0802304	0.12774
Os03g24520	1	Mo25, putative, expressed	631.548	608.771	22.7774	-0.175752	0.0393749	0.0303144	-0.177926	0.00495197
Os02g51840	1	expressed protein	193.664	158.25	35.4143	-0.133974	-0.140225	-0.166884	0.102117	-0.0645089
Os02g58590	1	N-acetylglucosaminyltransferase I, putative, expressed	128.538	96.2255	32.3122	0.166092	0.0282569	0.225753	0.0868201	-0.0555604
Os03g53280	1	WD domain containing protein, putative, expressed	81.7351	33.4334	48.3017	-0.00962767	0.119479	0.0179922	-0.169504	-0.0425907
Os10g26570	1	phosphofructokinase, putative, expressed	687.6	663.371	24.2286	-0.183913	0.142698	-0.0582383	-0.143374	0.0103373
Os02g49460	1	auxin-independent growth promoter protein, putative, expressed	211.516	171.879	39.6372	0.101481	-0.112728	-0.0936643	0.212117	-0.0396016
Os05g23470	1	AN1-like zinc finger domain containing protein, expressed	171.797	91.9989	79.7984	-0.243759	0.00735392	-0.086247	-0.28963	-0.212897
Os02g51730	1	dnaJ homolog subfamily C member 7, putative, expressed	532.747	520.798	11.9487	0.120235	-0.00754661	-0.0757431	-0.0227804	-0.0399219
Os10g34420	1	lysM domain containing protein, putative, expressed	37.2509	11.2784	25.9725	-0.209154	0.0262272	-0.208808	0.0506641	-0.0847995
Os04g40430	1	surfeit locus protein, putative, expressed	278.895	252.775	26.1194	-0.261638	-0.144825	-0.270334	0.140439	-0.0107015
Os05g06670	1	gibberellin 2-oxidase, putative, expressed	828.189	802.678	25.5114	-0.164471	0.102872	-0.0240044	-0.0724125	-0.00385991
Os05g06680	1	expressed protein	27.6873	4.98883	22.6984	-0.166057	-0.487772	-0.219778	-0.0705336	-0.349089
Os06g09320	1	expressed protein	372.099	353.886	18.2124	-0.172831	0.00939013	-0.0992831	-0.0242534	0.0980565
Os04g58870	1	exo70 exocyst complex subunit, putative, expressed	141.487	83.5781	57.9089	-0.182738	-0.197702	-0.199029	-0.0993553	-0.0760554
Os02g45130	1	protein kinase, putative, expressed	956.831	944.127	12.7047	-0.100052	0.0101938	-0.086273	-0.0367448	0.00282166
Os03g19610	1	pectinesterase, putative, expressed	1013.28	995.358	17.9174	-0.161524	0.091345	-0.0392406	-0.0972473	0.0069303
Os06g38510	1	pectate lyase precursor, putative, expressed	871.953	847.327	24.626	-0.163219	0.146705	-0.00123611	-0.101457	-0.000214627
Os08g40990	1	receptor-like protein kinase 1, putative, expressed	1063.08	1048.68	14.3937	-0.164138	0.0543396	-0.0691501	-0.0948607	0.00787325
Os02g38780	1	protein phosphatase 2C containing protein, expressed	470.102	440.822	29.2801	-0.239485	-0.078983	-0.150907	-0.186437	-0.06802
Os04g38560	1	pectinesterase, putative, expressed	822.839	797.194	25.6453	-0.164175	0.205302	0.0381709	-0.107364	0.0653027
Os08g05630	1	expressed protein	270.56	252.888	17.6724	-0.387276	-0.0402604	-0.186526	-0.0490015	0.0835719
Os01g51060	1	hydrolase, putative, expressed	1050.52	1035.72	14.8007	-0.14726	0.0666861	-0.0598482	-0.0909577	-0.011632
Os04g59060	1	heat shock protein DnaJ, putative, expressed	191.499	182.209	9.28949	0.0501014	-0.172728	-0.089757	0.14827	-0.234442
Os01g71040	1	expressed protein	1057.97	1044.44	13.5304	-0.155358	0.0378578	-0.0736675	-0.0917589	0.0114592
Os04g57350	1	EH domain-containing protein 1, putative, expressed	981.548	963.631	17.9171	-0.170689	0.126334	-0.0132854	-0.112508	0.0605729
Os12g35710	1	uncharacterized protein At4g06744 precursor, putative, expressed	1058.99	1045.14	13.8504	-0.160225	0.0622944	-0.0635314	-0.0928108	0.0175047
Os12g05830	1	transporter-related, putative, expressed	47.3506	33.7915	13.5591	0.225708	0.0790952	0.0460078	-0.084832	-0.10768
Os01g10440	1	xylosyltransferase, putative, expressed	376.077	359.682	16.395	-0.129165	0.526392	0.181504	-0.127467	0.105554
Os08g16810	1	retrotransposon protein, putative, SINE subclass, expressed	157.115	136.301	20.8141	0.418378	0.0882549	0.417008	-0.0191816	0.0118279
Os07g07410	1	oxidoreductase, 2OG-Fe oxygenase family protein, putative, expressed	208.491	195.342	13.1492	-0.100092	-0.0801859	-0.195542	0.441324	0.0716042
Os08g43570	1	beta-galactosidase precursor, putative, expressed	708.184	675.444	32.7397	-0.159716	0.19075	0.0328231	-0.103092	0.0143282
Os03g06960	1	vesicle-associated membrane protein, putative, expressed	1031.08	1014.08	16.9951	-0.162913	0.0804119	-0.0475973	-0.0950107	-0.00054459
Os11g29780	1	plant-specific domain TIGR01627 family protein, expressed	251.015	234.363	16.6522	0.0809923	0.0742967	-0.0261365	0.108257	-0.0411333
Os08g37115	1	expressed protein	686.717	672.657	14.0601	-0.149125	-0.0942593	-0.166575	-0.0891823	-0.0129457
Os07g27450	1	expressed protein	418.634	402.415	16.2187	0.114077	0.0941945	0.00440045	0.0869383	-0.0553405
Os04g35380	1	expressed protein	132.475	116.91	15.5655	-0.0088756	-0.221886	-0.0776454	-0.0612631	-0.0976302
Os06g42164	1	expressed protein	386.622	363.274	23.3476	-0.0849935	0.0500652	0.0668584	-0.112294	0.000831004
Os02g37910	1	expressed protein	419.67	405.641	14.0293	-0.306595	0.0233985	-0.167603	0.163925	0.0301366
Os09g23150	1	monoglyceride lipase, putative, expressed	384.634	363.804	20.8301	-0.336891	-0.0629644	-0.280244	-0.159883	0.00121949
Os02g38080	1	protein kinase domain containing protein, expressed	27.0546	10.8819	16.1727	0.122155	-0.309996	-0.314995	0.153709	-0.183856
Os07g43390	1	4-alpha-glucanotransferase, chloroplast precursor, putative, expressed	122.707	110.171	12.5361	-0.0122431	-0.0215434	0.136609	0.048029	-0.0158084
Os08g04920	1	OsDegp11-Putative Deg protease homologue, expressed	259.414	237.051	22.3624	-0.20992	-0.0555472	-0.121042	0.152085	0.0102628
Os07g32400	1	STE_PAK_Ste20_MST_like.1-STE kinases include homologs to sterile 7, sterile 11 and sterile 20 from yeast, expressed	216.621	163.932	52.6882	-0.245678	-0.121802	-0.117322	-0.0625017	0.0188243
Os02g10650	1	CRAL/TRIO domain containing protein, expressed	523.687	506.525	17.1621	0.0803306	-0.033481	0.0177407	0.0696261	6.79e-05
Os06g20400	1	DHHC zinc finger domain containing protein, expressed	151.904	108.211	43.6937	-0.00464374	0.057575	0.0334929	-0.23979	-0.237649
Os07g10390	1	cleavage and polyadenylation specificity factor, putative, expressed	91.4595	53.2042	38.2553	-0.355467	-0.27874	-0.241081	-0.243018	0.0239986
Os08g13699	1	expressed protein	396.099	379.789	16.3101	-0.0463224	-0.0820775	-0.0313316	-0.051579	-0.101052
Os03g04990	1	expressed protein	118.182	96.9866	21.1957	0.257283	-0.109307	0.173835	-0.0751919	-0.105486
Os01g49690	1	Ser/Thr protein phosphatase family protein, putative, expressed	52.6327	27.2225	25.4102	-0.318722	-0.441472	-0.52968	0.246604	-0.245424
Os07g26700	1	UPF0041 domain containing protein, putative, expressed	106.159	87.0248	19.1341	0.316395	0.0501907	0.189321	0.126346	0.0985112
Os08g44260	1	inositol or phosphatidylinositol phosphatase/ phosphoric monoester hydrolase, putative, expressed	149.457	58.2186	91.2388	-0.383375	0.106198	-0.144982	-0.248491	0.0193469
Os01g59130	1	proline-rich family protein, putative, expressed	313.645	303.573	10.0723	-0.0434611	-0.0746433	-0.084681	-0.185913	0.104921
Os05g34180	1	hydrolase, NUDIX family, domain containing protein, expressed	491.916	475.623	16.2929	-0.0678806	0.0980703	0.0475242	0.0918249	0.101907
Os12g37840	1	boron transporter protein, putative, expressed	307.723	291.919	15.8044	0.0927872	0.177627	0.118919	-0.0614118	0.179813
Os02g19140	1	seven in absentia protein family domain containing protein, expressed	37.4711	4.61436	32.8568	0.41316	0.160787	0.381114	0.0431909	-0.0492955
Os02g47390	1	expressed protein	411.222	397.726	13.495	-0.157532	-0.130243	-0.126518	-0.146484	-0.0680182
Os02g04840	1	GHMP kinases ATP-binding protein, putative, expressed	507.704	486.271	21.4333	-0.293305	-0.104277	-0.26048	-0.180324	-0.0482452
Os04g48230	1	dehydration response related protein, putative, expressed	49.4372	26.1361	23.3011	0.407104	-0.040315	0.197625	-0.00597965	0.155373
Os04g48530	1	C4-dicarboxylate transporter/malic acid transport protein domain containing protein, expressed	588.752	558.37	30.3821	-0.208275	-0.0460981	-0.161067	-0.186152	-0.0621464
Os12g39180	1	natural resistance-associated macrophage protein, putative, expressed	626.69	612.318	14.3725	-0.0891216	-0.00362401	-0.0650931	0.00929275	0.115574
Os01g69130	1	dynamin family protein, putative, expressed	63.6394	11.2531	52.3862	0.0796165	0.0343793	-0.0348348	0.137595	0.108599
Os06g06810	1	OsSub49-Putative Subtilisin homologue, expressed	71.4923	38.0113	33.481	-0.216699	-0.153156	-0.213543	0.0427097	-0.132387
Os05g08854	1	expressed protein	39.1085	11.7733	27.3353	0.314873	-0.256557	-0.235381	0.115027	-0.102626
Os01g37760	1	glutamate dehydrogenase protein, putative, expressed	215.651	173.043	42.608	-0.349301	-0.223876	-0.299725	-0.0815725	-0.191597
Os03g63940	1	CBS domain containing membrane protein, putative, expressed	60.4561	44.7897	15.6664	0.0637848	-0.139519	-0.184151	0.229475	-0.303483
Os06g15370	1	peptide transporter PTR2, putative, expressed	79.5307	60.6483	18.8824	-0.295055	0.0975284	-0.0862622	-0.0718069	0.0300888
Os06g45590	1	glyceraldehyde-3-phosphate dehydrogenase, putative, expressed	96.0868	19.9973	76.0895	-0.203639	-0.127254	-0.23088	0.279274	0.160992
Os02g10470	1	EF hand family protein, putative, expressed	206.956	168.81	38.1466	-0.0893872	-0.0175084	0.0782182	-0.193926	0.129632
Os05g32210	1	NAD kinase, putative, expressed	89.9146	53.9163	35.9983	-0.32443	-0.00896684	-0.0993811	-0.262469	-0.0583357
Os04g45290	1	glycosyl hydrolases, putative, expressed	475.943	453.175	22.7677	0.0187755	0.269728	0.0659424	-0.11995	-0.0201634
Os03g58060	1	XRN 5%27-3%27 exonuclease N-terminus domain containing protein, expressed	140.889	101.579	39.3096	-0.287901	-0.124601	-0.268428	-0.111785	-0.158435
Os02g58570	1	PRLI-interacting factor A, putative, expressed	448.668	414.674	33.9949	-0.419769	0.022506	-0.215703	-0.0753109	0.102699
Os09g12550	1	WD domain, G-beta repeat domain containing protein, expressed	817.935	805.392	12.5439	-0.183975	-0.0635651	-0.141911	-0.0393537	-0.0405366
Os04g26834	1	eukaryotic aspartyl protease domain containing protein, expressed	950.396	937.655	12.7411	-0.0971179	-0.0034338	-0.0728742	-0.103029	-0.0378224
Os03g15880	1	coronatine-insensitive protein, putative, expressed	646.963	631.723	15.2401	-0.320653	0.129133	-0.0878529	-0.0592805	-0.0128215
Os08g02030	1	transferase family protein, putative, expressed	971.074	958.377	12.6969	-0.165956	0.085217	-0.0667135	-0.00872786	0.081957
Os03g46950	1	DNA binding protein, putative, expressed	133.229	63.3558	69.8731	-0.552483	-0.10534	-0.193085	-0.20999	-0.127882
Os07g37180	1	ABC1 family domain containing protein, putative, expressed	242.139	216.528	25.6115	-0.209862	0.0201275	-0.102608	-0.153861	-0.0416851
Os02g07200	1	protein-O-fucosyltransferase 1, putative, expressed	589.064	571.269	17.7945	-0.0454298	0.196454	0.0699096	-0.00683626	-0.00780714
Os03g36790	1	tobamovirus multiplication protein, putative, expressed	83.6443	66.1076	17.5367	0.0779777	-0.0537093	-0.0967557	0.208676	-0.12031
Os01g50810	1	invertase/pectin methylesterase inhibitor family protein, putative, expressed	874.301	849.999	24.3021	-0.163586	0.166812	0.00909247	-0.103132	0.00776329
Os01g03510	1	WD domain, G-beta repeat domain containing protein, expressed	290.795	268.529	22.2661	0.0743687	0.00204406	-0.0623854	0.0656623	-0.0224449
Os04g36560	1	chloride channel protein, putative, expressed	82.0223	71.4306	10.5918	0.0125225	-0.00553019	-0.141331	0.366488	-0.027281
Os01g53730	1	expressed protein	147.239	111.395	35.8444	-0.0564477	0.246494	0.00810225	-0.14704	-0.0710998
Os12g43560	1	zinc finger, putative, expressed	85.9913	57.4172	28.5741	0.237029	0.0892847	0.296701	0.0248274	0.171872
Os02g42590	1	WD-40 repeat family protein, putative, expressed	40.2958	26.6987	13.597	-0.0239314	-0.0954604	0.0970599	-0.274518	0.0272972
Os12g07150	1	amidase family protein, putative, expressed	132.971	121.581	11.3908	0.211263	0.173259	0.310355	-0.208	0.313171
Os03g11140	1	pleckstrin homology domain-containing protein-related taxo, putative, expressed	1006.77	992.988	13.7775	-0.18689	0.00412512	-0.115729	-0.0927658	0.0119529
Os12g36040	1	expansin precursor, putative, expressed	735.434	703.95	31.4836	-0.158219	0.163645	0.0181947	-0.102423	-0.000242688
Os01g42024	1	expressed protein	940.576	929.008	11.5686	-0.141289	-0.033101	-0.127439	-0.070412	-0.0153744
Os12g37690	1	MYB family transcription factor, putative, expressed	1037.89	1024.77	13.1181	-0.144954	0.0554959	-0.0671776	-0.0829708	0.0382587
Os02g09840	1	serine/threonine-protein phosphatase 2A regulatory subunit B subunitbeta, putative, expressed	133.721	109.96	23.7612	-0.221319	0.0540999	-0.175284	-0.0319358	-0.0506297
Os01g58700	1	expressed protein	122.722	93.3946	29.3278	-0.574184	-0.0522885	-0.304677	-0.0666586	-0.0251496
Os02g52160	1	LMBR1 integral membrane protein, putative, expressed	21.7194	4.84771	16.8716	0.207131	0.00578639	0.101342	-0.273848	-0.0314091
Os03g14020	1	AGAP009131-PA, putative, expressed	62.8094	12.0948	50.7146	0.301783	-0.24982	-0.0151768	-0.00907074	-0.0466276
Os09g33790	1	snRK1-interacting protein 1, putative, expressed	415.316	400.493	14.8229	-0.267572	-0.00222892	-0.13363	-0.13927	-0.0307762
Os04g56510	1	ABC1 family domain containing protein, putative, expressed	219.269	202.679	16.5906	0.0152357	0.310994	0.0372952	-0.0171157	-0.12582
Os04g42210	1	GPI-anchored protein, putative, expressed	991.302	972.409	18.8927	-0.164654	0.118287	-0.0230828	-0.0992994	0.0160433
Os01g21450	1	expressed protein	105.223	44.8453	60.3773	-0.529876	-0.0382308	-0.280863	-0.213926	-0.0573327
Os03g63730	1	RNA recognition motif containing protein, putative, expressed	388.48	376.802	11.6778	-0.115508	-0.0971979	-0.148065	0.180665	0.0049208
Os12g36870	1	uncharacterized glycosyltransferase, putative, expressed	118.308	10.0055	108.302	-0.242967	0.244074	0.154598	-0.289155	0.0888454
Os01g19150	1	CGMC_GSK.3-CGMC includes CDA, MAPK, GSK3, and CLKC kinases, expressed	452.626	416.072	36.5539	-0.387809	0.0622065	-0.154349	-0.300939	-0.0847343
Os01g16900	1	dehydrogenase, putative, expressed	139.148	111.69	27.4583	0.2861	0.0895247	0.0407704	0.0629288	-0.0626471
Os03g62760	1	expressed protein	426.825	395.512	31.3135	-0.286707	0.0652705	-0.124825	-0.137263	-0.0722782
Os09g32510	1	BHLH transcription factor, putative, expressed	102.76	97.8181	4.94227	0.00838808	0.0548324	0.0433717	0.31281	0.0540021
Os02g47440	1	syntaxin, putative, expressed	168.287	150.655	17.6322	0.238728	0.180261	0.248364	-0.186214	-0.0285657
Os07g44050	1	expressed protein	24.2933	11.6513	12.642	-0.371165	-0.213598	-0.416006	0.135306	-0.210244
Os11g31480	1	ATP binding protein, putative, expressed	87.5122	65.3503	22.162	0.203822	0.178432	0.522263	-0.175749	0.0472643
Os05g44760	1	hexokinase, putative, expressed	190.631	163.428	27.2025	0.155822	0.364729	0.192175	-0.12944	0.0621427
Os07g47110	1	OsFBT11-F-box and tubby domain containing protein, expressed	363.106	322.831	40.2746	-0.286182	0.186138	-0.0443762	-0.237216	0.0151661
Os03g63500	1	ATPase, AFG1 family domain containing protein, expressed	219.963	191.057	28.9062	-0.394997	0.274393	-0.0936378	-0.136778	0.0508929
Os05g50890	1	OsGH3.5-Probable indole-3-acetic acid-amido synthetase, expressed	402.185	366.668	35.5169	-0.0465286	-0.114433	-0.17777	-0.184311	-0.0930161
Os01g07100	1	expressed protein	315.598	300.414	15.1835	0.0741982	-0.147406	-0.119796	0.0821667	-0.0443447
Os10g27980	1	transmembrane amino acid transporter protein, putative, expressed	65.8354	50.1949	15.6406	-0.144581	-0.0950251	-0.206606	-0.0726366	-0.0624004
Os01g16950	1	zinc finger, C3HC4 type domain containing protein, expressed	1001.05	987.362	13.6907	-0.166201	0.019026	-0.0720546	-0.0884677	0.0485733
Os01g70740	1	expressed protein	189.082	178.682	10.4005	-0.283404	0.0623722	-0.185316	-0.00765653	-0.0147618
Os02g22084	1	expressed protein	296.031	251.387	44.6442	-0.231518	-0.149077	-0.103767	-0.14823	-0.152445
Os11g05540	1	rhoGAP domain containing protein, expressed	78.0624	61.3865	16.6759	0.192247	0.125052	0.297905	-0.059365	-0.0242554
Os01g16960	1	pyruvate kinase, putative, expressed	55.7184	19.7398	35.9786	0.0211034	-0.0458083	-0.188285	0.336762	-0.138494
Os05g11850	1	glycosyl hydrolase family 47 domain contain protein, expressed	20.4565	11.8731	8.58335	0.278155	0.376211	0.363506	-0.338015	0.0864659
Os09g39130	1	expressed protein	463.234	415.773	47.4612	-0.24363	-0.0809984	-0.110906	-0.161148	-0.131837
Os02g03960	1	CPuORF1-conserved peptide uORF-containing transcript, expressed	374.699	356.804	17.8951	-0.126564	-0.0878892	-0.0835395	-0.148222	0.0252534
Os12g43790	1	bZIP transcription factor domain containing protein, expressed	23.7466	7.96451	15.7821	0.111367	0.643831	0.494362	-0.171692	0.270352
Os01g54530	1	hydrolase, acting on carbon-nitrogen, putative, expressed	247.582	227.559	20.0226	0.182354	-0.130287	0.0181821	0.115902	-0.0887272
Os02g42134	1	ARF GTPase-activating domain-containing protein, putative, expressed	76.034	61.1109	14.9231	0.341864	-0.0987385	0.178494	0.0152288	-0.0655464
Os02g02540	1	glutamate receptor, putative, expressed	206.947	171.093	35.8542	-0.0920635	-0.0315309	-0.229649	0.0184239	-0.0370956
Os10g30054	1	ENT domain containing protein, expressed	29.1852	5.53534	23.6499	0.455978	-0.0430551	0.147729	0.352664	-0.110249
Os05g34940	1	OsMADS4-MADS-box family gene with MIKCc type-box, expressed	764.091	747.786	16.3054	-0.224317	0.0281587	-0.106448	-0.111261	0.118672
Os01g59530	1	OsCML1-Calmodulin-related calcium sensor protein, expressed	197.942	147.125	50.8168	-0.176095	0.31384	0.092621	-0.211043	0.0154822
Os03g20370	1	OsCam1-1-Calmodulin, expressed	29.6674	6.72527	22.9422	0.09205	0.0763719	-0.190445	-0.164244	-0.0268395
Os06g30460	1	2-oxo acid dehydrogenases acyltransferase domain containing protein, expressed	68.5117	14.723	53.7887	0.403986	-0.0229944	0.0282799	0.0810535	-0.0821866
Os09g32948	1	OsMADS8-MADS-box family gene with MIKCc type-box, expressed	112.069	76.6367	35.4325	-0.325068	0.040162	-0.0706057	-0.169203	0.491473
Os03g09210	1	NADH dehydrogenase 1 alpha subcomplex subunit 13, putative, expressed	114.545	99.2551	15.2898	0.251585	0.208148	0.137607	0.00526402	0.0592821
Os05g20570	1	invertase/pectin methylesterase inhibitor family protein, putative, expressed	802.408	774.422	27.9862	-0.162848	0.172671	0.0172613	-0.102406	0.00631084
Os02g54510	1	protein kinase domain containing protein, expressed	340.319	304.23	36.0892	-0.476313	-0.0689127	-0.30637	-0.160155	-0.0509883
Os02g35640	1	SFT2, putative, expressed	43.8646	5.36688	38.4978	0.304221	-0.246042	0.0349021	0.210829	-0.161859
Os02g35910	1	protein phosphotase protein, putative, expressed	880.878	865.673	15.205	-0.177868	-0.0427642	-0.168667	-0.126279	-0.0379972
Os11g32900	1	retinoblastoma-related protein-like, putative, expressed	146.805	79.8402	66.9645	-0.238436	-0.182864	-0.146876	-0.216834	-0.0237417
Os08g35050	1	ARID/BRIGHT DNA-binding domain containing protein, expressed	266.614	204.425	62.1883	-0.242127	-0.19521	-0.15743	-0.201682	-0.131683
Os12g12860	1	CAMK_CAMK_like.46-CAMK includes calcium/calmodulin depedent protein kinases, expressed	1041.92	1027.16	14.7553	-0.163974	0.0799443	-0.0449518	-0.0970572	0.0636807
Os01g12490	1	flavin monooxygenase, putative, expressed	615.345	578.523	36.8218	-0.179413	0.15783	0.00607497	-0.111205	-0.00712411
Os06g45160	1	pollen allergen, putative, expressed	638.713	601.902	36.8109	-0.159702	0.187541	0.0351794	-0.102626	0.00172037
Os05g28730	1	zinc finger, C3HC4 type domain containing protein, expressed	93.7102	75.6919	18.0182	0.384451	-0.0356176	0.357413	-0.146389	-0.0498554
Os01g38244	1	expressed protein	22.5528	4.76704	17.7858	-0.294023	-0.313987	-0.328876	-0.213213	-0.172837
Os05g38984	1	expressed protein	330.943	313.998	16.9442	-0.386649	-0.19019	-0.318786	0.196164	0.0565669
Os01g58600	1	hypothetical protein	201.687	190.939	10.7475	-0.207258	0.0404148	-0.0399099	-0.125381	0.54088
Os09g36770	1	NTMC2Type1.2 protein, putative, expressed	173.902	133.933	39.9684	-0.0401733	-0.257313	-0.284674	0.0603937	0.0374909
Os04g38340	1	endoplasmic reticulum-Golgi intermediate compartment protein 3, putative, expressed	27.2539	7.43804	19.8159	-0.299229	-0.257216	-0.438558	-0.0432565	-0.196193
Os08g06020	1	MSP domain containing protein, expressed	48.2099	34.3176	13.8923	0.0875287	-0.102718	-0.0785183	-0.0301345	-0.0287183
Os05g39374	1	expressed protein	54.8011	6.24694	48.5542	-0.36558	-0.0464517	-0.257601	-0.016351	-0.143579
Os02g18850	1	OsPOP5-Putative Prolyl Oligopeptidase homologue, expressed	67.4006	12.9504	54.4502	-0.0810015	0.107406	-0.0116237	0.0730658	0.0706683
Os04g30760	1	3-oxoacyl-reductase, chloroplast precursor, putative, expressed	38.0324	7.66868	30.3638	0.035452	-0.0302158	-0.118717	0.0621362	-0.02863
Os03g51890	1	hypothetical protein	344.123	310.126	33.9967	-0.0916136	-0.175908	-0.0924162	-0.0724347	-0.0750198
Os06g01630	1	2-oxo acid dehydrogenases acyltransferase domain containing protein, expressed	66.7407	33.2812	33.4595	0.422357	-0.00871611	0.0374609	0.250808	-0.109798
Os06g50146	1	calcium-dependent protein kinase CPK1 adapter protein 2, putative, expressed	125.134	46.8082	78.3261	0.0274686	-0.149992	-0.0572524	-0.192338	-0.0729813
Os12g39120	1	protein phosphatase 2C, putative, expressed	520.131	508.052	12.0794	-0.23008	0.143453	-0.0525027	-0.139713	0.171281
Os03g49270	1	THION36-Plant thionin family protein precursor, expressed	666.766	655.835	10.931	-0.000357952	-0.00534052	-0.100043	-0.0487965	-0.0497694
Os05g50280	1	transporter family protein, putative, expressed	686.734	665.225	21.5084	-0.283102	0.0719309	-0.0755386	-0.177725	0.00345459
Os12g05660	1	dual specificity protein phosphatase, putative, expressed	572.839	551.645	21.1949	-0.154579	0.190152	0.0444096	-0.0470132	-0.0402095
Os06g49990	1	UPF0183 protein, putative, expressed	86.5434	42.1913	44.3521	-0.0197951	-0.258962	-0.210241	-0.0782905	-0.219214
Os09g32020	1	ubiquitin fusion degradation protein, putative, expressed	51.3225	38.9925	12.33	-0.229261	-0.0238002	-0.0100692	-0.0020684	-0.0870041
Os07g42180	1	exportin 1, putative, expressed	55.5683	45.3141	10.2542	-0.0455071	-0.115234	-0.1644	0.0893357	-0.162154
Os07g02990	1	expressed protein	46.6068	23.488	23.1188	-0.113551	0.354064	0.195279	0.104667	0.542418
Os10g33250	1	WAX2, putative, expressed	121.917	101.213	20.7034	-0.256631	0.42715	0.106613	-0.147756	0.128424
Os03g09090	1	expressed protein	115.815	104.073	11.7414	-0.36195	-0.279543	-0.380605	-0.235965	0.0426552
Os10g39950	1	viral A-type inclusion protein repeat containing protein, expressed	1037.96	1024.88	13.0783	-0.148294	0.0185502	-0.0868724	-0.0649084	-0.00823198
Os06g06900	1	helix-loop-helix DNA-binding domain containing protein, expressed	162.165	136.886	25.2791	-0.29552	-0.207969	-0.412759	-0.0335857	0.0545572
Os05g16395	1	expressed protein	775.387	750.463	24.9239	-0.168619	0.0983477	-0.0517285	-0.115118	-0.023296
Os09g38700	1	STRUBBELIG-RECEPTOR FAMILY 5 precursor, putative, expressed	1058.3	1044.77	13.5288	-0.157818	0.0402361	-0.0805849	-0.0910876	0.000170731
Os03g58380	1	aldehyde oxidase 2, putative, expressed	206.848	195.492	11.3563	-0.220881	0.0478942	-0.107179	-0.0903141	0.272392
Os10g27480	1	expressed protein	868.742	847.202	21.54	-0.167013	0.176373	0.0254554	-0.107237	0.121215
Os05g09000	1	expressed protein	81.0785	58.7817	22.2968	-0.319474	0.070217	0.0115579	-0.115888	0.0684466
Os07g38560	1	adenylyl-sulfate kinase, putative, expressed	355.482	325.05	30.4313	-0.308392	-0.126532	-0.215918	0.0495028	0.054519
Os09g19710	1	hypersensitive-induced response protein, putative, expressed	664.224	653.1	11.1247	-0.0865319	0.10085	0.0566059	-0.115082	0.330942
Os07g40570	1	WRKY DNA-binding domain containing protein, expressed	654.493	644.255	10.2378	-0.0343082	0.0122071	-0.0595798	0.0413241	0.0734428
Os06g51460	1	white-brown complex homolog protein, putative, expressed	993.077	974.45	18.6269	-0.221462	0.0324059	-0.0988927	-0.1299	-0.0227666
Os04g46910	1	actin-depolymerizing factor, putative, expressed	917.83	896.376	21.4536	-0.131983	0.105557	-0.0214233	-0.0878442	-0.00897311
Os05g02220	1	ACT domain containing protein, expressed	71.3385	23.9866	47.3519	0.0518068	-0.0971585	-0.0872411	-0.19723	-0.112865
Os05g37170	1	transcription factor, putative, expressed	61.17	38.9033	22.2667	-0.188524	-0.175188	-0.293599	-0.11265	-0.0647303
Os01g66700	1	beta-hexosaminidase precursor, putative, expressed	87.3943	51.3518	36.0426	-0.131702	-0.0383302	-0.0850477	-0.100417	0.0712558
Os04g53330	1	RNA recognition motif containing protein, putative, expressed	883.268	860.578	22.6897	-0.177719	0.121011	-0.0235571	-0.0779746	0.00323476
Os03g17270	1	expressed protein	1053.91	1039.3	14.6071	-0.182033	0.0128285	-0.10381	-0.0920105	-0.00958536
Os02g42710	1	C2 domain containing protein, putative, expressed	1045.53	1029.13	16.3996	-0.164609	0.0601631	-0.0603743	-0.0928964	-0.00772922
Os02g48740	1	fimbrin-like protein 2, putative, expressed	140.691	66.2366	74.4542	-0.295011	-0.083331	-0.215684	-0.0960171	-0.00214007
Os04g45970	1	glutamate dehydrogenase protein, putative, expressed	91.4455	61.1415	30.3039	0.14197	0.138703	-0.0112701	0.0520732	-0.00133351
Os02g02050	1	SNF2 family N-terminal domain containing protein, expressed	186.89	135.938	50.9521	-0.421067	-0.072589	-0.193221	-0.212211	-0.0104478
Os01g42500	1	zinc finger, C3HC4 type family protein, expressed	129.081	97.0358	32.0453	-0.28	0.203994	-0.0535004	-0.141201	-0.0223843
Os01g59670	1	expressed protein	269.774	236.592	33.1825	-0.0390161	0.101739	-0.0356985	-0.0671086	0.038855
Os02g57860	1	OsFBX71-F-box domain containing protein	91.9447	23.7157	68.2289	-0.321787	-0.124881	-0.173198	0.274759	0.0405601
Os07g01890	1	expressed protein	235.341	171.294	64.0474	-0.433497	-0.117456	-0.226044	-0.28968	-0.0636808
Os05g35570	1	DUF803 domain containing, putative, expressed	718.742	705.244	13.4983	0.0291254	0.0472392	0.0238994	-0.118058	-0.0420241
Os07g43870	1	heat shock protein DnaJ, putative, expressed	82.114	53.2228	28.8912	-0.493754	0.22101	-0.0414787	-0.342184	-0.000370759
Os02g02560	1	UTP-glucose-1-phosphate uridylyltransferase, putative, expressed	758.379	728.255	30.1246	-0.151104	0.150988	0.0133656	-0.105139	0.0169507
Os09g35890	1	kinesin motor domain containing protein, expressed	523.869	498.719	25.1506	-0.206516	-0.0574838	-0.144551	-0.120839	0.00738875
Os04g41200	1	lipase, putative, expressed	970.742	956.654	14.0883	-0.130428	0.0024465	-0.0688036	-0.0992591	-0.0173912
Os08g06450	1	cytidylyltransferase domain containing protein, expressed	1057.8	1044.28	13.5215	-0.157643	0.0293488	-0.0802589	-0.0926602	0.0170698
Os02g01290	1	expressed protein	1060.74	1046.91	13.8262	-0.161268	0.0517045	-0.0736402	-0.09272	0.00910552
Os02g04960	1	expressed protein	769.52	750.942	18.5782	-0.285838	0.0160114	-0.144284	-0.0240666	0.100837
Os09g27070	1	E2F-related protein, putative, expressed	353.711	334.012	19.6988	0.101204	-0.0300343	0.0310191	-0.127302	-0.114155
Os06g01670	1	myb-like DNA-binding domain containing protein, expressed	163.878	136.976	26.9023	-0.535849	-0.0374185	-0.329577	-0.0495967	-0.13938
Os11g20170	1	expressed protein	65.4504	33.3888	32.0616	0.143397	0.0958707	0.282659	-0.197424	-0.104959
Os08g29150	1	phospholipid-transporting ATPase, putative, expressed	596.158	585.812	10.3458	-0.216275	0.0135941	-0.143266	-0.0996005	0.105386
Os12g41700	1	LSD1 zinc finger domain containing protein, expressed	854.941	841.954	12.987	-0.0931395	-0.00788199	-0.0630608	-0.135669	-0.0293092
Os03g01640	1	expansin precursor, putative, expressed	591.593	552.105	39.4874	-0.157273	0.201455	0.0458156	-0.102571	-0.000806429
Os07g13580	1	glucan endo-1,3-beta-glucosidase precursor, putative, expressed	1063.49	1048.92	14.5746	-0.159652	0.0541235	-0.0622957	-0.092095	0.0142284
Os11g09140	1	DUF803 domain containing, putative, expressed	86.5379	43.3312	43.2067	0.375342	0.166463	0.341633	-0.248863	-0.0315954
Os02g58520	1	CAMK_CAMK_like.16-CAMK includes calcium/calmodulin depedent protein kinases, expressed	894.834	871.593	23.241	-0.15246	0.120511	-0.0185333	-0.0998564	-0.00391116
Os07g10610	1	expressed protein	86.6447	29.3506	57.294	-0.357871	0.439677	0.15504	-0.194475	0.0606873
Os06g13860	1	RCD1, putative, expressed	127.794	50.4312	77.3629	-0.231279	-0.0807452	0.0180812	-0.377761	-0.103008
Os07g08320	1	RNA recognition motif containing protein, expressed	331.837	295.236	36.6004	-0.390508	-0.149393	-0.301575	0.0265503	0.209346
Os08g30800	1	KED, putative, expressed	1031.8	1014.8	16.9992	-0.16277	0.0801906	-0.0473411	-0.0958566	-0.000640049
Os02g35100	1	DDT domain containing protein, putative, expressed	150.1	124.381	25.7195	-0.204856	-0.165934	-0.306629	0.120896	0.0487995
Os12g35640	1	OsAPRL6 adenosine 5%27-phosphosulfate reductase-like OsAPRL6, expressed	25.5991	10.5865	15.0126	0.166208	-0.157316	0.049866	-0.184077	-0.148632
Os02g08010	1	LTPL43-Protease inhibitor/seed storage/LTP family protein precursor, putative, expressed	217.167	202.011	15.1559	-0.12953	-0.221393	-0.264633	0.0176787	-0.0711725
Os01g28150	1	OsFBX6-F-box domain containing protein, expressed	341.611	315.653	25.9581	-0.338661	0.221591	-0.00575794	-0.146807	0.139075
Os08g33350	1	expressed protein	77.9299	62.8424	15.0876	-0.169405	-0.200152	-0.301156	0.0777951	-0.144795
Os12g43890	1	GNS1/SUR4 membrane family protein, putative, expressed	215.041	202.259	12.7815	0.00856295	0.345224	0.131623	0.0831616	-0.00894222
Os02g14770	1	phosphoenolpyruvate carboxylase, putative, expressed	88.4653	56.7296	31.7356	0.260192	-0.0579128	-0.0860432	0.0813108	-0.081238
Os11g35420	1	expressed protein	145.608	68.1376	77.47	-0.366158	-0.0625246	-0.0928733	-0.318438	-0.117613
Os12g31480	1	GPI mannosyltransferase 2, putative, expressed	37.4168	7.44713	29.9697	0.0903086	-0.263489	-0.0364894	0.00992911	-0.278855
Os02g07480	1	transglycosylase SLT domain containing protein, expressed	731.197	719.036	12.1605	0.0757505	0.0474511	0.155076	-0.132474	-0.0074183
Os06g43790	1	transcription initiation factor TFIID subunit 1, putative, expressed	82.41	24.0772	58.3328	-0.503041	-0.0298286	-0.261179	-0.337065	-0.10967
Os08g21541	1	expressed protein	90.1312	61.5661	28.5651	-0.318579	-0.263402	-0.24434	0.0141007	-0.227888
Os07g33670	1	patatin-like phospholipase family protein, expressed	130.88	54.6747	76.205	-0.0284256	-0.13423	-0.161711	0.0146115	-0.0516848
Os12g04700	1	phosphatidylinositol-4-phosphate 5-kinase, putative, expressed	1041.98	1025.85	16.1256	-0.16309	0.0618277	-0.0612919	-0.0811496	-0.00728067
Os08g06344	1	transposon protein, putative, CACTA, En/Spm sub-class, expressed	50.9297	34.676	16.2537	-0.420731	0.0249031	-0.315826	-0.158143	-0.127781
Os03g54091	1	OsTOP6A1-Topoisomerase 6 subunit A homolog 1, expressed	209.973	186.225	23.7482	-0.244276	-0.185304	-0.235693	0.167345	-0.0882046
Os05g07260	1	phosphatidylinositolglycan-related, putative, expressed	412.878	384.208	28.6702	-0.219336	-0.190094	-0.17613	-0.108933	-0.144746
Os08g45160	1	TENA/THI-4 family protein, putative, expressed	313.042	294.484	18.5574	0.0857076	0.353449	0.200803	-0.0418083	0.0691184
Os05g46740	1	regulator of chromosome condensation, putative, expressed	1064.93	1050.56	14.3629	-0.164176	0.0409572	-0.0762382	-0.0916218	-0.00754237
Os08g37570	1	spotted leaf 11, putative, expressed	1062.13	1047.53	14.6028	-0.157243	0.0617899	-0.0608075	-0.089875	0.00260358
Os02g07630	1	copper-transporting ATPase, putative, expressed	244.169	224.684	19.4848	-0.137142	0.0560709	0.143695	-0.291302	-0.0838996
Os07g34130	1	TBC domain containing protein, expressed	976.236	956.5	19.7365	-0.163636	0.112297	-0.025535	-0.0992443	0.00325263
Os11g29350	1	ELMO/CED-12 family protein, putative, expressed	281.412	267.981	13.4312	0.121463	-0.00308562	0.154743	-0.0627016	-0.0432038
Os04g51330	1	maltose excess protein 1-like, chloroplast precursor, putative, expressed	414.912	381.102	33.8095	-0.135233	0.184364	0.0750899	-0.0985219	0.0607649
Os06g12780	1	OsDegp10-Putative Deg protease homologue, expressed	51.4403	15.1701	36.2702	-0.116054	-0.243589	-0.336887	0.012717	0.273991
Os01g51754	1	alpha-amylase precursor, putative, expressed	689.44	669.881	19.5596	-0.213874	0.235189	0.0495933	-0.162878	0.046725
Os01g66330	1	ATP-dependent Clp protease ATP-binding subunit clpX, putative, expressed	935.565	924.042	11.5228	-0.116957	0.0291568	-0.0796649	-0.0630642	0.0024808
Os01g72120	1	glutathione S-transferase, putative, expressed	77.9165	33.1548	44.7617	0.179418	-0.0911125	-0.181664	-0.0693887	-0.0875013
Os01g74000	1	glycerol-3-phosphate dehydrogenase, putative, expressed	852.891	839.304	13.5872	-0.0283417	0.0255101	-0.0224798	-0.0644612	-0.00560768
Os08g39950	1	potassium transporter, putative, expressed	503.812	459.306	44.5065	-0.161405	0.175338	0.036182	-0.103046	-0.00145282
Os01g72230	1	stromal membrane-associated protein, putative, expressed	171.456	152.221	19.2342	0.338878	0.0562216	0.315117	-0.169642	-0.021274
Os06g03980	1	expressed protein	940.19	925.817	14.3725	-0.215207	-0.0355108	-0.152366	-0.0504075	0.027455
Os07g43420	1	MYB family transcription factor, putative, expressed	211.73	174.568	37.1621	-0.241103	-0.0317396	-0.187383	-0.0575037	-0.0828918
Os03g21240	1	myb-like DNA-binding domain containing protein, expressed	51.4383	13.7534	37.685	-0.627374	-0.0182243	-0.409426	-0.125537	-0.101851
Os02g27110	1	expressed protein	150.723	86.0392	64.6833	-0.44954	-0.0691768	-0.19159	-0.247057	-0.111503
Os01g09310	1	EMB1895, putative, expressed	71.7691	43.0517	28.7174	-0.130748	-0.0239806	-0.0706859	-0.240263	-0.0361195
Os10g27370	1	transposon protein, putative, Pong sub-class, expressed	1002.3	986.658	15.6467	-0.207364	-0.00687529	-0.129705	-0.101377	0.00635627
Os04g49739	1	purine permease, putative, expressed	90.0573	65.6423	24.4149	-0.326627	0.125144	-0.0630139	-0.16683	-0.0734885
Os12g40279	1	protein kinase domain containing protein, expressed	643.404	616.391	27.013	-0.0996148	0.288302	0.120215	-0.200015	0.0153366
Os01g45390	1	HD domain containing protein 2, putative, expressed	195.063	178.753	16.3099	-0.270911	-0.0600424	-0.264435	-0.0715907	0.0864157
Os06g21580	1	expressed protein	44.026	6.09255	37.9335	0.116095	0.0792962	0.0907507	0.448557	-0.241088
Os02g09810	1	amino acid transporter, putative, expressed	79.7426	27.6735	52.069	-0.12925	0.05532	-0.10318	-0.0925406	-0.0304937
Os10g25674	1	mps one binder kinase activator-like 1A, putative, expressed	651.161	636.919	14.2422	0.063599	-0.0221481	0.0681196	-0.12619	-0.0760073
Os10g25680	1	OsFBL52-F-box domain and LRR containing protein, expressed	88.3374	39.6792	48.6582	-0.620338	-0.184841	-0.348149	-0.0154159	-0.0922939
Os08g27050	1	expressed protein	207.597	180.976	26.6208	-0.08635	-0.0457814	-0.232633	0.152614	0.0651225
Os07g13450	1	RALFL13-Rapid ALkalinization Factor RALF family protein precursor, expressed	1045.95	1029.91	16.0452	-0.162802	0.0509814	-0.0673268	-0.0932206	-0.00729818
Os07g19530	1	peptidase, putative, expressed	26.7578	14.1361	12.6217	-0.0527376	0.166305	0.0951547	-0.154912	-0.0746272
Os03g61690	1	protein phosphatase 2C, putative, expressed	445.645	413.645	32.0005	-0.0981028	0.0388995	-0.0172817	0.069712	0.0589931
Os07g30160	1	trehalose phosphatase, putative, expressed	685.847	668.397	17.45	-0.186397	-0.0459161	-0.169547	-0.117006	-0.102628
Os04g52870	1	OsFBW1-F-box domain and WD40 repeat containing protein, expressed	245.662	200.758	44.9043	-0.432356	-0.107997	-0.355817	-0.149959	-0.126687
Os06g45080	1	rabGAP/TBC domain-containing protein, putative, expressed	619.497	602.912	16.585	-0.127499	0.00761384	-0.0277982	-0.101483	0.00955645
Os09g22160	1	hypothetical protein	454.372	439.818	14.5548	-0.0524732	-0.102567	-0.219808	0.11298	-0.0620379
Os03g15800	1	B4-BTB2-Bric-a-Brac, Tramtrack, Broad Complex BTB domain with B4 subfamily conserved sequence, expressed	14.2086	4.73653	9.47203	0.316222	0.320335	0.398309	-0.00607574	-0.0660955
Os04g25160	1	pollen allergen, putative, expressed	890.188	866.453	23.7349	-0.165389	0.148448	-0.00134838	-0.102704	0.00835501
Os06g45184	1	retrotransposon protein, putative, Ty3-gypsy subclass, expressed	323.34	303.374	19.9656	-0.321389	-0.0896763	-0.252784	-0.0312511	0.0204551
Os07g24230	1	integral membrane transporter family protein, putative, expressed	483.375	468.126	15.2482	-0.229782	-0.0462335	-0.0900582	-0.115724	-0.030584
Os02g47030	1	expressed protein	150.414	108.788	41.626	-0.215626	0.104687	-0.0815957	0.192086	-0.0321499
Os01g41170	1	THION27-Plant thionin family protein precursor, expressed	653.341	617.676	35.6658	-0.162469	0.142	0.0105989	-0.100777	2.74e-05
Os08g05650	1	diacylglycerol kinase, putative, expressed	453.988	406.391	47.5971	-0.2831	0.14185	-0.0631528	-0.240035	-0.0625918
Os02g13570	1	kinesin motor protein-related, putative, expressed	968.684	952.141	16.5433	-0.196091	0.0249385	-0.0972029	-0.0953067	-0.00890089
Os01g64020	1	transcription factor, putative, expressed	80.2613	43.4097	36.8515	0.00790439	-0.13684	-0.209416	-0.0441586	-0.107952
Os06g46310	1	metal transporter Nramp6, putative, expressed	92.319	82.9338	9.38521	0.100207	0.284206	0.43246	-0.111452	0.27827
Os12g44150	1	plasma membrane ATPase, putative, expressed	251.789	233.763	18.0258	0.175759	0.15968	0.163414	-0.112396	-0.0623139
Os07g13980	1	glucose-1-phosphate adenylyltransferase large subunit, putative, expressed	938.985	923.339	15.6462	-0.190235	0.0413494	-0.0953612	-0.0719048	-0.0180464
Os01g65000	1	ammonium transporter protein, putative, expressed	377.059	337.136	39.9235	-0.365687	0.055939	-0.127486	-0.185741	0.10561
Os04g55510	1	zinc finger, C3HC4 type domain containing protein, expressed	400.728	360.386	40.3417	-0.337077	-0.0749861	-0.245887	-0.104305	-0.0305346
Os02g27674	1	expressed protein	282.165	240.298	41.8668	-0.156532	-0.110555	-0.0481513	-0.147292	-0.142072
Os10g35930	1	OsPLIM2c-LIM domain protein, putative actin-binding protein and transcription factor, expressed	803.217	778.453	24.764	-0.167183	0.187958	0.036728	-0.109976	0.124075
Os01g32660	1	STE_MEK_ste7_MAP2K.2-STE kinases include homologs to sterile 7, sterile 11 and sterile 20 from yeast, expressed	33.1646	15.8473	17.3173	-0.29895	-0.247357	-0.377923	-0.0189561	-0.109918
Os01g63270	1	alpha-glucan phosphorylast isozyme, putative, expressed	196.339	181.579	14.7595	-0.189136	0.334988	0.138127	-0.100693	0.0227163
Os01g67490	1	OTU-like cysteine protease family protein, putative, expressed	354.666	318.721	35.9458	-0.0755939	0.171531	0.10568	-0.2116	-0.0807298
Os01g65600	1	PHD-finger domain containing protein, putative, expressed	195.437	144.654	50.7833	-0.312138	-0.0573762	-0.052907	-0.257499	-0.081963
Os06g21390	1	Zinc finger C-x8-C-x5-C-x3-H type domain containing protein, expressed	319.813	245.7	74.1132	-0.29931	-0.111223	-0.239089	-0.104093	-0.0368502
Os01g58740	1	glycerol-3-phosphate dehydrogenase, putative, expressed	110.332	62.7205	47.611	0.208893	0.0290235	0.0344014	0.0495212	-0.0135362
Os02g05490	1	expressed protein	56.648	48.377	8.27101	-0.0394146	0.0891237	-0.0425922	-0.270452	-0.124725
Os01g66890	1	BTBZ1-Bric-a-Brac, Tramtrack, and Broad Complex BTB domain with TAZ zinc finger and Calmodulin-binding domains, expressed	173.588	139.563	34.0247	-0.419583	-0.0156125	-0.20135	-0.254022	0.291686
Os03g50740	1	retrotransposon protein, putative, SINE subclass, expressed	198.801	179.082	19.7195	-0.180735	-0.0469842	-0.111959	-0.196291	0.0100383
Os01g48390	1	expressed protein	48.7263	10.406	38.3203	0.354772	0.375894	0.349289	-0.0514807	-0.0602828
Os06g48760	1	UTP-glucose-1-phosphate uridylyltransferase, putative, expressed	53.0058	44.2137	8.79205	0.135148	-0.169806	-0.193217	0.0715246	-0.184414
Os10g39760	1	WD domain, G-beta repeat domain containing protein, expressed	211.966	139.757	72.2091	-0.345945	0.113912	-0.0283141	-0.145178	0.161886
Os03g57500	1	zinc finger, C3HC4 type domain containing protein, expressed	693.39	649.232	44.1575	-0.212089	0.0597178	-0.071471	-0.188177	-0.0574208
Os03g58350	1	OsIAA14-Auxin-responsive Aux/IAA gene family member, expressed	710.792	701.214	9.57894	-0.0848633	-0.0491883	-0.110485	-0.0208725	0.0170614
Os03g21800	1	bZIP transcription factor family protein, putative, expressed	438.814	418.323	20.4915	-0.151886	-0.0815663	-0.186403	0.0225276	-0.04172
Os04g38940	1	integral membrane protein, putative, expressed	426.159	414.892	11.2676	-0.168066	-0.100528	-0.243262	-0.117461	-0.112501
Os03g02850	1	tobamovirus multiplication protein, putative, expressed	263.308	213.746	49.5619	-0.0249168	-0.0209626	0.0339469	-0.334827	-0.0558916
Os04g45140	1	DTA2, putative, expressed	188.209	20.9062	167.303	-0.0275654	0.130569	0.155339	-0.218116	0.0101126
Os09g04300	1	expressed protein	567.457	539.327	28.1291	-0.32551	-0.108519	-0.191493	-0.0954645	-0.0702004
Os05g31785	1	expressed protein	903.722	891.774	11.948	-0.0554032	0.0802846	0.00578218	-0.108552	0.00800087
Os07g48229	1	vacuolar-sorting receptor precursor, putative, expressed	97.1509	37.7433	59.4077	-0.396639	0.175586	-0.114111	0.0658445	0.00361666
Os04g08410	1	ELM2 domain containing protein, putative, expressed	122.141	75.292	46.8486	-0.346199	-0.216448	-0.391286	0.10422	-0.0809796
Os12g32630	1	OsFBX448-F-box domain containing protein, expressed	50.0558	23.4558	26.6	-0.426452	-0.375012	-0.49006	-0.191367	-0.0409797
Os07g46400	1	expressed protein	182.62	157.738	24.8817	-0.289032	0.248084	-0.0103617	-0.142751	0.11625
Os07g47590	1	expressed protein	242.051	137.801	104.251	-0.222972	-0.162668	-0.217987	-0.106755	-0.0220998
Os03g57070	1	amine oxidase-related, putative, expressed	235.944	147.33	88.6139	-0.307838	0.0556896	-0.137285	-0.229243	-0.0608327
Os07g16970	1	rab GDP dissociation inhibitor alpha, putative, expressed	257.977	227.612	30.3657	-0.377153	0.106219	-0.138789	-0.0960257	0.163477
Os06g43700	1	transmembrane amino acid transporter protein, putative, expressed	143.789	124.692	19.0976	0.260226	0.411688	0.252892	-0.0459715	-0.0412298
Os12g30120	1	retrotransposon protein, putative, unclassified	463.948	422.437	41.5107	-0.253245	0.0746363	-0.0129595	-0.191204	0.014647
Os06g40200	1	calcium-binding mitochondrial carrier CBG00135, putative, expressed	480.009	465.536	14.4728	-0.0906339	-0.0460171	-0.144481	-0.0692599	-0.170421
Os03g13100	1	ariadne-1, putative, expressed	156.892	98.6253	58.2668	-0.200976	0.132123	-0.0554396	-0.0209939	0.07059
Os12g20390	1	expressed protein	46.8553	36.6254	10.2299	-0.172081	-0.0886999	-0.0804656	-0.189132	-0.102102
Os04g32690	1	expressed protein	192.904	124.935	67.9685	-0.320445	-0.149928	-0.196996	-0.347128	-0.161236
Os02g04170	1	L-aspartate oxidase 1, putative, expressed	419.883	400.282	19.6011	-0.277948	0.318184	-0.00938009	-0.133244	0.000454474
Os05g31062	1	DNAJ heat shock N-terminal domain-containing protein, putative, expressed	235.677	158.475	77.2018	-0.346988	-0.256712	-0.367666	-0.0204156	-0.051107
Os09g38960	1	potassium transporter, putative, expressed	397.209	346.959	50.2493	-0.0790924	0.341152	0.182641	-0.229611	-0.0551279
Os01g73460	1	ATXR, putative, expressed	90.1151	50.0623	40.0527	-0.207669	-0.00191775	-0.127706	-0.0832839	0.0635283
Os01g70940	1	potassium transporter, putative, expressed	130.036	114.054	15.9815	-0.0449318	0.314098	0.274909	-0.172909	0.0718924
Os05g34550	1	MLO domain containing protein, putative, expressed	447.027	427.606	19.4217	-0.3868	-0.155505	-0.29384	-0.154176	-0.0447919
Os02g37120	1	expressed protein	47.9348	14.5282	33.4066	-0.527988	-0.221724	-0.404777	-0.328411	-0.160507
Os05g03574	1	expressed protein	811.32	795.636	15.6843	-0.0945135	-0.0481123	-0.0714336	-0.0582705	-0.0884855
Os11g43950	1	dnaJ domain containing protein, expressed	130.752	111.289	19.4636	0.339871	0.363053	0.387615	-0.148629	0.0844622
Os01g57550	1	nodulation protein-related, putative, expressed	451.525	424.151	27.3738	-0.141408	0.0124584	0.0347876	-0.271998	0.00215939
Os06g05160	1	sulfate transporter, putative, expressed	562.885	550.191	12.6944	-0.0129906	0.337684	0.213429	-0.180959	0.0923927
Os04g58380	1	expressed protein	996.584	981.916	14.6679	-0.197585	0.0437089	-0.103296	-0.0443571	-0.00944989
Os01g69900	1	CBS domain-containing protein, putative, expressed	343.092	277.69	65.4017	-0.165375	0.079083	-0.0029444	-0.254703	-0.0779484
Os03g07110	1	calmodulin-binding protein, putative, expressed	1046.78	1032.14	14.6403	-0.213953	0.00894864	-0.114214	-0.0937785	-0.0133226
Os07g08000	1	expressed protein	850.657	839.993	10.6636	-0.0397236	0.00687505	-0.0293027	-0.101234	-0.031614
Os02g39910	1	B4-BTB1-Bric-a-Brac, Tramtrack, Broad Complex BTB domain with B4 subfamily conserved sequence, expressed	39.7805	33.1606	6.61989	-0.0743033	0.437458	0.203287	0.146171	0.121243
Os02g15594	1	protein phosphatase 2C, putative, expressed	534.179	518.224	15.955	0.0778712	0.000567296	-0.0100294	-0.00417259	-0.0487584
Os06g07100	1	RING-H2 finger protein, putative, expressed	97.0554	47.3148	49.7406	0.159856	-0.138862	0.122841	0.129709	0.065639
Os06g43710	1	glucosidase II beta subunit-like domain containing protein, expressed	26.1326	6.64663	19.486	-0.1871	-0.275153	-0.251943	-0.115595	0.0639736
Os04g57290	1	OsFBX153-F-box domain containing protein, expressed	98.8871	43.9725	54.9146	-0.243179	-0.11453	-0.205285	0.186983	0.0328016
Os10g41380	1	expressed protein	61.8854	17.0366	44.8488	-0.211903	-0.283236	-0.226006	0.0196811	-0.20765
Os02g26814	1	UDP-N-acetylglucosamine transferase subunit ALG13, putative, expressed	287.546	254.164	33.3814	-0.189829	-0.271344	-0.246589	-0.06027	-0.0980344
Os12g36430	1	expressed protein	19.7962	4.20746	15.5888	-0.241224	-0.106552	-0.134006	0.114305	0.0175348
Os04g53460	1	AT hook motif family protein, expressed	707.184	687.187	19.9977	-0.238568	0.0403232	-0.0946903	-0.179755	-0.0157696
Os08g20660	1	sucrose-phosphate synthase, putative, expressed	18.2621	5.19823	13.0639	0.301761	0.533272	0.365863	-0.0331003	0.27235
Os07g11280	1	pentatricopeptide containing protein, putative, expressed	222.045	168.679	53.3664	-0.288476	-0.02298	-0.100822	-0.236622	-0.0675386
Os06g06440	1	ABC transporter, ATP-binding protein, putative, expressed	801.463	786.465	14.9983	-0.21525	-0.0993321	-0.194246	-0.0960155	-0.0106466
Os03g61930	1	ACBP4, putative, expressed	90.0665	75.4108	14.6557	0.275634	-0.00649501	0.234121	-0.0388489	-0.105204
Os03g03430	1	CBS domain containing protein, expressed	922.234	909.19	13.0439	-0.14857	-0.0208927	-0.119578	-0.087044	-0.0288009
Os01g09550	1	no apical meristem protein, putative, expressed	124.444	97.4977	26.9461	0.371793	0.213615	0.496176	-0.171835	0.0107849
Os05g44300	1	plant-specific domain TIGR01615 family protein, expressed	50.319	22.0176	28.3014	0.475536	0.258881	0.237305	-0.109389	-0.0218887
Os11g01074	1	RNase P subunit p30, putative, expressed	57.5741	17.2403	40.3338	-0.297263	-0.28639	-0.235633	-0.066692	-0.0714035
Os11g32940	1	OsFBX421-F-box domain containing protein, expressed	553.424	522.884	30.5402	-0.220564	-0.0868249	-0.0976904	-0.170263	-0.0715986
Os03g20980	1	zinc finger, C3HC4 type domain containing protein, expressed	61.6683	24.3227	37.3456	-0.403033	0.0603015	0.0794048	-0.233265	-0.0954374
Os02g09770	1	abhydrolase domain-containing protein FAM108C1, putative, expressed	91.409	43.1588	48.2501	0.0538218	-0.0356594	-0.0941453	-0.148857	-0.211167
Os03g64250	1	expressed protein	69.2477	9.31044	59.9373	-0.261174	-0.154571	-0.139901	-0.337983	-0.125093
Os10g13694	1	expressed protein	189.768	160.966	28.8017	-0.337426	-0.0233865	-0.218066	-0.0767516	-0.0531544
Os10g06760	1	receptor-like protein kinase precursor, putative, expressed	29.1217	23.1361	5.98563	0.0284599	0.259561	0.0418108	0.269269	-0.163863
Os12g12765	1	expressed protein	907.314	890.488	16.8256	-0.128479	0.12254	0.0634142	-0.0864546	-0.0244897
Os05g49590	1	suppressor of phythchrome A, putative, expressed	655.74	641.224	14.516	-0.218624	-0.071913	-0.231267	-0.0908528	-0.069104
Os04g49890	1	multidrug resistance-associated protein, putative, expressed	64.7519	39.0438	25.7082	-0.00399045	-0.0753524	0.0601092	-0.294841	0.0195568
Os10g42439	1	heat shock protein DnaJ, putative, expressed	34.1617	21.5356	12.6262	0.0671662	0.504343	0.544212	-0.248335	0.00907479
Os02g43850	1	serine esterase family protein, putative, expressed	331.554	303.285	28.2697	-0.0345341	-0.0485618	-0.116372	-0.205966	-0.0326789
Os03g48000	1	CorA-like magnesium transporter protein, putative, expressed	316.224	298.591	17.6332	-0.166609	-0.00354915	-0.126264	-0.145261	-0.0453649
Os03g33590	1	interferon-related developmental regulator, putative, expressed	265.091	192.363	72.7276	-0.254782	-0.0904515	-0.170105	-0.207666	-0.15146
Os03g17540	1	TBC domain containing protein, expressed	352.826	328.468	24.3579	-0.221095	-0.106956	-0.237555	0.0128354	-0.172735
Os07g44160	1	retrotransposon protein, putative, unclassified, expressed	255.287	172.816	82.4709	-0.292007	0.0149237	-0.0881106	-0.297509	-0.0319098
Os01g62760	1	protein phosphatase 2C, putative, expressed	37.61	24.8049	12.8051	-0.240745	0.00696005	-0.107216	-0.148895	0.287633
Os01g63620	1	expressed protein	472.21	445.47	26.7403	-0.318997	0.0469602	-0.0679993	-0.203382	-0.0432963
Os02g13850	1	leucine-rich repeat-containing protein kinase family protein, putative, expressed	88.891	73.1886	15.7024	-0.293227	-0.154814	-0.196683	-0.104296	-0.0977754
Os10g32810	1	beta-amylase, putative, expressed	893.505	874.803	18.7014	-0.181071	0.0906867	-0.0292981	-0.0205524	0.0891592
Os05g10414	1	expressed protein	101.583	91.0407	10.5421	-0.118754	-0.0413956	-0.0569624	0.0140407	-0.0259065
Os03g08430	1	SAC domain containing protein, putative, expressed	191.044	108.828	82.2156	-0.20274	0.0919301	-0.132312	-0.235012	-0.153542
Os04g51610	1	calcium-transporting ATPase, plasma membrane-type, putative, expressed	297.452	278.404	19.0472	-0.306904	-0.0517059	-0.156964	-0.13295	0.102173
Os11g46230	1	tetratricopeptide repeat domain containing protein, expressed	1058.99	1043.69	15.3011	-0.163931	0.0517607	-0.0681092	-0.0951297	-0.00322541
Os05g27530	1	ras-related protein, putative, expressed	139.606	86.8616	52.7446	-0.154293	-0.257425	-0.140403	-0.23057	-0.104447
Os01g17390	1	OsFBX5-F-box domain containing protein, expressed	966.657	949.922	16.735	-0.163285	0.111233	-0.031686	-0.105472	0.0231718
Os01g57620	1	expressed protein	554.023	530.189	23.8334	-0.151511	0.0700279	-0.0600464	0.0142264	-0.0378266
Os10g40550	1	CPuORF23-conserved peptide uORF-containing transcript, expressed	242.597	224.446	18.1504	0.194274	-0.0417061	-0.123422	-0.0189993	-0.068383
Os03g55040	1	UDP-glucoronosyl and UDP-glucosyl transferase domain containing protein, expressed	1029.85	1014.83	15.0134	-0.13899	0.12246	-0.0180739	-0.104208	0.0195525
Os07g43460	1	sphingolipid C4-hydroxylase SUR2, putative, expressed	65.8318	51.7839	14.0479	0.262153	0.121047	0.203411	-0.0706831	-0.148017
Os02g10640	1	26S protease regulatory subunit, putative, expressed	15.8015	5.24314	10.5583	0.106069	-0.395593	-0.303669	0.156738	-0.0240083
Os01g65860	1	ANTH domain containing protein, expressed	937.444	926.539	10.9043	-0.162196	0.0385241	-0.072993	-0.0843721	0.124868
Os01g48030	1	expressed protein	7.65851	3.77988	3.87863	-0.0198644	0.0720897	0.174688	-0.251501	0.0883549
Os05g32474	1	expressed protein	178.718	158.922	19.7962	-0.013255	-0.0235764	-0.132375	-0.113779	0.159012
Os11g22396	1	expressed protein	267.908	252.558	15.3505	-0.16644	0.237236	0.149179	0.0716684	0.139826
Os01g41950	1	expressed protein	30.9654	11.6109	19.3545	-0.308157	0.49777	0.281899	-0.277702	0.175035
Os01g46850	1	expressed protein	1019.81	1002.19	17.6211	-0.163332	0.0848444	-0.0448298	-0.0960406	-0.00665726
Os01g63444	1	expressed protein	201.329	172.57	28.7589	-0.121518	-0.17029	-0.0697608	-0.132842	-0.103104
Os01g11990	1	expressed protein	44.3116	16.987	27.3246	-0.262644	-0.068554	-0.1098	-0.0649409	0.145751
Os10g39780	1	protein phosphatase 2C, putative, expressed	101.95	74.7794	27.1702	-0.2338	-0.0717097	-0.347757	0.0134836	-0.100099
Os10g33970	1	double-stranded RNA binding motif containing protein, expressed	26.7135	3.1781	23.5354	-0.234792	0.15026	0.0112652	0.126184	-0.0343365
Os01g70660	1	potassium transporter, putative, expressed	935.634	922.417	13.2175	-0.187573	-0.000964739	-0.112537	-0.10099	-0.0183247
Os01g17402	1	cyclin, putative, expressed	275.746	229.05	46.6963	-0.0890895	-0.148644	-0.105641	-0.00316579	0.0637528
Os01g49260	1	expressed protein	438.291	410.337	27.9541	-0.22999	0.141144	0.000399414	-0.152499	0.0369977
Os01g09730	1	expressed protein	1064.69	1050.33	14.3629	-0.163839	0.045934	-0.0719686	-0.0935471	0.0138247
Os01g48540	1	glyoxal oxidase-related, putative, expressed	925.512	913.742	11.7696	-0.149631	-0.0238482	-0.115544	-0.0825101	0.0177397
Os03g49960	1	expressed protein	244.56	212.721	31.8387	-0.20462	-0.0441144	-0.208551	-0.178814	-0.150004
Os01g48830	1	expressed protein	49.1242	34.7677	14.3565	0.106542	0.18382	0.104692	-0.335891	-0.0642156
Os01g55430	1	OsFBT2-F-box and tubby domain containing protein, expressed	884.059	870.84	13.2183	-0.17435	0.0232868	-0.102445	-0.175743	0.0671726
Os01g04090	1	expressed protein	836.316	823.619	12.697	-0.174122	-0.0495479	-0.143041	-0.127174	-0.0191235
Os08g37104	1	expressed protein	628.402	611.912	16.4893	-0.19803	-0.1103	-0.200266	-0.117886	-0.0194663
Os10g32900	1	CCT motif family protein, expressed	844.438	819.479	24.9591	-0.127418	0.127062	0.0354812	-0.107812	-0.00284361
Os01g10504	1	OsMADS3-MADS-box family gene with MIKCc type-box, expressed	703.103	689.701	13.4023	-0.211938	0.0346079	-0.0614661	-0.123344	0.290454
Os01g21610	1	uncharacterized aarF domain-containing protein kinase 4, putative, expressed	146.609	133.156	13.4523	-0.323884	0.242617	-0.167968	-0.0650031	0.0585867
Os07g46950	1	ligA, putative, expressed	203.857	178.836	25.0216	-0.138695	0.164016	0.14598	-0.12645	-0.0334953
Os10g39860	1	expressed protein	94.0753	67.0881	26.9872	-0.288819	-0.00655401	-0.108999	-0.149626	-0.0782097
Os01g72350	1	amidohydrolase, putative, expressed	254.228	242.285	11.9424	-0.0865396	-0.0840383	-0.198453	0.100848	-0.0413162
Os03g20020	1	plant neutral invertase domain containing protein, expressed	48.509	28.8061	19.703	-0.345461	0.0458999	-0.270434	-0.145948	0.0526636
Os01g49680	1	DNA repair helicase XPB2, putative, expressed	126.722	95.5224	31.1997	-0.428825	-0.0186111	-0.150754	0.0977947	0.199994
Os01g65110	1	POT family protein, expressed	762.654	753.034	9.6205	-0.151641	0.0761141	-0.0452471	0.0846698	0.197505
Os10g40250	1	expressed protein	170.879	163.767	7.11124	0.0839441	0.170967	0.283928	-0.0935571	0.0248151
Os01g70480	1	conserved hypothetical protein	794.878	784.068	10.8096	-0.204604	-0.0932991	-0.185705	-0.0385086	-0.0114275
Os07g09890	1	hexokinase, putative, expressed	42.3057	11.4168	30.889	0.299715	-0.0567467	0.167454	0.0351484	0.0155593
Os10g16440	1	CUE domain containing protein, expressed	156.369	36.1165	120.253	-0.428533	-0.0803197	-0.252989	0.232583	0.108838
Os01g51630	1	XIE, putative, expressed	378.947	362.564	16.3837	0.115193	-0.00425752	0.0564321	-0.135166	-0.0628375
Os03g15750	1	ASC1, putative, expressed	98.3116	72.1888	26.1228	0.029318	-0.222997	-0.224039	0.0280565	-0.0471711
Os01g62900	1	amino acid kinase, putative, expressed	701.062	686.966	14.0959	0.0238885	0.0291506	-0.00578256	-0.0782494	-0.0571152
Os12g41780	1	glycosyl transferase family 17 protein, putative, expressed	1021.08	1004.48	16.6044	-0.167714	0.073554	-0.0555684	-0.0883466	-0.00796364
Os01g11350	1	bZIP transcription factor domain containing protein, expressed	840.463	830.67	9.79321	-0.0847826	-0.0198441	-0.112505	-0.0834756	-0.0413206
Os02g32230	1	retrotransposon protein, putative, unclassified, expressed	342.516	328.813	13.7031	-0.0176597	-0.0739612	-0.0789496	-0.138798	-0.0555817
Os01g57940	1	tyrosine protein kinase domain containing protein, putative, expressed	986.193	967.978	18.2149	-0.16942	0.135154	-0.0111316	-0.10283	0.0656858
Os01g41270	1	OsFBD3-F-box and FBD domain containing protein, expressed	333.057	304.977	28.0802	-0.40673	0.155567	-0.104478	-0.040627	0.0554858
Os01g74510	1	KIP1, putative, expressed	596.793	564.568	32.2253	-0.14569	0.149988	0.00131158	-0.0962851	-0.0302608
Os01g10900	1	MRH1, putative, expressed	1063.77	1049.31	14.4599	-0.162389	0.0442134	-0.0720205	-0.0896048	0.00395131
Os03g15710	1	strictosidine synthase, putative, expressed	167.805	150.126	17.6789	-0.0386787	0.0856007	0.111173	-0.0897726	-0.0296679
Os01g50750	1	zinc finger, C3HC4 type domain containing protein, expressed	54.2513	25.0316	29.2197	0.479548	0.346478	0.728819	-0.138692	0.087507
Os07g01780	1	GTPase activating protein, putative, expressed	1051.03	1035.2	15.8239	-0.162105	0.0659144	-0.0584329	-0.0943542	-0.00294747
Os07g01770	1	expressed protein	1023.94	1010.62	13.3245	-0.167415	0.0676114	-0.0473069	-0.0972152	0.101065
Os03g37120	1	retrotransposon protein, putative, unclassified, expressed	1060.03	1046.27	13.7593	-0.155017	0.0528521	-0.0689399	-0.092393	0.00150811
Os01g71780	1	WD domain, G-beta repeat domain containing protein, expressed	870.926	857.969	12.9565	-0.149192	-0.00175523	-0.117368	-0.017061	0.00430702
Os01g04590	1	expressed protein	148.426	145.111	3.3147	-0.0142859	0.0158135	0.0169414	0.017655	0.462869
Os06g49880	1	B-box zinc finger family protein, putative, expressed	110.866	98.9975	11.8681	0.126738	0.223275	0.13369	0.0295425	-0.122002
Os06g02110	1	OsFBX182-F-box domain containing protein, expressed	70.7814	36.9684	33.813	-0.377123	0.107991	-0.049099	-0.119036	0.391104
Os06g17950	1	NBS-LRR disease resistance protein, putative, expressed	682.759	669.315	13.4443	-0.109805	-0.0281175	-0.13921	-0.123115	-0.0353612
Os01g66510	1	MLO domain containing protein, putative, expressed	852.727	840.584	12.1438	-0.226734	0.114464	-0.0745518	-0.125419	0.0786321
Os01g60110	1	E2F-related protein, putative, expressed	866.574	849.55	17.0231	-0.144122	0.102252	-0.0782341	-0.125716	-0.0101519
Os01g72630	1	expressed protein	73.8011	60.5419	13.2592	-0.154088	0.222094	0.205933	0.0633759	0.00941942
Os03g06760	1	exocyst complex component 6, putative, expressed	980.677	961.929	18.7473	-0.182177	0.0718612	-0.0541526	-0.115362	-0.00361698
Os01g66920	1	Ser/Thr protein phosphatase family protein, putative, expressed	432.874	421.162	11.7125	-0.0909971	-0.00345618	-0.139563	0.0654423	-0.0789128
Os11g32470	1	NEF1, putative, expressed	21.197	3.28821	17.9088	0.275861	-0.181486	-0.129406	0.0317632	-0.0345042
Os07g45260	1	glycosyl transferase 8 domain containing protein, putative, expressed	866.355	856.112	10.2424	-0.03418	-0.012113	-0.103215	-0.0584839	-0.0317564
Os01g29240	1	expressed protein	115.881	99.4525	16.4283	-0.217978	0.0460443	-0.0786674	-0.113596	-0.0522238
Os01g62950	1	ras-related protein, putative, expressed	958.036	944.261	13.7752	-0.133647	0.0109216	-0.100147	-0.0883508	0.0397596
Os02g32504	1	heparan-alpha-glucosaminide N-acetyltransferase, putative, expressed	325.077	274.654	50.4239	-0.064256	0.331624	0.274142	-0.26113	0.0898944
Os03g61590	1	expressed protein	493.127	479.568	13.559	0.0883288	0.0533715	-0.0322536	-0.0500182	-0.0541953
Os01g69030	1	sucrose-phosphate synthase, putative, expressed	584.728	556.027	28.7011	-0.287443	0.196866	-0.0295051	-0.101824	0.06606
Os01g70440	1	LEML1-Anther-specific LEM1 family protein precursor, expressed	912.072	889.372	22.7007	-0.168653	0.0923157	-0.0339115	-0.09756	-0.00739001
Os07g31830	1	GTPase activating protein, putative, expressed	1042.66	1027.31	15.3491	-0.184634	0.0399625	-0.0882151	-0.107048	-0.00925404
Os06g09540	1	SAC domain containing protein, putative, expressed	318.861	259.237	59.624	-0.135438	0.0197094	-0.0419875	-0.193965	-0.144377
Os01g25440	1	thiamin pyrophosphokinase 1, putative, expressed	981.423	969.893	11.5293	-0.105287	0.00477049	-0.0805327	-0.0392453	0.00875438
Os03g38540	1	folic acid binding protein, putative, expressed	167.784	157.467	10.3168	0.0321851	-0.106901	-0.199007	-0.142953	-0.0293749
Os03g12180	1	MA3 domain containing protein, expressed	870.529	845.811	24.7184	-0.174879	0.119443	-0.0199719	-0.102408	-0.00228275
Os05g50120	1	CGMC_MAPKCMGC_2.3-CGMC includes CDA, MAPK, GSK3, and CLKC kinases, expressed	1006.72	988.921	17.798	-0.178783	0.0588198	-0.073066	-0.0968032	-0.00409671
Os01g61390	1	transposon protein, putative, unclassified, expressed	715.375	683.426	31.9487	-0.167085	0.165851	0.0116711	-0.101325	0.000266226
Os03g36900	1	expressed protein	550.074	508.934	41.1402	-0.180791	0.174097	0.022726	-0.117177	-0.00238726
Os01g21850	1	protein transport protein-related, putative, expressed	849.099	835.033	14.0664	-0.164495	0.0385344	-0.0932922	-0.0592559	0.0182372
Os04g39450	1	expressed protein	76.5291	57.8701	18.659	-0.380013	0.210171	0.0238829	-0.00306781	0.145771
Os04g51390	1	aldose 1-epimerase, putative, expressed	232.953	200.96	31.9928	-0.335496	0.0187852	-0.101594	-0.216883	0.0252177
Os06g06430	1	expressed protein	664.443	653.179	11.2635	-0.121871	-0.0495629	-0.175282	-0.0615105	0.0142117
Os01g10470	1	RALFL17-Rapid ALkalinization Factor RALF family protein precursor, expressed	918.57	897.109	21.4614	-0.165784	0.164002	0.0100674	-0.104508	0.0584573
Os07g49120	1	sex determination protein tasselseed-2, putative, expressed	263.023	226.191	36.8324	-0.184879	-0.0607257	-0.133446	-0.114776	0.104677
Os01g70120	1	expressed protein	1039.28	1026.31	12.9666	-0.159837	0.0478549	-0.0691238	-0.0924573	0.0462859
Os01g23370	1	hypothetical protein	982.374	969.924	12.4497	-0.158919	-0.0131716	-0.118883	-0.097746	0.00104182
Os01g71240	1	calcium-transporting ATPase, plasma membrane-type, putative, expressed	715.307	682.724	32.5828	-0.166315	0.169245	0.0166243	-0.102136	0.00234808
Os01g13270	1	AGC_PVPK_like_kin82y.4-ACG kinases include homologs to PKA, PKG and PKC, expressed	1063.66	1049.47	14.1899	-0.156963	0.0457189	-0.0740608	-0.0872848	-0.0093364
Os07g02780	1	STE_MEKK_ste11_MAP3K.20-STE kinases include homologs to sterile 7, sterile 11 and sterile 20 from yeast, expressed	1027.93	1013.13	14.7985	-0.161899	0.0400455	-0.0875266	-0.110788	-0.0117235
Os01g45350	1	exostosin family protein, putative, expressed	1056.36	1042.8	13.5551	-0.157261	0.036331	-0.079922	-0.0916899	-0.00109698
Os04g58100	1	expressed protein	1037.51	1023.34	14.1682	-0.161236	0.0118182	-0.0888075	-0.094946	0.00577517
Os01g72310	1	OsFBO7-F-box and other domain containing protein, expressed	211.295	168.176	43.1196	-0.398271	0.0435321	-0.162745	-0.22132	0.0149693
Os01g24470	1	PHS1, putative, expressed	1058.39	1044.59	13.7967	-0.16632	0.0123929	-0.097638	-0.0849147	-0.0139057
Os01g07330	1	expressed protein	196.962	162.924	34.038	-0.115286	-0.225289	-0.311254	0.208524	-0.0788947
Os03g02740	1	phospholipase D, putative, expressed	865.298	850.823	14.4751	-0.179025	0.00819596	-0.102666	-0.101866	-0.02214
Os01g45620	1	CGMC_MAPKCMGC_2.5-CGMC includes CDA, MAPK, GSK3, and CLKC kinases, expressed	1039.04	1024	15.0454	-0.193524	-0.00559074	-0.102612	-0.103078	-0.0185906
Os03g25490	1	cytochrome P450 72A1, putative, expressed	886.015	874.936	11.0799	-0.161571	-0.0247801	-0.122862	-0.0606848	0.0447802
Os01g38670	1	transporter family protein, putative, expressed	89.3296	69.216	20.1137	-0.200724	0.191303	-0.00651724	0.197205	-0.0186085
Os01g68620	1	signal peptide peptidase-like 2B, putative, expressed	1064.11	1049.18	14.929	-0.168445	0.0470533	-0.0771869	-0.0939454	-0.00492927
Os01g56764	1	expressed protein	1052.83	1036.75	16.0811	-0.174802	0.0674151	-0.0623341	-0.106169	0.00248111
Os01g41040	1	SCF apoptosis response protein, putative, expressed	46.881	12.4111	34.4699	0.306841	0.34131	0.48393	-0.156265	0.0363947
Os01g16660	1	transposon protein, putative, unclassified	338.642	298.108	40.5343	-0.115853	-0.132167	-0.0456981	-0.205571	-0.106274
Os04g54850	1	pectinesterase, putative, expressed	738.368	706.963	31.4049	-0.166699	0.178658	0.0250937	-0.104312	0.0318224
Os04g50864	1	expressed protein	68.5897	9.40287	59.1868	-0.276182	-0.0261371	-0.277477	-0.178594	-0.205979
Os10g22869	1	expressed protein	45.244	19.7292	25.5148	-0.120636	-0.0560281	0.0416753	-0.188739	-0.103738
Os09g19830	1	histone-lysine N-methyltransferase, putative, expressed	425.42	401.537	23.883	-0.302238	-0.0292365	-0.149389	-0.0314043	0.0404346
Os01g12880	1	VHS and GAT domain containing protein, expressed	500.358	489.248	11.1101	-0.00218913	0.00463773	0.0195857	-0.07201	-0.0638066
Os01g12910	1	thioesterase family protein, putative, expressed	816.377	805.538	10.8397	-0.110507	-0.0641275	-0.171736	-0.038554	-0.0575598
Os07g02580	1	ubiquinone oxidoreductase, putative, expressed	75.6097	47.2803	28.3294	0.0554215	-0.0620812	0.0129739	-0.150776	0.0828406
Os11g06040	1	PX domain containing protein, putative, expressed	152.403	120.886	31.5166	-0.391129	-0.191189	-0.330332	-0.227823	-0.190987
Os01g25460	1	uncharacterized protein At4g06744 precursor, putative, expressed	1004.15	985.816	18.3331	-0.163345	0.105613	-0.0305791	-0.0982531	0.00903421
Os01g61570	1	GDSL-like lipase/acylhydrolase, putative, expressed	35.9791	22.3908	13.5883	0.00300819	-0.00435838	-0.0607602	0.22299	-0.00618755
Os07g37920	1	no apical meristem protein, putative, expressed	814.015	800.249	13.7663	-0.199336	-0.0299272	-0.116607	-0.0981622	0.0914299
Os01g14080	1	lipase class 3 family protein, putative, expressed	56.0277	36.4358	19.592	-0.194869	0.227702	0.166233	-0.31451	0.238805
Os07g13870	1	OsFBX229-F-box domain containing protein, expressed	168.755	122.688	46.0668	-0.329864	0.0651701	-0.112121	0.0989138	0.079014
Os01g67314	1	expressed protein	149.584	99.6578	49.9266	-0.321236	0.00181484	-0.124328	-0.279234	0.232543
Os04g40874	1	glucose-6-phosphate 1-dehydrogenase, cytoplasmic isoform, putative, expressed	27.2202	10.7628	16.4574	0.374791	0.423588	0.585532	0.0497066	0.0810878
Os01g32964	1	protein phosphotase protein, putative, expressed	39.6232	12.9849	26.6383	-0.0726684	-0.173783	-0.154011	-0.11314	0.0548344
Os03g44230	1	transmembrane amino acid transporter protein, putative, expressed	88.4568	46.7022	41.7546	-0.286752	0.139485	-0.0755427	-0.218096	-0.0499356
Os03g14610	1	HVA22, putative, expressed	730.607	716.027	14.5801	-0.0035891	-0.0167407	-0.0100874	-0.101232	-0.0422031
Os05g34830	1	No apical meristem protein, putative, expressed	123.774	74.4941	49.2803	-0.384785	-0.0486857	-0.254003	-0.0984367	0.213056
Os02g44590	1	OsSub20-Putative Subtilisin homologue, expressed	1023.66	1007.1	16.5594	-0.169446	0.0881717	-0.0546549	-0.115914	0.0270628
Os04g51410	1	expressed protein	108.745	16.0747	92.6707	-0.199436	0.051517	0.0296311	-0.361028	0.14188
Os12g03060	1	expressed protein	51.0772	26.0538	25.0234	0.317027	0.171032	0.0527321	-0.0703906	-0.0831705
Os01g69020	1	retrotransposon protein, putative, unclassified, expressed	668.268	637.331	30.9372	-0.16027	0.295302	0.0925558	-0.113374	0.0751742
Os01g66860	1	serine/threonine protein kinase, putative, expressed	460.694	423.524	37.1702	-0.241237	-0.0300895	-0.169055	-0.12447	-0.0542496
Os07g47194	1	GEX1, putative, expressed	797.521	784.28	13.2409	-0.184907	0.0293374	-0.0955445	-0.166468	0.0012029
Os10g37660	1	trehalase precursor, putative, expressed	31.4464	16.9123	14.5342	-0.316267	0.0448332	-0.0665183	0.0662002	0.479222
Os04g35190	1	OsFBX133-F-box domain containing protein, expressed	959.367	942.223	17.1447	-0.20431	-0.00237473	-0.103829	-0.134103	-0.0367458
Os01g38530	1	ELF3 protein, putative, expressed	180.363	149.885	30.4778	-0.45358	-0.0844202	-0.236469	-0.203419	-0.0223527
Os01g38100	1	expressed protein	137.224	97.9398	39.2844	-0.193718	-0.0978531	-0.0838709	-0.0201663	-0.148998
Os04g24414	1	expressed protein	850.997	839.317	11.6804	-0.132151	-0.0676255	-0.135649	-0.0591585	-0.0272581
Os05g51380	1	expressed protein	197.218	164.05	33.1677	-0.235754	-0.0907735	-0.0522674	-0.153945	-0.113042
Os04g56440	1	ENT domain containing protein, expressed	28.1201	4.14488	23.9753	-0.373965	-0.303097	-0.410693	0.375231	-0.0494504
Os01g62200	1	domain of unknown function DUF966 domain containing protein, expressed	6.80453	1.31583	5.48871	0.070572	0.431641	0.261638	0.189818	-0.0799261
Os01g72670	1	expressed protein	74.5312	40.4378	34.0933	-0.463326	0.0700114	0.0255494	-0.235348	0.162857
Os05g33960	1	peptide transporter PTR2, putative, expressed	83.5051	30.9288	52.5763	0.0331156	0.0578498	-0.0823304	0.0511342	0.135666
Os03g55990	1	homeobox domain containing protein, expressed	366.956	354.398	12.5584	-0.152064	-0.16765	-0.147453	-0.0351843	-0.127232
Os09g29830	1	helix-loop-helix DNA-binding domain containing protein, expressed	30.8275	4.55701	26.2705	0.386636	-0.0947974	0.176679	0.224872	-0.156023
Os03g61510	1	pectinesterase inhibitor domain containing protein, expressed	872.239	847.607	24.632	-0.164229	0.126669	-0.0108984	-0.101152	0.000625902
Os06g01170	1	PHD-finger domain containing protein, expressed	90.2347	32.725	57.5097	-0.427677	-0.162473	-0.228212	0.0587493	0.0531677
Os01g48420	1	peroxiredoxin, putative, expressed	47.6834	10.8856	36.7978	0.133782	-0.0267631	0.0459932	-0.00418258	-0.0638916
Os01g67350	1	cysteine protease, putative, expressed	606.066	588.422	17.6438	-0.195427	-0.0535539	-0.131157	-0.107362	0.0790307
Os04g05080	1	vacuolar ATP synthase subunit F, putative, expressed	65.7547	18.1241	47.6306	0.340064	-0.104769	-0.0440474	0.0831934	-0.0121379
Os09g23340	1	expressed protein	358.332	314.984	43.3477	-0.308099	0.0225537	-0.13653	-0.00963801	-0.00685985
Os11g37640	1	ADP-ribosylation factor, putative, expressed	122.752	102.23	20.5217	0.304519	0.137788	0.113776	0.169841	-0.0198128
Os02g50140	1	caleosin related protein, putative, expressed	1038.67	1024.53	14.1442	-0.170694	0.0639161	-0.055155	-0.0999693	0.0820675
Os06g48300	1	protein phosphatase 2C, putative, expressed	352.827	329.152	23.6752	-0.277606	0.014029	-0.129651	-0.0993732	0.0713424
Os03g50730	1	transmembrane anterior posterior transformation 1, putative, expressed	425.756	403.171	22.5846	-0.169981	-0.0775131	-0.171487	-0.0981808	-0.0742727
Os08g14330	1	aldose 1-epimerase, putative, expressed	185.087	107.925	77.1619	-0.144302	0.0343126	0.0227989	-0.0766718	0.188649
Os02g44102	1	remorin C-terminal domain containing protein, putative, expressed	134.004	108.261	25.7429	-0.461876	-0.302943	-0.440344	-0.151389	-0.0723499
Os09g09290	1	retrotransposon protein, putative, unclassified, expressed	202.949	165.097	37.8524	-0.224544	-0.0738166	-0.105889	-0.217955	-0.0497753
Os01g27190	1	C2 domain containing protein, putative, expressed	572.832	540.615	32.2176	-0.160628	0.310518	0.117893	-0.116458	0.173806
Os03g44500	1	serine/threonine protein phosphatase, putative, expressed	786.181	764.996	21.1844	-0.200437	0.0648071	-0.0458085	-0.15022	-0.049672
Os01g38500	1	DUF538 domain containing protein, putative, expressed	904.397	885.809	18.5885	-0.139836	0.100569	-0.0172934	-0.122187	0.0463914
Os01g34920	1	beta-galactosidase precursor, putative, expressed	29.2958	4.36118	24.9347	-0.0367583	0.0722363	0.0406991	-0.258897	0.050616
Os07g43820	1	glycosyl hydrolase, putative, expressed	894.885	871.531	23.3538	-0.159903	0.13677	-0.00915039	-0.0971377	-0.00318654
Os01g42060	1	expressed protein	982.406	966.621	15.7853	-0.16624	0.157498	-0.0179363	-0.110528	-0.0225028
Os01g25370	1	SUMO protease, putative, expressed	120.622	84.5617	36.0604	-0.415794	0.0376976	-0.172446	0.0161727	-0.105383
Os08g41950	1	OsMADS7-MADS-box family gene with MIKCc type-box, expressed	127.396	87.323	40.0726	-0.330382	0.00412624	-0.100649	-0.167071	0.449342
Os01g50060	1	1-aminocyclopropane-1-carboxylate deaminase, putative, expressed	22.659	2.75576	19.9033	-0.211973	0.0329003	0.0342886	0.0110482	-0.0929457
Os06g49840	1	OsMADS16-MADS-box family gene with MIKCc type-box, expressed	494.248	472.445	21.8026	-0.100512	0.201254	0.155832	-0.159974	0.0896613
Os01g53130	1	zinc finger, C3HC4 type domain containing protein, expressed	516.094	498.004	18.0905	-0.072247	0.0387922	0.117894	-0.156222	0.0804047
Os02g49440	1	dof zinc finger domain containing protein, putative, expressed	80.6494	52.9772	27.6722	-0.217469	0.587797	0.31511	-0.276885	0.0180063
Os01g55340	1	dof zinc finger domain containing protein, putative, expressed	252.095	233.194	18.9008	-0.138825	-0.17254	-0.243242	0.0211359	-0.098837
Os04g47280	1	ATFUC1, putative, expressed	29.2695	6.90372	22.3658	0.177116	-0.167675	-0.0231629	0.0684819	0.123203
Os06g07090	1	AP-1 complex subunit gamma-1, putative, expressed	67.7448	25.2107	42.5341	0.290521	0.127796	0.188378	0.0333578	-0.0935113
Os01g60170	1	DUF567 domain containing protein, putative, expressed	34.5686	10.2015	24.367	0.377611	-0.149411	-0.0741661	0.0138093	-0.139006
Os01g59360	1	CAMK_CAMK_like.10-CAMK includes calcium/calmodulin depedent protein kinases, expressed	1029.7	1013.19	16.5196	-0.165053	0.0869189	-0.0401706	-0.0973822	0.0411292
Os02g10070	1	citrate synthase, putative, expressed	103.378	77.6104	25.7674	0.254842	0.0864235	-0.0275028	0.147253	-0.0509203
Os01g68260	1	lysine ketoglutarate reductase trans-splicing related 1, putative, expressed	279.927	250.633	29.2937	-0.259589	0.0659703	-0.0503071	-0.0433082	0.0345804
Os01g09252	1	WD domain, G-beta repeat domain containing protein, expressed	247.283	215.921	31.3612	-0.283587	-0.189476	-0.182371	-0.212951	-0.0221837
Os06g03910	1	hydrolase, NUDIX family, domain containing protein, expressed	57.8758	29.0991	28.7767	0.0785138	-0.0602498	0.0280401	0.28705	0.113562
Os01g66030	1	OsMADS2-MADS-box family gene with MIKCc type-box, expressed	602.538	579.896	22.642	-0.246871	0.200588	0.000697796	-0.127732	0.160961
Os01g73960	1	drought induced 19 protein, putative, expressed	58.6566	15.5706	43.086	0.0345861	0.0210969	0.207619	-0.0498094	0.0741054
Os08g06460	1	dnaJ domain containing protein, expressed	28.086	8.18694	19.8991	0.412273	0.308796	0.275017	0.235786	0.00340776
Os01g13710	1	transposon protein, putative, unclassified, expressed	1061.55	1046.65	14.8936	-0.168391	0.0484906	-0.072815	-0.101093	0.0179285
Os01g13440	1	pollen allergen Cyn d 23, putative, expressed	946.461	925.384	21.0772	-0.164012	0.131985	-0.0148978	-0.100208	-0.00348686
Os01g16470	1	phosphatidylinositol kinase, putative, expressed	1026.79	1014.14	12.6561	-0.157061	0.0227958	-0.0887268	-0.088252	0.0221298
Os07g49250	1	thiamine pyrophosphate enzyme, C-terminal TPP binding domain containing protein, expressed	835.81	812.554	23.2566	-0.0996599	0.117028	0.0396864	-0.0867509	-0.0325741
Os01g18090	1	expressed protein	30.2879	10.571	19.7169	-0.118507	0.0505895	0.0668366	-0.228788	0.0476071
Os03g12520	1	STRUBBELIG-RECEPTOR FAMILY 7 precursor, putative, expressed	1021.04	1008.25	12.793	-0.165467	0.00785541	-0.105512	-0.0828031	-0.00824343
Os07g13370	1	expressed protein	9.15502	3.56847	5.58655	0.0260126	-0.0477286	-0.0209337	-0.140144	-0.0284113
Os07g07080	1	regulator of chromosome condensation/beta-lactamase-inhibitor protein II, putative, expressed	951.803	938.288	13.5146	-0.198377	-0.0110931	-0.111011	-0.0604095	-0.0103753
Os07g36410	1	expressed protein	95.6411	87.1077	8.53345	0.137047	-0.181652	-0.0247917	-0.0444198	-0.242258
Os06g03610	1	TKL_IRAK_CrRLK1L-1.13-The CrRLK1L-1 subfamily has homology to the CrRLK1L homolog, expressed	1060.4	1046.17	14.2298	-0.160775	0.0593047	-0.0625462	-0.0936064	0.0220742
Os06g02550	1	CPuORF21-conserved peptide uORF-containing transcript, expressed	128.536	80.1422	48.3936	0.128319	0.0873234	0.148278	-0.287127	-0.128463
Os06g01660	1	integral membrane protein DUF6 domain containing protein, expressed	89.3015	68.7659	20.5356	0.474458	0.274677	0.408846	0.0945778	0.120526
Os03g49990	1	GRAS family transcription factor domain containing protein, expressed	26.4845	5.91587	20.5686	0.338386	0.501861	0.477581	-0.156207	-0.137983
Os03g58570	1	WD domain, G-beta repeat domain containing protein, expressed	278.042	226.501	51.541	-0.330821	-0.0761119	-0.224444	-0.191407	-0.0630346
Os03g32499	1	expressed protein	11.043	2.78507	8.25794	-0.353803	-0.308239	-0.355998	0.00739964	0.0344164
Os06g02440	1	expressed protein	72.6459	18.5208	54.1252	0.153922	0.0204017	0.13789	-0.0108727	0.332595
Os03g25460	1	OsRCI2-4-Putative low temperature and salt responsive protein, expressed	1058.04	1043.51	14.533	-0.138389	0.0514373	-0.0517749	-0.0918691	0.00624729
Os10g08022	1	fructose-bisphospate aldolase isozyme, putative, expressed	878.545	854.308	24.2374	-0.163894	0.155981	0.00394671	-0.102438	0.00998142
Os01g02270	1	conserved hypothetical protein	372.017	345.725	26.2919	-0.151684	-0.150251	-0.110307	-0.11553	-0.117776
Os01g45090	1	MYB family transcription factor, putative, expressed	51.4858	32.3927	19.0931	-0.0950957	0.793562	0.353539	-0.116503	0.172629
Os01g56560	1	cyclase/dehydrase family protein, expressed	817.822	805.939	11.8824	-0.19474	-0.0278886	-0.183466	-0.0690978	0.019495
Os01g47650	1	vacuolar protein sorting-associated protein 16, putative, expressed	64.1253	32.2199	31.9054	-0.18259	-0.0544408	-0.230956	0.0861159	-0.072407
Os01g36640	1	disease resistance protein RPM1, putative, expressed	156.447	122.682	33.7644	-0.122602	-0.165944	-0.121187	-0.192256	-0.213121
Os04g35020	1	CSLH2-cellulose synthase-like family H, expressed	1041.35	1028.4	12.9514	-0.151963	0.010452	-0.0988452	-0.0835923	-0.00612342
Os01g33060	1	HEAT repeat family protein, putative, expressed	123.195	83.5231	39.6717	0.049097	-0.15126	0.113523	-0.258197	-0.117681
Os01g56860	1	WD domain, G-beta repeat domain containing protein, expressed	29.9023	16.047	13.8553	0.0596335	-0.0559633	0.080644	-0.139949	0.0880105
Os06g48590	1	CGMC_MAPKCMGC_2_SLT2y_ERK.2-CGMC includes CDA, MAPK, GSK3, and CLKC kinases, expressed	26.562	6.55993	20.0021	-0.22433	0.0597157	-0.13348	0.118912	-0.285339
Os05g32360	1	cyclin-dependent kinase C-1, putative, expressed	19.7492	8.98708	10.7621	-0.480421	-0.194439	-0.374795	0.147777	-0.0695713
Os10g08580	1	FAD binding domain of DNA photolyase domain containing protein, expressed	152.266	79.4432	72.8232	-0.371531	-0.115501	-0.298958	-0.209423	-0.104716
Os09g38550	1	protein phosphatase 2C, putative, expressed	634.526	610.61	23.9154	-0.253409	0.0176927	-0.187104	-0.138052	-0.00473054
Os10g35090	1	Rf1, mitochondrial precursor, putative, expressed	218.851	169.247	49.604	-0.164997	-0.0529714	-0.0568394	-0.244778	0.0966769
Os10g35490	1	hydrolase, alpha/beta fold family domain containing protein, expressed	385.493	370.273	15.2196	0.123331	0.039997	0.11644	-0.135284	-0.0337974
Os09g24230	1	haloacid dehalogenase-like hydrolase family protein, putative, expressed	413.786	392.221	21.5651	-0.0747074	0.233269	0.0333943	-0.109037	0.0718183
Os10g30070	1	sodium/calcium exchanger protein, putative, expressed	33.0175	12.2736	20.7439	-0.192366	0.405479	0.138763	-0.0745285	0.000218681
Os10g40140	1	MSP domain containing protein, expressed	1060.99	1047.08	13.9149	-0.169588	0.0417876	-0.085909	-0.0914332	-0.00723564
Os10g01560	1	serine/threonine-protein kinase, putative, expressed	1063.82	1049.65	14.1682	-0.161894	0.0320231	-0.0829899	-0.091724	-0.00774117
Os10g11980	1	transferase family protein, putative, expressed	462.268	455.429	6.8392	-0.00536122	-0.0148129	-0.0369787	-0.0889277	-0.0253697
Os10g30090	1	amino acid permease, putative, expressed	330.712	266.333	64.3789	-0.279525	0.0965333	-0.0993148	-0.233259	-0.0896
Os10g02350	1	transmembrane 9 superfamily member, putative, expressed	47.6327	20.9997	26.633	-0.00514822	-0.0153838	-0.113766	-0.0821316	-0.147153
Os10g04370	1	OsFBX357-F-box domain containing protein, expressed	1017.47	1004.48	12.991	-0.159048	0.00151548	-0.107305	-0.080736	-0.0109839
Os10g40170	1	expressed protein	1036.79	1020.72	16.0717	-0.138629	0.0483388	-0.0337435	-0.0996593	-0.005351
Os10g39790	1	CorA-like magnesium transporter protein, putative, expressed	76.0646	23.0859	52.9787	-0.381723	0.0323105	-0.177071	-0.0402415	0.0404495
Os10g26540	1	expressed protein	44.1193	9.43915	34.6802	-0.403921	-0.144298	-0.261341	-0.163346	0.0232952
Os10g41060	1	expressed protein	332.566	325.999	6.56689	-0.0542634	-0.0642593	-0.0781772	0.287195	-0.0832086
Os10g25060	1	expressed protein	79.4983	43.531	35.9673	-0.22009	0.10739	0.126996	-0.275736	-0.0132433
Os10g25660	1	OsFBX385-F-box domain containing protein, expressed	420.489	381.841	38.6482	-0.367649	-0.0837511	-0.232349	0.0664289	0.0448514
Os10g07430	1	expressed protein	38.3153	10.8975	27.4178	-0.501616	0.27715	-0.00532576	-0.107052	0.2606
Os10g40950	1	polyol transporter 5, putative, expressed	244.913	200.698	44.2154	-0.324307	-0.012103	-0.12717	-0.193141	0.0647222
Os10g37260	1	fringe-related protein, putative, expressed	807.321	795.474	11.8466	-0.0930625	-0.0719128	-0.133599	-0.0547561	-0.0452202
Os10g33650	1	CK1_CaseinKinase_1.9-CK1 includes the casein kinase 1 kinases, expressed	1051.69	1038.26	13.4339	-0.142049	0.0259995	-0.0828235	-0.0911979	-0.00114275
Os10g25560	1	XI-I, putative, expressed	997.448	984.909	12.5391	-0.154848	-0.0151206	-0.113497	-0.083148	-0.0135981
Os03g53660	1	Myosin head domain containing protein, expressed	267.95	244.207	23.7432	0.194357	0.0599619	0.111269	-0.17048	-0.0650613
Os11g38860	1	methyltransferase, putative, expressed	663.621	631.909	31.7121	-0.142067	0.19629	0.0382573	-0.118125	-0.0147608
Os01g51280	1	5-nucleotidase surE, putative, expressed	46.9249	10.1228	36.8021	0.29057	-0.0642041	-0.100832	-0.0644862	-0.107557
Os10g26470	1	sucrose transporter, putativ, expressed	1019.45	1001.85	17.5997	-0.164516	0.101586	-0.0368349	-0.0966347	-0.00362183
Os10g29650	1	retrotransposon protein, putative, unclassified, expressed	18.6767	7.1295	11.5473	-0.0855633	-0.242291	-0.13605	-0.157657	0.26509
Os10g40280	1	expressed protein	105.98	55.0358	50.944	-0.36312	-0.153238	-0.296891	-0.0185179	0.174356
Os10g34602	1	csAtPR5, putative, expressed	458.111	438.024	20.0866	-0.210613	-0.0159579	-0.0972733	-0.197976	0.0149249
Os10g25400	1	GDSL-like lipase/acylhydrolase, putative, expressed	91.5816	81.1132	10.4684	-0.0471171	0.631715	0.293044	-0.164912	0.367759
Os10g14050	1	expressed protein	582.847	574.894	7.95343	-0.179189	0.0681002	-0.0320793	-0.099705	0.377613
Os10g11750	1	LTPL89-Protease inhibitor/seed storage/LTP family protein precursor, expressed	1038.17	1025.24	12.9313	-0.156819	0.0130957	-0.093179	-0.0872245	0.00293835
Os10g11860	1	MATE efflux family protein, putative, expressed	464.543	457.28	7.26382	-0.0533781	-0.0410531	-0.142838	0.0138747	-0.058412
Os10g29850	1	MBTB60-Bric-a-Brac, Tramtrack, Broad Complex BTB domain with Meprin and TRAF Homology MATH domain, expressed	101.402	56.4639	44.9377	-0.174265	-0.0348538	0.0374093	-0.263387	-0.0546933
Os10g30040	1	BTB/POZ domain containing protein, putative	143.418	98.011	45.4071	-0.245394	-0.16883	-0.122788	-0.142877	0.0260097
Os10g05540	1	OsFBX373-F-box domain containing protein, expressed	37.2803	11.6328	25.6475	-0.455572	-0.0897958	-0.296231	0.0317822	-0.0708404
Os05g11720	1	zinc finger, C3HC4 type domain containing protein, expressed	410.539	393.751	16.7874	0.137465	0.245281	0.121545	-0.143141	-0.0692811
Os06g48500	1	expressed protein	69.6035	26.3873	43.2162	-0.0993853	0.115307	0.0497735	-0.188113	-0.0972663
Os07g08400	1	GTP binding protein, putative, expressed	363.246	346.045	17.2012	-0.00262612	0.013289	0.041437	0.0742314	0.0212179
Os06g14510	1	glucose-6-phosphate isomerase, putative, expressed	62.8105	35.3454	27.4651	-0.0646823	-0.0237031	-0.0427425	-0.042364	-0.013822
Os07g47100	1	transporter, monovalent cation%3Aproton antiporter-2 family, putative, expressed	409.394	394.247	15.1467	-0.084962	-0.103092	-0.123663	-0.0105621	-0.00245295
Os07g39560	1	RNA recognition motif containing protein, putative, expressed	58.5711	23.6198	34.9512	0.35133	-0.0485255	-0.0445303	-0.0130097	-0.164993
Os03g15350	1	Sel1 repeat domain containing protein, putative, expressed	40.725	9.86074	30.8642	0.265236	-0.0145561	-0.106164	0.188244	0.0082654
Os06g21980	1	pantothenate kinase 4, putative, expressed	22.7268	4.88037	17.8465	0.0286293	-0.405403	-0.460869	0.176353	-0.254083
Os11g07440	1	plant neutral invertase domain containing protein, expressed	110.312	91.9489	18.3626	-0.149062	0.249108	0.00820622	-0.197509	0.0191114
Os04g51270	1	vacuolar ATPase G subunit, putative, expressed	65.9215	30.9767	34.9448	0.546148	-0.101295	0.106932	-0.0372278	-0.0952094
Os05g37200	1	solute carrier family 35 member F2, putative, expressed	538.993	521.387	17.6061	-0.0849681	0.170437	-0.0731555	-0.149724	-0.0817198
Os11g37390	1	OsFBDUF54-F-box and DUF domain containing protein, expressed	103.786	70.1955	33.59	-0.388298	0.446149	0.217645	-0.242521	0.147236
Os02g57460	1	RING-H2 finger protein ATL5G, putative, expressed	32.0495	7.07106	24.9785	0.337875	-0.0798416	0.301189	0.00610088	0.348851
Os03g50320	1	phosphatidylinositol 4-kinase PI4K, putative, expressed	242.411	170.886	71.525	-0.223372	-0.0984953	-0.162143	-0.0768156	-0.0574367
Os02g34970	1	no apical meristem protein, putative, expressed	628.022	618.986	9.03669	-0.141831	0.263284	0.029212	-0.0864551	0.0154469
Os05g32960	1	expressed protein	706.299	693.913	12.3863	-0.0203387	0.039552	0.101197	-0.070409	0.0499932
Os01g04380	1	hsp20/alpha crystallin family protein, putative, expressed	988.711	976.774	11.9369	-0.108891	0.0226534	-0.0488622	-0.078249	-0.0198427
Os02g54860	1	ankyrin repeat-rich protein, putative, expressed	48.1331	22.3663	25.7668	0.0224381	-0.103905	0.126656	-0.191995	-0.000738641
Os02g01590	1	glycosyl hydrolases, putative, expressed	88.8115	63.6174	25.1941	0.37116	0.176349	0.0935699	0.0196288	0.0366766
Os03g51030	1	phytochrome A, putative, expressed	130.049	119.617	10.4325	-0.0508339	-0.029222	-0.173148	0.134844	-0.0511866
Os09g23334	1	expressed protein	248.098	229.198	18.9001	-0.201739	0.118554	-0.00411269	-0.0875879	-0.036991
Os07g03270	1	heat shock protein DnaJ, putative, expressed	79.9231	19.6659	60.2571	-0.358242	-0.23698	-0.361582	0.379984	-0.0193
Os12g31820	1	phosphoserine phosphatase, chloroplast precursor, putative, expressed	447.216	431.093	16.1223	-0.00927476	0.156857	0.0169216	0.00631678	0.0845705
Os02g21110	1	OsFBK6-F-box domain and kelch repeat containing protein, expressed	162.452	114.183	48.269	-0.46427	-0.0259606	-0.229827	-0.18509	0.0685303
Os08g39050	1	pentatricopeptide, putative, expressed	20.6413	4.45761	16.1837	-0.206031	-0.039777	-0.181285	0.00521041	-0.146557
Os09g17870	1	cytidylyltransferase domain containing protein, expressed	52.9309	28.0864	24.8445	-0.219355	-0.0318783	-0.297209	-0.105036	-0.0614544
Os01g43130	1	DEAD/DEAH box helicase, putative, expressed	112.267	91.1333	21.1339	-0.491329	-0.227406	-0.515852	0.196738	-0.0790786
Os12g39710	1	expressed protein	299.797	262.816	36.9811	-0.18222	-0.106132	-0.0751222	-0.167267	-0.00174282
Os01g61410	1	NADH-ubiquinone oxidoreductase, mitochondrial precursor, putative, expressed	599.945	581.506	18.4398	-0.230809	0.0211283	-0.140369	-0.116103	-0.0506094
Os02g45974	1	expressed protein	136.61	97.1173	39.4929	-0.0971683	-0.178985	-0.122494	-0.206123	-0.0786601
Os02g08260	1	HD domain containing protein 2, putative, expressed	70.4597	27.5687	42.891	-0.134432	0.0926128	-0.0501899	-0.0536212	-0.0574933
Os09g36100	1	expressed protein	223.858	154.022	69.8355	-0.236914	-0.00867691	-0.0959408	-0.0941951	0.0615356
Os01g71270	1	eukaryotic peptide chain release factor subunit 1-1, putative, expressed	96.7678	57.0169	39.7509	-0.42733	0.447036	0.0494875	-0.0840867	0.136417
Os10g35500	1	epoxide hydrolase, putative, expressed	77.505	62.7709	14.7341	0.00705235	0.0819915	0.00290906	-0.107843	-0.000128276
Os03g43840	1	LSD1 zinc finger domain containing protein, expressed	137.506	87.347	50.1595	-0.00631841	0.032658	-0.126882	-0.125121	-0.0875038
Os06g28880	1	retrotransposon protein, putative, unclassified, expressed	220.161	167.257	52.9048	-0.406807	-0.149645	-0.343059	-0.244062	-0.0537043
Os08g40900	1	auxin response factor, putative, expressed	221.597	210.126	11.4709	0.27656	0.130107	0.363313	-0.104455	-0.0298951
Os05g08570	1	OsIAA15-Auxin-responsive Aux/IAA gene family member, expressed	27.3938	7.76771	19.6261	0.209629	-0.295997	-0.0394111	0.302669	-0.255618
Os05g19110	1	expressed protein	105.786	86.6318	19.1546	0.123998	0.703129	0.480372	-0.153395	0.134272
Os04g38870	1	14-3-3 protein, putative, expressed	17.3441	2.78909	14.555	0.171394	-0.225056	-0.161628	0.0690721	0.000303219
Os06g04500	1	cornichon protein, putative, expressed	93.9578	58.2066	35.7511	0.311214	0.0037743	0.0206831	0.0856078	-0.168727
Os05g48640	1	ATROPGEF7/ROPGEF7, putative, expressed	738.218	724.02	14.1974	-0.153823	-0.00797976	-0.101199	-0.107324	-0.0155464
Os05g35444	1	expressed protein	14.0805	5.85354	8.22699	0.150593	0.260055	0.252356	0.0811017	-0.0162691
Os06g48880	1	expressed protein	562.387	518.858	43.5293	-0.29688	-0.052456	-0.184233	-0.117317	0.0426993
Os03g39129	1	frigida, putative, expressed	141.477	110.306	31.1711	-0.388688	-0.000233777	-0.200696	0.0508718	-0.0298862
Os05g37880	1	growth regulator related protein, putative, expressed	978.564	964.939	13.6248	-0.0593903	0.035851	0.0173684	-0.115621	0.00844537
Os03g11550	1	protein of unknown function DUF1675 domain containing protein, expressed	22.9773	13.7257	9.25164	-0.140153	0.232446	0.19469	-0.101451	0.671394
Os04g31350	1	expressed protein	777.118	767.056	10.0621	0.00528869	-0.0478305	-0.00394154	-0.0635039	-0.0399037
Os03g45390	1	glucan endo-1,3-beta-glucosidase precursor, putative, expressed	103.168	87.2372	15.9312	-0.0887942	0.635399	0.287234	-0.178343	0.127688
Os07g33790	1	glutamate receptor 3.4 precursor, putative, expressed	152.924	122.178	30.7456	0.238838	-0.175449	0.0390032	-0.067212	-0.124191
Os09g13630	1	ZOS9-03-C2H2 zinc finger protein, expressed	268.704	231.166	37.5376	-0.235885	-0.296287	-0.247079	-0.185089	-0.0910799
Os06g14060	1	MBTB10-Bric-a-Brac, Tramtrack, Broad Complex BTB domain with Meprin and TRAF Homology MATH domain, expressed	147.292	71.4039	75.8885	-0.0335523	-0.0477897	-0.114236	0.0939866	0.020265
Os02g05030	1	sucrose-phosphatase, putative, expressed	472.607	446.371	26.2365	-0.147441	0.279021	0.156666	-0.182088	0.0544627
Os04g53510	1	OsFBL20-F-box domain and LRR containing protein, expressed	29.739	10.9629	18.7761	-0.408677	0.192516	-0.0110417	-0.0940537	-0.00694819
Os08g29400	1	OsFBX290-F-box domain containing protein, expressed	903.903	887.631	16.2719	-0.155897	0.0215774	-0.025784	-0.158051	0.0200581
Os05g23670	1	transcription factor jumonji, putative, expressed	58.292	47.9584	10.3335	-0.258828	-0.155871	-0.352173	-0.225414	-0.0380854
Os04g21710	1	expressed protein	533.095	489.869	43.2263	-0.201833	-0.0159127	-0.0792655	-0.133362	0.0786042
Os05g46220	1	mitochondrial carrier protein, putative, expressed	94.0567	84.9751	9.08155	-0.360321	-0.0136227	-0.213209	-0.0850321	-0.114317
Os08g26700	1	expressed protein	934.823	921.309	13.5145	-0.155431	-0.012062	-0.0877879	-0.0815557	-0.0296235
Os02g46080	1	protein phosphatase 2C, putative, expressed	57.1219	38.7051	18.4168	-0.352143	-0.131583	-0.235855	-0.149437	-0.122221
Os02g10440	1	protein with a conserved N-terminal region, putative, expressed	963.225	950.401	12.8241	-0.202889	-0.0236306	-0.135597	-0.0765451	0.01018
Os05g01780	1	STE_PAK_Ste20%2B%2BTranslationKinase_Slob_Wnk.1-STE kinases include homologs to sterile 7, sterile 11 and sterile 20 from yeast, expressed	160.374	121.44	38.934	0.114059	-0.235638	-0.141744	-0.00321677	-0.0664582
Os08g16330	1	expressed protein	1014.08	996.389	17.6876	-0.170722	0.0535096	-0.0689195	-0.106025	-0.0123759
Os04g44710	1	double-stranded RNA binding motif containing protein, expressed	154.982	116.022	38.9601	0.0481389	-0.183445	-0.186207	0.296058	-0.0265311
Os04g53520	1	expressed protein	150.948	85.645	65.303	-0.27236	-0.0731515	-0.051383	-0.392414	-0.112261
Os09g35920	1	mediator of RNA polymerase II transcription subunit 10, putative, expressed	485.449	457.063	28.3868	-0.303934	-0.111549	-0.19562	-0.16155	-0.0299134
Os02g55840	1	expressed protein	403.868	383.865	20.0028	-0.0676353	-0.154993	-0.10502	-0.133457	-0.100575
Os04g54600	1	DUF617 domain containing protein, expressed	1058.95	1043.93	15.0232	-0.16282	0.055316	-0.0633184	-0.0927093	0.0110247
Os08g38980	1	chloride transporter, chloride channel family, putative, expressed	118.687	84.5784	34.1084	0.192829	0.169478	0.143942	-0.131179	0.00476952
Os02g48116	1	expressed protein	403.294	368.163	35.1304	-0.282179	-0.0827705	-0.141994	-0.0491068	-0.0633393
Os02g29510	1	DUF803 domain containing, putative, expressed	224.47	178.658	45.8119	-0.377911	-0.103178	-0.304799	-0.179925	-0.0537747
Os12g10190	1	transposon protein, putative, unclassified, expressed	857.816	839.799	18.0164	-0.220358	-0.00921101	-0.103619	-0.137378	-0.0422608
Os06g39060	1	glucan endo-1,3-beta-glucosidase precursor, putative, expressed	1019.19	1002.11	17.0785	-0.164739	0.112857	-0.0267983	-0.101477	0.036434
Os04g44210	1	expressed protein	46.4002	29.4717	16.9285	0.12731	-0.179124	0.141796	-0.170114	-0.117002
Os04g45460	1	cysteine-rich repeat secretory protein precursor, putative, expressed	156.243	146.217	10.0266	-0.0424317	0.241985	0.238218	0.0780186	-0.0402808
Os11g31890	1	NLI interacting factor-like phosphatase, putative, expressed	49.729	11.0986	38.6305	-0.630361	0.0340543	-0.332163	-0.199098	-0.0300322
Os12g38550	1	expressed protein	201.663	155.065	46.5986	-0.501126	-0.193578	-0.338217	0.0741659	0.0928627
Os08g34780	1	adenylyl cyclase-associated protein, putative, expressed	863.325	838.193	25.132	-0.167205	0.11933	-0.0158024	-0.100255	-0.000928333
Os05g05650	1	C2 domain containing protein, putative, expressed	1063.12	1048.65	14.4699	-0.162036	0.0530028	-0.0681791	-0.0929616	0.00563124
Os11g18170	1	glutathione peroxidase, putative, expressed	66.7386	22.8166	43.9221	0.100432	-0.145634	0.157938	0.260275	-0.0432006
Os02g50760	1	heat shock protein DnaJ, putative, expressed	108.568	59.4423	49.1258	0.0183597	-0.184969	-0.06549	-0.204018	-0.1363
Os07g09010	1	nodulin, putative, expressed	31.2585	12.565	18.6935	0.00908025	0.712137	0.400531	0.0234745	0.39896
Os05g22670	1	transcription factor IIA large subunit, putative, expressed	26.3642	11.3296	15.0346	-0.516693	-0.141971	-0.437079	0.0929327	-0.0354528
Os05g42220	1	leucine rich repeat domain containing protein, putative, expressed	564.48	550.619	13.8611	-0.178092	0.104057	-0.11536	0.0681247	0.00586473
Os02g16680	1	bZIP transcription factor domain containing protein, expressed	184.258	140.451	43.8078	-0.154077	0.0384442	-0.00169779	-0.176612	0.205903
Os05g35260	1	PB1 domain containing protein, expressed	198.096	174.143	23.9531	-0.410626	0.0625857	-0.256416	-0.247355	-0.0146417
Os03g05660	1	appr-1-p processing enzyme family protein, putative, expressed	438.781	414.256	24.5254	-0.410068	-0.0619645	-0.140313	-0.173255	-0.0832361
Os07g14340	1	retrotransposon protein, putative, unclassified, expressed	652.553	616.629	35.9237	-0.159194	0.200666	0.040794	-0.103634	0.0010066
Os05g51750	1	aspartyl protease family protein, putative, expressed	1002.08	983.62	18.46	-0.163552	0.112934	-0.0277208	-0.0998678	0.00441192
Os02g52230	1	coronatine-insensitive protein 1, putative, expressed	356.834	344.09	12.7439	-0.146091	0.0971266	-0.116421	0.0671419	0.11726
Os04g42670	1	OsFBL19-F-box domain and LRR containing protein, expressed	329.552	283.821	45.7313	-0.392094	0.0759114	-0.112851	-0.0184351	0.116112
Os10g33240	1	expressed protein	1011.29	993.447	17.8437	-0.167011	0.101411	-0.0323027	-0.100053	0.0286538
Os07g09610	1	CAMK_KIN1/SNF1/Nim1_like_AMPKh.1-CAMK includes calcium/calmodulin depedent protein kinases, expressed	268.663	233.547	35.1155	-0.226729	0.0523632	-0.022734	-0.0222611	0.305037
Os02g38290	1	cytochrome P450, putative, expressed	207.232	194.435	12.7969	0.11826	0.121299	0.07577	-0.0145506	0.262766
Os03g59440	1	dirigent, putative, expressed	168.106	136.962	31.1439	0.0190149	0.199692	0.078938	-0.0923263	-0.018343
Os05g45810	1	calcineurin B, putative, expressed	22.2532	5.67506	16.5781	-0.195532	-0.114819	-0.271704	0.429898	-0.125245
Os06g40580	1	expressed protein	1058.62	1043.5	15.1174	-0.161326	0.064052	-0.0593543	-0.0931757	0.00575438
Os08g07500	1	DUF617 domain containing protein, expressed	979.232	959.639	19.5934	-0.165004	0.116247	-0.0232173	-0.100318	0.00962038
Os03g07140	1	male sterility protein, putative, expressed	559.138	542.587	16.5507	-0.200674	0.0809649	-0.0760964	-0.128805	0.213951
Os05g38770	1	protein kinase APK1B, chloroplast precursor, putative, expressed	1042.2	1029.29	12.9067	-0.150497	0.0205708	-0.088214	-0.0873322	0.012013
Os05g30940	1	vacuolar calcium binding protein, putative, expressed	1042.99	1029.5	13.498	-0.157927	0.0687759	-0.0540566	-0.0941865	0.0645117
Os01g39970	1	protein kinase domain containing protein, putative, expressed	906.877	885.974	20.9028	-0.165928	0.176787	0.0199427	-0.105114	0.0872097
Os01g23880	1	expressed protein	778.365	752.867	25.4976	-0.166231	0.215048	0.0517564	-0.109837	0.128546
Os03g58140	1	transmembrane BAX inhibitor motif-containing protein, putative, expressed	1046.28	1030.04	16.2317	-0.166729	0.0862978	-0.0502132	-0.0994373	0.00476091
Os05g24900	1	expressed protein	51.8721	25.5349	26.3372	-0.189563	0.177586	0.00276014	-0.291765	0.104764
Os07g32920	1	expressed protein	425.428	415.352	10.0754	-0.162603	-0.0201087	-0.170832	0.030775	-0.124913
Os09g35860	1	ras-related protein, putative, expressed	357.114	331.52	25.5947	-0.148961	0.090904	-0.0487288	-0.203981	0.0781497
Os02g14790	1	WD domain, G-beta repeat domain containing protein, expressed	36.1231	6.30592	29.8172	0.0277714	0.227269	0.153623	-0.0920478	0.0674609
Os03g52870	1	WD-40 repeat family protein, putative, expressed	922.088	899.882	22.2062	-0.164087	0.13357	-0.0103984	-0.0997769	0.0111298
Os06g11970	1	OsMADS63-MADS-box family gene with MIKC%2A type-box, expressed	839.717	814.906	24.8102	-0.167557	0.119584	-0.0201143	-0.102682	0.00519031
Os12g42660	1	AGC_AGC_other_GWLd.1-ACG kinases include homologs to PKA, PKG and PKC, expressed	1000.97	985.419	15.5542	-0.195354	-0.0122664	-0.123193	-0.0945413	-0.00677491
Os08g29980	1	retrotransposon protein, putative, unclassified, expressed	546.631	533.349	13.2825	-0.237009	0.0685676	-0.115826	-0.0386111	-0.0346667
Os11g20384	1	SacI homology domain containing protein, expressed	975.968	956.277	19.6911	-0.16503	0.0867803	-0.0388024	-0.0978755	-0.00705455
Os06g51100	1	transmembrane protein, putative, expressed	157.407	104.746	52.661	-0.229557	-0.0788443	-0.187667	-0.140596	-0.0582149
Os03g24170	1	phosphatidylinositol-4-phosphate 5-kinase, putative, expressed	1062.88	1047.96	14.9237	-0.164152	0.0401985	-0.0741206	-0.0946754	-0.0108379
Os06g09180	1	OsMKK5-putative MAPKK based on amino acid sequence homology, expressed	256.258	241.553	14.7056	0.0605833	0.351261	0.196556	-0.166139	-0.147696
Os02g31940	1	potassium transporter, putative, expressed	1057.34	1042.5	14.8348	-0.159862	0.0513186	-0.0647433	-0.0937598	0.0117042
Os06g08680	1	expressed protein	746.105	733.984	12.121	-0.168325	0.0594948	-0.102331	-0.104668	-0.055102
Os07g09384	1	expressed protein	1056.85	1042.36	14.4881	-0.19238	0.0491933	-0.08316	-0.0842356	0.00773995
Os04g57180	1	flavonol synthase/flavanone 3-hydroxylase, putative, expressed	835.864	823.654	12.2092	-0.13464	-0.0434759	-0.136696	-0.085685	-0.0268617
Os02g37580	1	fimbrin-like protein 2, putative, expressed	1031.14	1014.25	16.8857	-0.167633	0.071046	-0.0532919	-0.100361	-0.00251558
Os06g20030	1	chloroplastic group IIA intron splicing facilitator CRS1, chloroplast precursor, putative, expressed	48.3402	7.03257	41.3077	-0.055713	-0.17085	-0.0105521	0.131175	-0.156558
Os06g10140	1	expressed protein	982.321	969.686	12.6347	-0.155757	-0.0225623	-0.121904	-0.0899225	-0.0173212
Os08g01640	1	Rf1, mitochondrial precursor, putative, expressed	11.5219	3.02582	8.49604	0.0897852	0.0428202	0.205022	-0.00826442	0.174439
Os01g02050	1	phosphoenolpyruvate carboxylase, putative, expressed	885.062	865.476	19.5859	-0.231944	0.0824585	-0.0619717	-0.05458	0.0504629
Os01g17070	1	OsDegp1-Putative Deg protease homologue, expressed	99.7477	67.86	31.8877	-0.212187	0.148757	-0.0752201	-0.283837	0.0109924
Os02g02820	1	helix-loop-helix DNA-binding domain containing protein, expressed	160.786	139.835	20.9503	-0.195813	-0.0106417	-0.124376	-0.112779	-0.0361683
Os02g06540	1	transporter family protein, putative, expressed	1053.21	1037.64	15.5745	-0.165531	0.0749829	-0.0574822	-0.0955227	-0.000404216
Os03g42790	1	zinc finger protein-related, putative, expressed	61.7285	41.7472	19.9813	-0.190899	0.139686	0.137843	-0.24382	0.0502884
Os03g59580	1	hydrolase, NUDIX family, domain containing protein, expressed	344.564	325.76	18.8038	-0.292193	-0.173515	-0.328334	0.0681533	-0.0379354
Os08g16790	1	DUF593 domain containing protein, expressed	93.9143	70.4578	23.4565	0.0304828	0.331755	0.184139	-0.14878	0.286339
Os05g30890	1	cytochrome P450, putative, expressed	144.193	124.312	19.8806	-0.322031	-0.0488477	-0.24406	0.0115144	0.00468077
Os08g43815	1	expressed protein	153.422	133.842	19.5802	-0.284262	-0.218475	-0.343709	-0.190254	-0.116892
Os06g39520	1	myristoyl-acyl carrier protein thioesterase, chloroplast precursor, putative, expressed	101.396	91.3621	10.034	0.0347342	-0.153516	-0.197365	-0.0291242	-0.191975
Os02g57780	1	expressed protein	163.877	143.083	20.7941	-0.147679	-0.275872	-0.211033	0.20851	-0.197243
Os08g34640	1	receptor-like protein kinase precursor, putative, expressed	198.551	184.507	14.0437	-0.0494897	-0.263498	-0.319431	-0.0765141	-0.126446
Os09g25390	1	phospholipase D, putative, expressed	891.105	867.76	23.345	-0.139449	0.107086	0.0106819	-0.104674	-0.0054956
Os03g27830	1	expressed protein	699.14	685.629	13.5109	-0.13074	-0.0575638	-0.160506	-0.0833805	-0.0456133
Os02g17292	1	retrotransposon protein, putative, unclassified, expressed	171.465	142.616	28.8493	-0.381823	-0.207181	-0.261966	-0.176065	-0.0210328
Os10g41534	1	ICE-like protease p20 domain containing protein, expressed	109.741	92.3407	17.4	-0.0657585	0.315025	0.133812	-0.117913	-0.114086
Os06g34390	1	zinc finger, C3HC4 type domain containing protein, expressed	63.3115	24.378	38.9335	0.470812	0.0323602	0.34476	-0.171219	-0.151611
Os04g42960	1	Lung seven transmembrane receptor domain containing protein, putative, expressed	1025.35	1008.05	17.2947	-0.162795	0.0921457	-0.0417617	-0.0988154	0.0029589
Os06g29350	1	myosin, putative, expressed	1027.26	1009.52	17.7338	-0.16565	0.0717593	-0.0397435	-0.104153	-0.0131566
Os01g11430	1	expressed protein	949.979	936.342	13.6369	-0.179513	0.0205868	-0.0902516	-0.103758	0.0590979
Os09g39950	1	POEI23-Pollen Ole e I allergen and extensin family protein precursor, expressed	612.535	574.301	38.2338	-0.161083	0.167869	0.0265518	-0.101747	-0.000694712
Os02g40810	1	Zinc finger, ZZ type domain containing protein, expressed	384.785	320.577	64.208	-0.365137	-0.0903125	-0.190416	-0.126854	0.0131516
Os03g24160	1	phosphatidylinositol-4-phosphate 5-kinase, putative, expressed	1028.55	1016.02	12.5358	-0.107864	0.0196545	-0.0564369	-0.0927842	-0.0183653
Os04g14690	1	flavin-containing monooxygenase family protein, putative, expressed	700.073	683.816	16.2565	-0.250492	-0.0484289	-0.158285	-0.101969	-0.0214384
Os07g45120	1	expressed protein	23.2054	3.62066	19.5848	-0.113878	0.111488	0.0677991	0.350826	0.140313
Os07g17120	1	late embryogenesis abundant protein, putative, expressed	1046.42	1033.24	13.182	-0.157171	0.0112415	-0.0962902	-0.0849572	-0.0123838
Os09g09350	1	expressed protein	1031.4	1016.36	15.0407	-0.193914	0.105417	-0.0588054	-0.111565	0.00929409
Os07g30210	1	integral membrane protein DUF6 domain containing protein, expressed	1023.36	1010.52	12.8394	-0.159493	0.0041712	-0.10144	-0.0852915	0.000642438
Os08g30554	1	expressed protein	63.1023	29.3477	33.7546	-0.28533	0.12487	0.115364	-0.47698	-0.0951932
Os08g42530	1	SFC, putative, expressed	779.084	761.738	17.3462	-0.0845677	-0.0245874	-0.0445483	-0.0720389	-0.0509626
Os06g25660	1	transposon protein, putative, unclassified, expressed	942.343	927.67	14.6732	-0.188028	0.0357095	-0.0995607	-0.110473	0.0433968
Os09g28880	1	DUF617 domain containing protein, expressed	60.4808	40.7129	19.7679	0.0500711	0.134531	0.109209	0.0455214	-0.0633373
Os02g53990	1	cyclin-related protein, putative, expressed	1025.26	1011.37	13.8921	-0.18278	-0.0151426	-0.121992	-0.0991212	-0.0238708
Os07g34529	1	expressed protein	769.754	757.076	12.6779	-0.203841	-0.0754387	-0.187016	-0.0730959	-0.0211601
Os05g31720	1	stromal membrane-associated protein, putative, expressed	897.633	882.023	15.6101	-0.174157	0.0640956	-0.0362515	-0.132424	0.0318683
Os02g35300	1	transposon protein, putative, unclassified, expressed	1044.53	1031.49	13.0457	-0.154366	0.0233739	-0.0880516	-0.0861053	0.00271821
Os06g49860	1	methyltransferase, putative, expressed	1056.69	1042.62	14.0737	-0.153111	0.0363511	-0.0753705	-0.085128	-0.0019119
Os03g10640	1	calcium-transporting ATPase, plasma membrane-type, putative, expressed	61.9979	21.5749	40.423	0.0638162	-0.0172589	-0.16942	0.191295	-0.10613
Os08g23130	1	oligopeptide transporter, putative, expressed	1017.6	1004.96	12.6364	-0.156711	0.00365285	-0.101741	-0.0848778	-0.00113252
Os09g37300	1	transporter, monovalent cation%3Aproton antiporter-2 family, putative, expressed	1014.25	998.355	15.8967	-0.141686	0.0875151	-0.0310439	-0.0949212	-0.00556935
Os02g55400	1	ATPase 8, plasma membrane-type, putative, expressed	814.276	786.858	27.4181	-0.163476	0.13523	-0.00301632	-0.100746	-0.000409645
Os03g59620	1	phospholipase, patatin family, putative, expressed	337.449	317.64	19.8094	-0.180193	0.0746571	-0.0989779	-0.1259	0.0645786
Os04g44930	1	expressed protein	687.183	667.113	20.07	-0.248672	0.0183093	-0.0488576	-0.149172	0.0521832
Os06g50140	1	endoglucanase, putative, expressed	1027.75	1011.18	16.5675	-0.160669	0.107321	-0.0409233	-0.108423	0.0146962
Os07g18070	1	expressed protein	1056.28	1040.77	15.5147	-0.164935	0.0735426	-0.0563383	-0.0996424	0.00579488
Os02g07575	1	hypothetical protein	1008.77	996.344	12.4281	-0.145121	-0.00773227	-0.100907	-0.0805316	-0.00959535
Os06g50180	1	DUF803 domain containing, putative, expressed	398.008	382.113	15.8954	0.0386616	-0.0861108	-0.114113	-0.0938011	-0.108295
Os04g52950	1	nitrate-induced NOI protein, expressed	1001.05	988.502	12.5483	-0.159523	-0.00848584	-0.107195	-0.0870744	-0.011606
Os04g20420	1	DNA binding protein, putative, expressed	1058.89	1043.73	15.1558	-0.164064	0.0732893	-0.0599696	-0.0941467	-0.00946346
Os12g22920	1	expressed protein	1012.93	995.085	17.8422	-0.162414	0.104304	-0.0319431	-0.0979783	0.0116968
Os07g01230	1	expressed protein	471.475	459.085	12.39	0.108505	0.0188321	0.0381276	0.05823	-0.0827314
Os04g33330	1	expressed protein	132.314	70.215	62.0992	-0.293854	-0.220304	-0.280319	-0.101115	-0.00734848
Os04g33740	1	glycosyl hydrolases, putative, expressed	480.791	466.148	14.6436	-0.0442525	-0.0473558	-0.137807	-0.0558983	0.131847
Os02g56570	1	TBC domain containing protein, expressed	388.488	361.891	26.5967	0.120561	-0.0103085	0.0773257	0.0145609	0.000685867
Os08g43510	1	thaumatin, putative, expressed	287.534	280.386	7.14782	-0.163058	0.257248	-0.0374601	-0.033796	0.0778046
Os03g53500	1	helicase conserved C-terminal domain containing protein, expressed	62.0231	31.2229	30.8002	-0.186625	-0.27142	-0.218495	0.257442	-0.162647
Os06g43044	1	GDSL-like lipase/acylhydrolase, putative, expressed	35.5277	13.1379	22.3897	0.125753	-0.0517897	0.000823905	-0.0313502	0.108982
Os11g40200	1	expressed protein	490.027	476.845	13.1821	-0.21805	-0.0428761	-0.138926	0.0816676	-0.0657611
Os09g26570	1	CAAX amino terminal protease family protein, putative, expressed	244.21	225.212	18.9984	-0.403198	0.153225	-0.170524	-0.176784	-0.0291945
Os05g39990	1	expansin precursor, putative, expressed	46.0248	20.4846	25.5402	0.0133599	0.109038	0.0302565	0.140293	-0.0424646
Os12g38800	1	RNA recognition motif containing protein, putative, expressed	722.635	701.826	20.8098	-0.147084	-0.0953972	-0.12159	-0.132424	-0.0733966
Os12g32790	1	disease resistance RPP13-like protein 1, putative, expressed	166.939	147.525	19.4137	0.0645116	-0.169154	-0.192141	-0.0504912	-0.103568
Os02g44730	1	tetracycline transporter protein, putative, expressed	498.154	488.448	9.70513	0.120161	0.00141719	-0.0407377	-0.0240148	-0.0104587
Os04g40180	1	expressed protein	922.532	906.575	15.9576	-0.191663	0.0738986	-0.0597344	-0.124066	-0.00986443
Os05g36260	1	soluble inorganic pyrophosphatase, putative, expressed	350.884	337.067	13.8164	0.187206	0.0415682	-0.0286984	-0.0815376	-0.0500903
Os01g69090	1	CBS domain-containing protein, putative, expressed	918.326	904.062	14.2645	-0.129119	0.196916	0.0154257	-0.0718538	0.0439146
Os05g13580	1	OsCML18-Calmodulin-related calcium sensor protein, expressed	48.5814	29.4732	19.1082	-0.236788	-0.174488	-0.368614	-0.190208	-0.0231794
Os11g32810	1	Leucine Rich Repeat family protein, expressed	372.126	357.399	14.7271	-0.178463	0.217609	0.129174	-0.1321	0.0341826
Os02g50480	1	histidine kinase, putative, expressed	302.553	291.73	10.8235	-0.0996784	0.200068	-0.00350905	-0.0625117	-0.0525591
Os02g22374	1	expressed protein	174.69	139.092	35.598	-0.370526	-0.143018	-0.162513	-0.0923176	-0.16387
Os03g59530	1	protein Kinase-associated protein phosphatase, putative, expressed	913.423	899.356	14.0667	-0.190061	-0.0306202	-0.120718	-0.106894	0.0278739
Os05g40190	1	thioredoxin, putative, expressed	1020.05	1006.46	13.5846	-0.168084	0.0311768	-0.0863007	-0.102595	0.00229006
Os06g12020	1	membrane-anchored ubiquitin-fold protein, putative, expressed	231.801	218.564	13.2378	-0.0843456	-0.160686	-0.182715	-0.195093	-0.094312
Os07g23720	1	B4-BTB4-Bric-a-Brac, Tramtrack, Broad Complex BTB domain with B4 subfamily conserved sequence, expressed	44.8058	18.3995	26.4063	0.101197	0.147374	0.00997921	0.0647015	-0.0532779
Os05g20914	1	expressed protein	990.393	977.382	13.0105	-0.172173	-0.034844	-0.13444	-0.0851775	-0.0221149
Os03g47070	1	RXW8, putative, expressed	102.267	72.8634	29.4041	0.150733	0.255219	0.332967	-0.114925	0.0909781
Os09g33520	1	expressed protein	441.345	413.011	28.3336	-0.0501062	-0.0159072	0.0244779	-0.093545	0.0270788
Os05g43910	1	cytochrome P450, putative, expressed	413.216	406.038	7.17729	-0.187062	0.123108	-0.0610335	-0.125541	0.221578
Os05g48510	1	phenylalanyl-tRNA synthetase beta chain, putative, expressed	126.403	11.5049	114.898	0.258027	-0.271001	-0.110064	0.259147	0.039988
Os03g52450	1	GATA transcription factor 25, putative, expressed	772.616	747.53	25.0858	-0.206267	-0.0142171	-0.131405	-0.151589	-0.0515616
Os11g09030	1	expressed protein	1062.36	1048.51	13.851	-0.160111	0.0312524	-0.0815384	-0.0902259	-0.00278145
Os08g09930	1	expressed protein	550.566	529.502	21.0634	-0.3155	-0.0820747	-0.200057	-0.210127	-0.0174328
Os01g46370	1	lipase class 3 family protein, putative, expressed	94.5203	57.2867	37.2336	0.23369	-0.0333266	0.0494143	-0.0945929	-0.086124
Os04g28460	1	phospholipid-transporting ATPase 2, putative, expressed	208.994	172.614	36.3796	-0.299709	-0.2149	-0.264757	-0.0471235	-0.225696
Os09g04924	1	expressed protein	415.825	359.798	56.0269	-0.187187	-0.00512017	0.0156156	-0.287129	-0.0619096
Os05g05810	1	DEAD-box ATP-dependent RNA helicase, putative, expressed	72.675	18.6074	54.0676	-0.0961826	-0.0800942	0.0208254	0.0600381	-0.0925979
Os04g51430	1	retrotransposon protein, putative, unclassified, expressed	53.1281	27.1253	26.0028	-0.461895	-0.0289984	-0.212292	-0.21096	0.0843508
Os06g46270	1	no apical meristem protein, putative, expressed	85.9513	74.9043	11.047	-0.0586275	-0.131655	-0.248907	0.0715003	-0.0410527
Os12g11690	1	expressed protein	40.8747	14.1588	26.7158	-0.33306	-0.140562	-0.170936	-0.246322	0.0714199
Os12g42650	1	pollen preferential protein, putative, expressed	807.643	782.768	24.8753	-0.16547	0.23325	0.054432	-0.110088	0.0909357
Os06g46372	1	dehydrogenase, putative, expressed	94.5019	50.9337	43.5682	-0.177895	-0.0637494	-0.0571596	-0.2647	-0.0311975
Os10g41000	1	retrotransposon protein, putative, unclassified, expressed	143.614	121.291	22.3221	-0.142705	-0.151004	-0.214636	0.185518	-0.122294
Os12g06440	1	expressed protein	80.3236	29.6385	50.6852	-0.186066	-0.111635	-0.239652	0.202289	0.161273
Os01g66240	1	mitochondrion protein, putative, expressed	94.6767	9.61559	85.0611	-0.139001	-0.342038	-0.397276	0.0866452	0.0610255
Os05g38830	1	HECT-domain domain containing protein, expressed	165.711	93.7282	71.9828	-0.459953	-0.0961441	-0.24756	-0.0804158	0.134725
Os06g20860	1	paramyosin, putative, expressed	30.5869	24.9065	5.68033	0.089173	-0.0694216	-0.0566171	-0.122379	-0.100952
Os05g31056	1	tetratricopeptide repeat containing protein, putative, expressed	21.2878	12.5683	8.71942	-0.135938	-0.266099	-0.269341	-0.190127	0.112324
Os01g12470	1	mitochondrial carrier protein, putative, expressed	340.762	315.109	25.653	-0.338604	0.113242	-0.131299	-0.14533	0.049617
Os06g29630	1	transposon protein, putative, unclassified, expressed	7.8426	2.66191	5.18069	-0.143605	0.0213897	-0.12946	-0.0343193	0.106805
Os07g37220	1	inositol-1-monophosphatase, putative, expressed	289.312	246.641	42.671	-0.390043	-0.154384	-0.240357	-0.17784	-0.10488
Os02g09820	1	zinc finger, C3HC4 type domain containing protein, expressed	809.268	791.963	17.3051	-0.263482	-0.0577594	-0.181526	-0.0345379	0.0229428
Os08g11760	1	expressed protein	1055.65	1040.39	15.2587	-0.171325	0.0491586	-0.0768282	-0.098634	0.00902379
Os03g46400	1	UDP-glucoronosyl and UDP-glucosyl transferase domain containing protein, expressed	32.0091	10.9926	21.0165	-0.192704	0.0345963	-0.0914985	-0.13028	-0.0450806
Os05g09370	1	kinase, pfkB family, putative, expressed	97.4112	30.9023	66.5089	-0.257819	-0.219728	-0.36193	0.308911	-0.14862
Os12g12730	1	OsCML28-Calmodulin-related calcium sensor protein, expressed	1013.19	995.344	17.8496	-0.160735	0.0876269	-0.0428086	-0.0971831	-0.00555507
Os09g12620	1	GPI-anchored protein, putative, expressed	1047.81	1032.13	15.6749	-0.161025	0.081953	-0.0457182	-0.0955997	0.0275126
Os03g09190	1	OsSCP11-Putative Serine Carboxypeptidase homologue, expressed	899.682	878.356	21.3267	-0.175357	0.1487	-0.00550141	-0.0917181	0.015939
Os05g12490	1	transporter-related, putative, expressed	72.032	36.0751	35.9569	0.448193	0.18144	0.208762	0.117035	-0.0970906
Os06g13210	1	peptide transporter PTR2, putative, expressed	151.317	135.467	15.85	0.0911896	-0.0345787	0.0283198	-0.136715	0.099794
Os03g56234	1	myb/SANT domain protein, putative, expressed	189.288	118.591	70.6972	-0.329224	-0.147451	-0.175713	-0.122275	0.0255001
Os03g08630	1	NAD-dependent epimerase/dehydratase, putative, expressed	59.3909	8.91071	50.4801	-0.205817	-0.25502	-0.287273	0.0731796	-0.18436
Os01g14514	1	expressed protein	355.086	343.627	11.4587	-0.122358	-0.0525316	-0.213472	-0.0638983	-0.104965
Os12g35060	1	expressed protein	440.989	409.346	31.643	-0.325699	-0.124474	-0.158576	-0.207231	-0.0218184
Os12g38850	1	DUF1336 domain containing protein, expressed	61.6947	28.476	33.2186	0.106137	-0.154651	0.0346304	0.0160539	-0.0995879
Os05g07670	1	solute carrier family 35 member E3, putative, expressed	27.8729	9.32689	18.546	0.201162	-0.0572831	-0.0784339	0.00629914	-0.25047
Os08g05670	1	HEAT repeat family protein, putative, expressed	75.1049	55.7441	19.3608	-0.178806	-0.248711	-0.328121	-0.163384	-0.244497
Os09g09360	1	esterase/lipase/thioesterase, putative, expressed	331.791	316.655	15.1357	0.119261	0.0769115	0.0967828	-0.0115191	-0.0209238
Os02g50730	1	metalloendoproteinase 1 precursor, putative, expressed	46.9682	23.5851	23.3831	0.275411	0.286468	0.138453	-0.107968	0.0744921
Os12g42044	1	OsWAK127b-OsWAK short gene, expressed	140.304	88.6348	51.6687	-0.456067	-0.170759	-0.206048	-0.226253	-0.150541
Os03g42760	1	zinc finger protein-related, putative, expressed	20.3656	3.72652	16.6391	-0.384518	0.371415	0.177794	-0.257666	0.255786
Os12g34802	1	expressed protein	763.306	746.73	16.5758	-0.113385	-0.0673637	-0.0493335	-0.111881	-0.0388011
Os10g40990	1	flavonol synthase/flavanone 3-hydroxylase, putative, expressed	420.782	396.174	24.6081	-0.216568	0.0528398	-0.0880708	-0.198205	-0.0170704
Os03g55340	1	pentatricopeptide, putative, expressed	48.3983	8.39771	40.0006	0.0844075	0.0510368	0.0323592	0.106576	-0.0689444
Os02g26940	1	vegetative storage protein, putative, expressed	373.68	360.873	12.8071	-0.306546	-0.135081	-0.287416	-0.0206648	-0.00931024
Os09g29890	1	phosphatidylinositol 3-and 4-kinase family protein, putative, expressed	48.4268	11.882	36.5448	0.00488928	0.243113	0.338212	0.0721611	0.141156
Os11g05130	1	PHD-finger family protein, expressed	87.3003	50.541	36.7593	-0.473145	0.00692685	-0.277251	-0.183558	-0.102628
Os02g39950	1	EF hand family protein, putative, expressed	1019.38	1003.25	16.1336	-0.18418	0.0526511	-0.0899047	-0.0808442	-0.00940178
Os07g30250	1	RFT1, putative, expressed	50.2027	33.3854	16.8173	-0.208364	-0.144885	-0.0152848	0.106029	-0.00450981
Os12g39440	1	expressed protein	49.6819	34.6197	15.0622	-0.186046	-0.137455	-0.185978	0.035576	-0.0813899
Os08g33850	1	nucleoside-triphosphatase, putative, expressed	561.655	544.931	16.7243	-0.103224	0.00531465	-0.0832059	0.00153092	-0.0313802
Os04g42360	1	expressed protein	176.253	158.313	17.9399	-0.12166	-0.162926	-0.194766	-0.148532	-0.0663188
Os04g31390	1	vacuolar protein sorting-associated protein 11, putative, expressed	399.982	372.793	27.1888	-0.160891	-0.109775	-0.201219	0.0448082	-0.0384094
Os12g41124	1	expressed protein	252.005	215.95	36.0552	-0.359653	-0.148016	-0.209959	-0.186204	-0.0728482
Os06g29790	1	phosphate transporter 1, putative, expressed	560.622	535.351	25.2707	-0.243484	-0.0390858	-0.145666	-0.149621	-0.0268645
Os04g11450	1	OsFBX118-F-box domain containing protein, expressed	380.893	359.668	21.2245	-0.195764	0.0992133	-0.0928857	-0.0212487	0.0514205
Os03g36130	1	retrotransposon protein, putative, unclassified, expressed	33.3649	22.0531	11.3118	-0.00777715	-0.214843	-0.29845	-0.123095	-0.078179
Os08g07280	1	expressed protein	356.757	328.538	28.2182	0.011235	-0.0673929	-0.0768279	-0.190146	-0.082518
Os05g44420	1	expressed protein	175.74	45.7182	130.022	-0.364683	-0.0270515	-0.224748	-0.244153	-0.0956756
Os04g44240	1	cytokinin-O-glucosyltransferase 3, putative, expressed	181.793	156.643	25.1501	-0.0611205	-0.154936	-0.236069	-0.0403218	-0.0792412
Os02g44270	1	expressed protein	902.447	884.395	18.0517	-0.206922	-0.020585	-0.0992718	-0.14059	-0.0285919
Os03g60520	1	expressed protein	63.0928	24.0999	38.9929	0.246083	0.0936342	-0.0514672	-0.0578741	-0.0945531
Os06g46920	1	dihydroflavonol-4-reductase, putative, expressed	345.985	333.296	12.6892	-0.076999	-0.142076	-0.182562	-0.034225	0.081708
Os02g55330	1	OsPOP6-Putative Prolyl Oligopeptidase homologue, expressed	749.852	734.736	15.1153	-0.18168	-0.0393361	-0.138336	-0.0998033	-0.0281677
Os04g35770	1	pectinesterase, putative, expressed	45.4916	21.687	23.8046	-0.248587	0.232549	0.0758507	0.0166519	-0.0198519
Os09g03750	1	ankyrin, putative, expressed	90.6146	32.9002	57.7145	-0.403141	-0.00928982	-0.133074	-0.216333	0.236466
Os12g44100	1	peptide transporter PTR2, putative, expressed	308.676	301.671	7.00534	0.0296867	-0.00662968	-0.0425194	-0.077574	-0.0424119
Os05g37150	1	syntaxin 6, N-terminal domain containing protein, expressed	926.22	913.148	13.0721	-0.140335	-0.0289886	-0.111273	-0.0647742	-0.0516432
Os03g21964	1	expressed protein	264.072	216.074	47.9982	-0.266977	-0.133002	-0.131382	-0.128013	-0.105091
Os10g07970	1	anthocyanidin 5,3-O-glucosyltransferase, putative, expressed	1011.04	997.842	13.1959	-0.152402	0.0301851	-0.097401	-0.108623	-0.0273608
Os12g30520	1	pumilio-family RNA binding repeat containing protein, expressed	164.578	119.238	45.3406	-0.325878	0.0671111	-0.119008	0.00724977	0.331544
Os02g03100	1	oxidoreductase, aldo/keto reductase family protein, putative, expressed	54.6587	14.5783	40.0805	0.517533	0.438131	0.660781	-0.0489186	-0.0120525
Os11g13860	1	cyclin-dependent kinase, putative, expressed	1012.83	1000.25	12.5844	-0.157136	0.00140962	-0.0989817	-0.0871415	0.0136227
Os01g67970	1	ZOS1-20-C2H2 zinc finger protein, expressed	108.346	45.3211	63.0254	-0.538318	-0.107397	-0.318617	-0.00589646	-0.0380548
Os12g38570	1	transmembrane amino acid transporter protein, putative, expressed	950.662	929.932	20.7294	-0.177723	0.094802	-0.0423672	-0.102062	-0.00980817
Os08g38280	1	mucin-associated surface protein, putative, expressed	1059.67	1044.55	15.1244	-0.164298	0.0632535	-0.0603192	-0.0949033	0.0145527
Os06g41440	1	expressed protein	62.3463	20.7317	41.6147	0.392676	0.0792437	0.346579	-0.0887374	-0.19662
Os05g32720	1	early-responsive to dehydration protein-related, putative, expressed	824.763	814.368	10.3951	-0.0619655	-0.0178548	-0.115031	-0.0883388	-0.0374975
Os05g19500	1	ATCHX, putative, expressed	855.08	829.491	25.5895	-0.166927	0.141231	-0.0070205	-0.0982003	0.00555637
Os07g14920	1	hypothetical protein	503.514	490.068	13.4461	0.0538695	-0.0472168	-0.0434913	-0.107747	-0.0294292
Os03g07600	1	calcium-binding protein, putative, expressed	1053.96	1038.42	15.5357	-0.163369	0.0681528	-0.0556786	-0.0955585	0.0146923
Os02g43750	1	transcription initiation factor, putative, expressed	84.093	47.0728	37.0202	-0.357005	-0.145025	-0.27618	-0.00865442	-0.229156
Os02g49510	1	amino acid transporter, putative, expressed	897.092	873.799	23.2928	-0.16091	0.116272	-0.01001	-0.114412	-0.00515434
Os01g66140	1	plus-3 domain containing protein, putative, expressed	56.2924	25.7098	30.5826	-0.268973	-0.126498	-0.0898191	-0.143086	0.108171
Os05g36340	1	expressed protein	443.056	429.341	13.7153	-0.141754	0.200823	-0.0640273	-0.118408	-0.0262376
Os03g44440	1	cyclic nucleotide-gated ion channel, putative, expressed	649.109	620.87	28.2397	-0.25875	-0.0421936	-0.151179	-0.0867747	-0.0130172
Os01g72280	1	tetratricopeptide repeat containing protein, putative, expressed	887.046	863.139	23.907	-0.170898	0.114	-0.018984	-0.0955563	0.00445667
Os07g30240	1	mutS family domain IV containing protein	63.0454	27.5314	35.514	-0.204981	0.0145768	-0.0262246	-0.0595999	0.0582734
Os02g05820	1	protein kinase domain containing protein, expressed	1061.02	1047.28	13.7353	-0.158642	0.026834	-0.0868562	-0.0794999	-0.00385824
Os09g20284	1	amine oxidase, flavin-containing, domain containing protein, expressed	180.611	165.812	14.799	-0.162122	0.0770492	0.00126573	-0.147185	-0.0336104
Os05g49480	1	transcription factor-related, putative, expressed	609.444	584.67	24.7744	-0.293711	-0.00978808	-0.143147	-0.115869	0.0734859
Os11g22350	1	white-brown complex homolog protein, putative, expressed	1006.73	989.184	17.5471	-0.196547	0.0455538	-0.0774807	-0.126268	-0.00908867
Os08g39460	1	AGC_PVPK_like_CDK8.2-ACG kinases include homologs to PKA, PKG and PKC, expressed	983.813	968.13	15.6829	-0.144642	0.0960107	-0.0385017	-0.0193238	0.0293422
Os07g36150	1	formin-like protein 3 precursor, putative, expressed	870.576	855.243	15.3329	-0.144023	-0.0440693	-0.0660536	-0.123473	0.00845194
Os03g28090	1	pectinesterase, putative, expressed	1040.28	1027.4	12.8776	-0.159331	0.0233495	-0.089702	-0.0807916	0.011836
Os03g04480	1	CorA-like magnesium transporter protein, putative, expressed	208.323	179.477	28.8456	-0.119706	-0.144914	-0.264348	0.22497	-0.028514
Os11g16590	1	ATP-dependent Clp protease ATP-binding subunit clpA homolog CD4B,chloroplast precursor, putative, expressed	207.022	169.243	37.7792	-0.318969	0.135385	-0.0103274	-0.141455	0.0915421
Os11g32490	1	expressed protein	954.996	938.743	16.2529	-0.055933	0.0609125	0.0213733	-0.0979392	-0.0119713
Os11g45220	1	IWS1 homolog A, putative, expressed	988.792	970.158	18.6349	-0.16813	0.130882	-0.0150286	-0.102601	0.043232
Os09g39580	1	calmodulin-binding heat-shock protein, putative, expressed	9.30584	2.91878	6.38706	0.104108	-0.158122	0.107521	-0.243076	-0.0670207
Os04g20180	1	expressed protein	186.491	153.811	32.6794	-0.125077	-0.00639081	0.106582	-0.310953	-0.00531733
Os02g44470	1	actin-depolymerizing factor, putative, expressed	761.828	742.332	19.4963	-0.0332478	0.127602	-0.00148648	-0.0834301	-0.0127733
Os04g46670	1	ZOS4-09-C2H2 zinc finger protein, expressed	1021.91	1005.36	16.5546	-0.166998	0.0936155	-0.0520919	-0.105395	0.00174813
Os06g01780	1	ethylene-responsive element-binding protein, putative, expressed	874.192	859.995	14.197	-0.154225	-0.0354252	-0.0885488	-0.0528851	-0.0307875
Os10g10760	1	expressed protein	1005.03	986.223	18.8049	-0.175343	0.0768697	-0.0572286	-0.104509	-0.0133945
Os09g22000	1	hydrolase, HAD superfamily, Cof family, putative, expressed	1048.13	1034.93	13.1993	-0.156656	0.0121713	-0.0949313	-0.0870021	-0.00580635
Os04g57840	1	transposon protein, putative, unclassified, expressed	353.05	318.719	34.3304	-0.179721	0.297326	0.0929827	-0.163938	0.00461465
Os02g54590	1	serine threonine kinase, putative, expressed	1050.95	1036.19	14.76	-0.172497	0.0586654	-0.0715685	-0.0684369	0.00110808
Os02g04210	1	expressed protein	691.996	658.091	33.9054	-0.17852	0.153312	0.0100908	-0.106744	0.0064187
Os03g62410	1	phospholipase D, putative, expressed	1006.07	993.429	12.6382	-0.154351	0.000192347	-0.103523	-0.0886542	-0.000456817
Os05g41150	1	expressed protein	861.298	847.879	13.4186	-0.0392792	0.141733	0.00759384	-0.104262	0.104532
Os05g50170	1	ATPCME, putative, expressed	1063.69	1049.06	14.624	-0.162928	0.0442323	-0.073176	-0.090728	0.000494013
Os07g10550	1	cyclin-related protein, putative, expressed	1061.13	1046.15	14.9791	-0.161339	0.0537582	-0.0669471	-0.0932417	-0.00524833
Os11g11240	1	hypothetical protein	25.0082	8.82257	16.1856	-0.00358723	0.188804	0.243076	-0.294832	0.233787
Os03g51210	1	expressed protein	846.642	823.474	23.1683	-0.231718	0.0605507	-0.0845132	-0.115514	0.00394804
Os04g45010	1	OsPLIM2b-LIM domain protein, putative actin-binding protein and transcription factor, expressed	982.286	962.826	19.4598	-0.163762	0.112289	-0.0263032	-0.0989136	0.00267941
Os08g12160	1	expressed protein	668.899	634.558	34.3404	-0.158821	0.230184	0.0542906	-0.10493	0.00338653
Os12g16180	1	lipase, putative, expressed	988.433	976.053	12.3801	-0.152908	-0.015856	-0.113713	-0.0822623	-0.0118733
Os02g38040	1	leucine-rich repeat family protein, putative, expressed	963.498	943.256	20.2424	-0.180181	0.0972977	-0.0418431	-0.0729036	0.00624346
Os02g29160	1	ankyrin, putative, expressed	237.149	188.738	48.4118	-0.480101	-0.0875212	-0.316981	0.0436949	0.0164157
Os11g32960	1	zinc finger DHHC domain-containing protein, putative, expressed	1060.31	1046.37	13.9419	-0.16539	0.0472694	-0.0735527	-0.0945597	0.00854548
Os09g35960	1	TBC domain containing protein, expressed	36.5912	7.56665	29.0245	0.160305	0.215989	0.0591772	-0.0947788	0.0240918
Os03g09120	1	expressed protein	55.894	32.1418	23.7522	-0.409886	-0.0750502	-0.252209	-0.24614	0.0165252
Os05g38960	1	expressed protein	966.476	954.515	11.9603	-0.153747	-0.00662024	-0.105056	-0.0838644	0.0275777
Os12g06840	1	ATEXO70C2, putative, expressed	920.8	900.537	20.2628	-0.116195	0.11911	-0.0191252	-0.0872333	-0.00826707
Os03g49250	1	OsFBO16-F-box and other domain containing protein, expressed	618.726	587.252	31.4749	-0.357284	0.0154446	-0.202851	-0.165084	-0.0171013
Os03g16580	1	expressed protein	719.959	704.215	15.7434	-0.135727	0.00475189	-0.0472524	-0.102257	-0.0157333
Os11g06140	1	serine/threonine-protein kinase WNK4, putative, expressed	821.617	804.833	16.7843	-0.173898	0.073048	-0.0770482	-0.0800542	0.0906445
Os08g44790	1	expansin precursor, putative, expressed	1059.02	1044.98	14.0419	-0.161387	0.0523124	-0.0656043	-0.0929595	0.0300206
Os06g14220	1	STF-1, putative, expressed	961.691	948.936	12.7544	-0.0875573	0.00822886	-0.0865694	-0.0992764	-0.0205953
Os06g05260	1	pectate lyase precursor, putative, expressed	1031.3	1018.64	12.6538	-0.157507	0.0372732	-0.0776239	-0.0909889	0.0393395
Os03g18860	1	pectinesterase, putative, expressed	892.915	869.313	23.6021	-0.163382	0.136953	-0.006009	-0.100669	0.0167988
Os11g40800	1	expressed protein	836.363	812.525	23.8375	-0.174725	0.157962	-0.0151252	-0.134633	-0.0043969
Os11g22404	1	protein phosphatase 2C, putative, expressed	916.079	902.557	13.5225	-0.152112	0.0621372	-0.069403	-0.0438104	0.0837999
Os07g08810	1	expressed protein	655.762	633.025	22.7366	-0.25782	0.1321	-0.0323483	-0.162617	0.0313227
Os06g05560	1	expressed protein	307.061	278.773	28.2886	-0.2906	0.00745399	-0.114315	-0.135488	0.0530179
Os12g32499	1	expressed protein	574.734	558.094	16.6397	-0.293118	-0.0986079	-0.20972	-0.0530647	-0.00363796
Os02g05040	1	cyclin-related protein, putative, expressed	1037.99	1025.21	12.7819	-0.137862	0.0243294	-0.0955345	-0.0933976	0.0045204
Os04g46490	1	aquaporin protein, putative, expressed	925.547	903.312	22.2347	-0.176927	0.146465	-0.0135341	-0.0985624	0.0144743
Os08g31130	1	integral membrane protein DUF6 containing protein, expressed	811.906	785.031	26.8752	-0.175124	0.0967655	-0.0304002	-0.103909	-0.0151351
Os02g01270	1	START domain containing protein, expressed	1046.17	1030.25	15.9164	-0.159976	0.0670114	-0.0557906	-0.0931919	-0.011162
Os02g45870	1	tobamovirus multiplication protein, putative, expressed	75.2831	24.4015	50.8816	0.470052	0.154151	0.223818	-0.192037	-0.135623
Os02g40550	1	Lung seven transmembrane receptor domain containing protein, putative, expressed	1027.12	1009.84	17.272	-0.163173	0.0850873	-0.0448432	-0.0967761	-0.00248976
Os02g03400	1	microtubule associated protein, putative, expressed	865.605	844.318	21.2868	-0.199871	0.0985366	-0.0843305	-0.130226	-0.0266259
Os04g31971	1	expressed protein	137.141	72.5169	64.6241	-0.162281	-0.0901854	0.0363201	-0.266808	-0.0942399
Os05g46890	1	expressed protein	329.446	313.556	15.8908	-0.117141	-0.0647727	-0.142286	-0.11618	-0.145606
Os05g49900	1	3-ketoacyl-CoA synthase, putative, expressed	595.386	562.95	32.4359	-0.190034	-0.0170308	-0.0791861	-0.12135	-0.0316797
Os07g28920	1	expressed protein	330.883	314.142	16.7411	0.113886	0.027735	0.105149	-0.072433	-0.0500458
Os09g21000	1	potassium transporter, putative, expressed	90.9263	67.8847	23.0416	0.182303	0.395209	0.216322	0.0526576	0.1515
Os11g18660	1	expressed protein	43.4204	17.0809	26.3395	0.417388	0.430445	0.690983	-0.207709	0.127839
Os03g17030	1	polyadenylate-binding protein, putative, expressed	1008.49	990.262	18.2272	-0.164243	0.0851141	-0.0433372	-0.0948544	-0.00677292
Os02g58160	1	expressed protein	282.213	226.029	56.1835	-0.234216	-0.116246	-0.215082	-0.165407	-0.133281
Os02g01450	1	expressed protein	203.673	182.762	20.9111	0.171564	-0.0205024	-0.0061068	0.112797	0.120433
Os02g46480	1	expressed protein	174.722	54.7946	119.928	-0.213482	-0.073739	-0.224512	-0.109962	-0.0228378
Os09g12570	1	ubiquitin-conjugating enzyme, putative, expressed	78.8684	55.8877	22.9807	0.00235071	0.188135	0.0946919	0.062082	0.111329
Os07g08060	1	transmembrane BAX inhibitor motif-containing protein, putative, expressed	1014.85	996.869	17.9787	-0.163155	0.0826439	-0.0441111	-0.0953013	0.00929653
Os12g41170	1	SEY1, putative, expressed	1048.11	1032.02	16.0866	-0.182778	0.0587746	-0.0693442	-0.0959274	-0.0072519
Os08g43500	1	armadillo/beta-catenin repeat family protein, putative, expressed	1024.46	1007.63	16.8317	-0.164694	0.0818965	-0.0525615	-0.0944645	-0.0145817
Os09g10300	1	Skp1 family, dimerisation domain containing protein, expressed	549.373	531.918	17.4546	-0.196956	0.0351475	-0.104897	-0.0331535	-0.0187583
Os03g38390	1	GDSL-like lipase/acylhydrolase, putative, expressed	693.966	660.637	33.3294	-0.150882	0.150882	0.0101546	-0.0925101	-0.00624257
Os02g51600	1	endonuclease/exonuclease/phosphatase family domain containing protein, expressed	1059.39	1045.71	13.6771	-0.158805	0.0259177	-0.0857246	-0.0900179	-0.00366264
Os11g33250	1	expressed protein	963.179	948.184	14.9951	-0.164736	0.0290818	-0.0930317	-0.103921	-0.0293193
Os04g53450	1	expressed protein	929.95	916.88	13.0709	-0.113058	0.0154383	-0.0720837	-0.0764363	0.0242762
Os02g46180	1	DUF581 domain containing protein, expressed	1041.03	1027.68	13.3468	-0.150292	0.033567	-0.0621847	-0.0929064	0.0163969
Os05g41950	1	protein kinase, putative, expressed	1016.44	1001.08	15.3608	-0.175475	0.00411418	-0.0986763	-0.110669	0.00940012
Os06g10970	1	xyloglucan fucosyltransferase, putative, expressed	1016.4	1003.86	12.5419	-0.152187	-0.000636727	-0.103968	-0.0851775	-0.00883918
Os05g11630	1	expressed protein	345.527	330.643	14.8842	-0.122229	0.105216	0.00859186	-0.0599847	-0.10941
Os03g20410	1	aquaporin SIP2-1, putative, expressed	971.755	958.297	13.4579	-0.106882	0.0185026	-0.0539071	-0.106373	-0.00171133
Os09g19950	1	DUF260 domain containing protein, putative, expressed	1045.45	1032.4	13.0539	-0.167674	0.0180568	-0.0937627	-0.0926476	0.0210148
Os03g10920	1	syntaxin 6, N-terminal domain containing protein, expressed	400.868	384.286	16.5824	-0.0265949	-0.110928	-0.11346	-0.0393068	0.0113039
Os05g48520	1	glyoxal oxidase-related, putative, expressed	1059.28	1045.47	13.8113	-0.15912	0.054864	-0.069777	-0.0885064	0.000241287
Os11g10434	1	expressed protein	190.139	126.47	63.669	-0.166344	-0.176846	-0.120339	0.0637889	0.0305706
Os03g25130	1	OB-fold nucleic acid binding domain containing protein, putative, expressed	201.658	131.26	70.3975	-0.233523	-0.157336	-0.224763	0.255607	0.0640165
Os08g04890	1	OsCML32-Calmodulin-related calcium sensor protein, expressed	953.731	933.184	20.5472	-0.157758	0.0978724	-0.0356467	-0.104017	-2.83e-05
Os04g46079	1	ELMO/CED-12 family protein, putative, expressed	997.675	985.389	12.286	-0.111122	-0.00442535	-0.101563	-0.0957044	-0.00974753
Os09g15790	1	ras-related protein, putative, expressed	1047.3	1032.85	14.4566	-0.164833	0.0420124	-0.0815567	-0.0920233	-0.0047001
Os08g31769	1	expressed protein	840.31	827.144	13.1655	-0.171598	-0.0711469	-0.128844	-0.0507386	-0.0171927
Os01g17060	1	expressed protein	672.7	647.402	25.2985	-0.188918	-0.0887192	-0.143591	-0.167335	-0.0781958
Os12g30550	1	protein of unknown function domain containing protein, expressed	946.167	924.998	21.169	-0.165627	0.110958	-0.0266514	-0.0979016	-0.00489428
Os07g41230	1	esterase, putative, expressed	247.217	229.138	18.0782	-0.196135	0.0645809	-0.180067	-0.117821	2.84e-05
Os05g05760	1	expressed protein	949.004	933.953	15.0509	-0.172647	0.0158959	-0.0730883	-0.129598	-0.0181513
Os08g03180	1	retrotransposon protein, putative, unclassified, expressed	125.523	103.724	21.799	-0.106338	0.0520494	-0.13375	-0.229146	-0.0686861
Os07g49350	1	expressed protein	945.438	933.332	12.1054	-0.156639	-0.0231051	-0.125955	-0.08081	-0.0142863
Os01g33490	1	OsFBX10-F-box domain containing protein, expressed	200.29	180.157	20.1329	-0.452725	0.14407	-0.140294	-0.0803486	0.0458778
Os12g23190	1	tyrosine phosphatase family protein, putative, expressed	1034.39	1020.19	14.2051	-0.17289	0.0441863	-0.0652302	-0.10449	0.0684141
Os08g12890	1	DNA binding protein, putative, expressed	1037.78	1021.12	16.6635	-0.164648	0.0588593	-0.061672	-0.0959988	-0.00981748
Os07g20270	1	expressed protein	1063.59	1049.4	14.1964	-0.166201	0.0291961	-0.0872089	-0.0946547	-0.00989404
Os04g54860	1	glutaredoxin, putative, expressed	1062.48	1047.88	14.6006	-0.160013	0.0579055	-0.0657824	-0.0935777	-0.00180735
Os11g23220	1	myosin, putative, expressed	1013.68	1001.09	12.5901	-0.154664	0.00116624	-0.101335	-0.0859139	0.000701917
Os08g04650	1	pectinesterase inhibitor domain containing protein, expressed	650.985	614.891	36.094	-0.160575	0.175047	0.0275459	-0.101781	-0.000997834
Os04g26550	1	expressed protein	46.4898	26.2762	20.2136	-0.145108	0.217456	0.160355	-0.117702	0.804222
Os03g59660	1	clathrin adaptor complex small chain domain containing protein, expressed	918.136	895.872	22.2645	-0.158208	0.107149	-0.0171413	-0.102329	-0.00564558
Os02g16660	1	cbxX, chromosomal, putative, expressed	44.4981	12.6206	31.8775	0.107249	-0.17434	-0.0950071	-0.157007	-0.192816
Os07g16030	1	expressed protein	166.205	120.248	45.9563	-0.0588083	-0.123884	0.0575604	-0.185294	-0.102488
Os03g24510	1	glycosyl transferase 8 domain containing protein, putative, expressed	1001.23	982.911	18.3214	-0.153929	0.113157	-0.0184447	-0.100151	0.0160607
Os06g22980	1	CSLD5-cellulose synthase-like family D, expressed	993.35	974.567	18.7836	-0.160841	0.113297	-0.0268217	-0.0990711	0.00287315
Os05g39600	1	ATCHX15, putative, expressed	1042.55	1026.18	16.3712	-0.172978	0.0622536	-0.0660807	-0.095332	-0.00365337
Os03g51620	1	DUF221 domain containing protein, expressed	1042.14	1026.19	15.9524	-0.176212	0.0535617	-0.0379734	-0.120895	0.0409117
Os11g17600	1	roothairless 1, putative, expressed	1037.95	1023.41	14.5336	-0.174259	0.0256142	-0.09709	-0.117122	-0.00760252
Os02g02460	1	transposon protein, putative, unclassified, expressed	866.047	842.147	23.9002	-0.166637	0.106449	-0.0141678	-0.114985	-0.00517045
Os05g38980	1	respiratory burst oxidase, putative, expressed	789.06	766.434	22.6257	-0.263232	0.0309467	-0.10858	-0.0971237	0.0636363
Os09g26360	1	pectinesterase, putative, expressed	976.012	956.315	19.6979	-0.164339	0.118292	-0.0226595	-0.0997248	0.00602022
Os05g44910	1	dual specificity protein phosphatase, putative, expressed	849.851	834.269	15.5823	-0.177748	0.0231665	-0.0465483	-0.0941538	-0.0224907
Os07g08390	1	plant-specific domain TIGR01615 family protein, expressed	49.615	8.74494	40.87	-0.0389965	-0.0364294	0.0888693	-0.271588	0.186508
Os06g44810	1	expressed protein	1039.95	1027.42	12.5268	-0.152683	0.00770207	-0.0989299	-0.0767855	-0.00491798
Os05g39000	1	KIP1, putative, expressed	1033.39	1016.64	16.752	-0.17283	0.0738424	-0.0571083	-0.0884066	-0.00646002
Os06g36240	1	POEI21-Pollen Ole e I allergen and extensin family protein precursor, expressed	740.708	712.157	28.5509	-0.162673	0.255547	0.0683472	-0.109941	0.0706953
Os02g35760	1	STRUBBELIG-RECEPTOR FAMILY 7 precursor, putative, expressed	1062.74	1048.53	14.2128	-0.155563	0.0292422	-0.0823744	-0.0916419	-0.0107927
Os11g07124	1	EFR, putative, expressed	420.412	401.086	19.3263	-0.0703781	-0.0856146	0.0109981	-0.13686	-0.10494
Os02g43840	1	ethylene-responsive element-binding protein, putative, expressed	995.698	983.23	12.4683	-0.165032	0.00127581	-0.101894	-0.0648727	-0.0105052
Os03g37780	1	expressed protein	157.033	138.8	18.2334	-0.0178574	-0.0539276	0.0807195	0.132393	-0.142155
Os06g49890	1	coiled-coil domain-containing protein 90A, mitochondrial precursor, putative, expressed	674.099	662.615	11.4843	-0.034062	0.034315	-0.0778786	-0.0845742	0.0372508
Os03g45980	1	expressed protein	23.1418	8.43049	14.7113	-0.373347	0.569927	0.200487	-0.0164777	0.360348
Os12g10410	1	NB-ARC/LRR disease resistance protein, putative, expressed	78.1333	24.4065	53.7267	-0.360838	0.188627	0.145934	-0.425425	0.0589345
Os02g52840	1	flavonol synthase/flavanone 3-hydroxylase, putative, expressed	62.282	47.9518	14.3302	0.260631	0.384774	0.235835	-0.207999	-0.0515205
Os06g40890	1	polygalacturonase, putative, expressed	859.704	835.46	24.2439	-0.160745	0.198435	0.0306881	-0.106289	0.036877
Os01g32120	1	OsCML11-Calmodulin-related calcium sensor protein, expressed	58.1719	41.101	17.0709	0.247617	-0.016405	-0.0343239	0.595438	-0.0987189
Os01g51040	1	transmembrane protein 16K, putative, expressed	1017.47	1003.12	14.3523	-0.197076	0.0140205	-0.105829	-0.07957	0.0122412
Os09g32230	1	vignain precursor, putative, expressed	889.769	865.989	23.78	-0.176133	0.0922866	-0.0364381	-0.100075	-0.00512085
Os01g05100	1	expressed protein	1063.16	1049.07	14.0961	-0.163754	0.0421575	-0.0793419	-0.0899558	-0.00787307
Os06g05730	1	expressed protein	1027.11	1014.4	12.7098	-0.159754	0.0183218	-0.0909649	-0.088441	0.0238747
Os12g02840	1	ATCHX, putative, expressed	825.713	801.693	24.0196	-0.168742	0.124713	-0.02712	-0.0991473	-0.00455569
Os08g38200	1	phosphatidylinositol 3-and 4-kinase family protein, putative, expressed	1040.62	1024.15	16.4678	-0.1638	0.0655516	-0.0556146	-0.0927062	0.0030975
Os08g41650	1	expressed protein	1041.73	1024.97	16.7585	-0.163948	0.078015	-0.0496045	-0.100194	0.000896202
Os09g39334	1	expressed protein	745.099	732.105	12.9936	-0.131849	-0.0300814	-0.0797772	-0.0569049	0.037838
Os03g60470	1	glycine-rich protein A3, putative, expressed	1034.61	1021.36	13.2514	-0.160498	0.00950981	-0.100335	-0.0936425	-0.00350213
Os04g51440	1	villin protein, putative, expressed	939.243	917.801	21.442	-0.164831	0.107696	-0.0267926	-0.0957109	-0.00709391
Os08g45230	1	ENTH domain containing protein, expressed	873.337	848.443	24.8942	-0.170934	0.138711	-0.0135724	-0.108557	9.36e-05
Os03g07170	1	lactose permease-related, putative, expressed	114.784	65.1275	49.656	-0.108876	-0.0429855	-0.106184	-0.0467036	0.115132
Os06g48980	1	protein kinase APK1B, chloroplast precursor, putative, expressed	1033.18	1020.36	12.8207	-0.155762	0.014459	-0.0925479	-0.0869855	0.00803172
Os06g27850	1	peroxidase precursor, putative, expressed	994.043	975.288	18.7548	-0.164293	0.126311	-0.0190893	-0.100733	0.0133764
Os07g36880	1	expressed protein	81.1673	41.8899	39.2774	-0.403615	0.0152114	-0.0172667	-0.309707	0.137541
Os05g43450	1	transcription initiation factor IIF beta subunit, putative, expressed	769.375	754.489	14.8868	-0.16018	0.0144774	-0.0989625	0.0224039	0.0361079
Os02g03550	1	glycosyl hydrolases family 16, putative, expressed	758.133	741.265	16.8678	-0.102521	0.0147592	-0.0688538	-0.0687716	0.0532594
Os07g48790	1	SNF1-related protein kinase regulatory subunit beta-1, putative, expressed	384.927	351.158	33.7681	-0.210697	0.155733	-0.00684491	-0.12763	0.00718151
Os12g40140	1	OsFBX457-F-box domain containing protein, expressed	245.246	180.286	64.9598	-0.286834	-0.0198287	-0.148747	-0.0482638	0.094219
Os01g59880	1	inositol-1, 4, 5-trisphosphate 5-phosphatase, putative, expressed	422.856	412.216	10.6404	0.019348	-0.0659267	-0.147189	0.185023	-0.0685991
Os10g22630	1	expressed protein	565.348	556.07	9.27753	-0.188773	-0.137249	-0.227194	-0.137371	-0.0233523
Os04g38270	1	expressed protein	364.493	326.949	37.5438	-0.24314	0.00715593	-0.12004	0.00987663	0.200608
Os06g48020	1	peroxidase precursor, putative, expressed	236.538	225.454	11.0836	-0.104026	0.052795	-0.0760245	0.429853	-0.0370017
Os05g02640	1	hydrolase, NUDIX family, domain containing protein, expressed	22.7065	2.62588	20.0806	-0.367668	-0.0944312	-0.240609	0.121599	-0.0868414
Os05g07730	1	retrotransposon protein, putative, unclassified, expressed	52.7359	11.6442	41.0917	-0.225694	-0.221488	-0.352159	0.262677	-0.274764
Os02g51930	1	cytokinin-O-glucosyltransferase 2, putative, expressed	688.492	677.822	10.6702	-0.193139	-0.0178187	-0.166687	0.0165973	-0.00421617
Os08g29590	1	zinc finger, C3HC4 type family protein, expressed	147.027	129.516	17.5115	0.0567064	0.527872	0.341686	-0.142592	-0.0207872
Os04g57154	1	expressed protein	448.931	411.315	37.6165	-0.294493	-0.1311	-0.238847	-0.136655	-0.109551
Os01g64010	1	dual specificity protein phosphatase, putative, expressed	47.9796	11.2687	36.7109	0.294411	-0.0515056	0.0812576	0.111135	0.0290067
Os01g40094	1	protein phosphatase 2C, putative, expressed	358.472	351.476	6.99608	-0.0817541	0.135415	0.0441755	-0.109013	0.209096
Os09g32310	1	expressed protein	489.279	462.127	27.1526	-0.213821	-0.119492	-0.167546	-0.147603	-0.0732824
Os06g49420	1	retrotransposon protein, putative, unclassified, expressed	163.791	59.0249	104.766	-0.490489	-0.191091	-0.389515	0.0590019	0.0110658
Os08g23700	1	transposon protein, putative, Mutator sub-class, expressed	83.2297	52.9129	30.3168	-0.425822	-0.118208	-0.248779	-0.0336984	-0.139522
Os12g14140	1	expressed protein	336.495	328.292	8.2023	0.092155	-0.077862	-0.10068	-0.0792789	-0.0956343
Os03g26080	1	nucleoside-triphosphatase, putative, expressed	757.019	737.815	19.2038	-0.0843376	0.0473292	0.0335206	-0.166816	-0.0469431
Os06g29080	1	expressed protein	1033.53	1020.66	12.876	-0.158273	0.00608107	-0.0977044	-0.0822589	-0.00573928
Os03g45930	1	expressed protein	991.567	976.09	15.4775	-0.164985	0.0708909	-0.0540038	-0.126137	-0.00376764
Os04g52440	1	aminotransferase, putative, expressed	279.088	263.806	15.2822	-0.153387	0.10362	-0.0193826	-0.134759	0.0144654
Os04g55110	1	expressed protein	1054.68	1041.26	13.4221	-0.159539	0.0324453	-0.0822602	-0.0901631	0.0057019
Os04g59310	1	phospholipase C, putative, expressed	1030.25	1013.66	16.589	-0.153518	0.0981311	-0.0229511	-0.108886	0.0185803
Os11g01820	1	ATCHX, putative, expressed	791.22	762.751	28.4688	-0.162855	0.137867	-0.00232473	-0.100722	0.00849445
Os07g01260	1	la domain containing protein, expressed	994.482	975.513	18.9697	-0.164944	0.0965595	-0.0379933	-0.0998547	-0.00851292
Os12g38260	1	expressed protein	1000.03	986.439	13.5911	-0.180717	-0.00344044	-0.114484	-0.0898507	-0.0171806
Os04g26490	1	expressed protein	560.785	545.131	15.6543	-0.231771	-0.0690415	-0.201547	-0.0494727	-0.00524755
Os05g20620	1	retrotransposon protein, putative, unclassified, expressed	980.854	968.885	11.9697	-0.162228	-0.0199834	-0.126335	-0.0668987	-0.0169654
Os06g04840	1	leucine rich repeat protein, putative, expressed	186.439	171.368	15.0716	0.00768994	-0.164389	-0.138965	-0.136105	-0.0723305
Os02g40770	1	SET domain containing protein, expressed	655.114	632.869	22.2448	-0.303955	0.124022	-0.0800828	-0.111632	0.125742
Os03g11490	1	expressed protein	152.574	127.473	25.1002	-0.349642	0.0615662	-0.0661424	-0.148777	0.510994
Os01g34860	1	expressed protein	772.581	756.02	16.5614	-0.271032	-0.0463559	-0.17428	-0.135068	0.00596456
Os03g42290	1	B3 DNA binding domain containing protein, expressed	822.591	811.306	11.2848	-0.184434	-0.019728	-0.17034	-0.0553289	-0.0226965
Os02g58660	1	ATCHX15, putative, expressed	1054.35	1040.94	13.4149	-0.161069	0.0158882	-0.0926574	-0.0898559	-0.00104979
Os08g05340	1	expressed protein	806.474	792.858	13.6163	-0.188995	-0.0662163	-0.162719	-0.121447	-0.0186458
Os09g33910	1	CAMK_CAMK_like.39-CAMK includes calcium/calmodulin depedent protein kinases, expressed	1044.27	1028.24	16.0281	-0.16422	0.0772113	-0.0478043	-0.0962963	0.0260392
Os06g42860	1	triacylglycerol lipase precursor, putative, expressed	842.642	818.57	24.0719	-0.185383	0.0816983	-0.0536148	-0.11202	-0.0165073
Os04g36590	1	transposon protein, putative, unclassified, expressed	41.9762	24.7203	17.2559	-0.113688	-0.105622	0.0410005	0.179469	0.0568728
Os02g42940	1	MSP domain containing protein, expressed	308.614	286.252	22.3617	-0.406029	-0.0671286	-0.289652	-0.0477363	-0.0599935
Os08g26880	1	bZIP transcription factor domain containing protein, expressed	56.9768	42.1912	14.7856	0.200692	0.158442	0.311577	-0.175304	-0.0875877
Os10g34680	1	vacuolar protein sorting-associated protein 52, putative, expressed	381.652	357.484	24.168	-0.189019	0.0219944	-0.0482766	-0.124582	0.0983387
Os04g52120	1	potassium transporter, putative, expressed	477.995	448.048	29.9471	-0.242986	-0.0293546	-0.183818	-0.0938616	-0.117557
Os07g17310	1	B12D protein, putative, expressed	1021.01	1008.17	12.8384	-0.156246	-0.00403708	-0.106626	-0.0847487	-0.0133936
Os09g25865	1	hypothetical protein	724.157	714.318	9.83924	-0.184749	-0.109271	-0.200752	0.0703762	-0.0525197
Os08g02450	1	ATCHX, putative, expressed	985.85	967.088	18.762	-0.168788	0.102559	-0.0429768	-0.104159	-0.00536568
Os05g23194	1	expressed protein	1016.18	1001.33	14.8508	-0.155247	0.0399003	-0.0523469	-0.116558	-0.0256516
Os11g02580	1	esterase, putative, expressed	1062.02	1048.14	13.8795	-0.159216	0.0316097	-0.0817567	-0.0893794	-0.00608444
Os07g44700	1	expressed protein	484.724	453.981	30.7426	-0.167685	-0.0319132	-0.0895868	-0.0910395	0.054323
Os02g09220	1	cytochrome P450, putative, expressed	218.611	164.724	53.8872	-0.089966	-0.108511	-0.185614	-0.0846928	0.0890366
Os05g40230	1	vacuolar ATP synthase subunit E, putative, expressed	865.831	840.952	24.8783	-0.162109	0.121125	-0.0130734	-0.0965224	-0.00180832
Os04g47150	1	OsSub43-Putative Subtilisin homologue, expressed	957.311	936.632	20.6784	-0.16485	0.107959	-0.027368	-0.100334	0.00187284
Os05g26660	1	NADH-ubiquinone oxidoreductase, mitochondrial precursor, putative, expressed	534.095	520.202	13.8936	0.0188545	0.0476103	-0.0658621	-0.0552346	-0.0210089
Os01g54900	1	lipid-A-disaccharide synthase family protein, expressed	272.368	249.319	23.0489	-0.384282	-0.263722	-0.324354	-0.0136356	-0.102522
Os03g15270	1	gibberellin receptor GID1L2, putative, expressed	51.1573	43.0536	8.10367	0.0424917	0.365225	0.0297066	-0.131305	0.0218635
Os12g43700	1	SCP-like extracellular protein, expressed	899.134	875.801	23.3333	-0.164315	0.134418	-0.009918	-0.0958817	0.00401801
Os01g50470	1	regulator of chromosome condensation, putative, expressed	984.982	971.946	13.036	-0.139964	0.00341177	-0.0742275	-0.0742862	-0.0097321
Os02g33840	1	OsFBX52-F-box domain containing protein, expressed	985.128	972.209	12.9196	-0.16391	0.0130842	-0.10304	-0.0834205	-0.00418553
Os02g12300	1	pectate lyase precursor, putative, expressed	1051.38	1038.05	13.3288	-0.155635	0.0238728	-0.0872585	-0.0883664	-0.00931128
Os02g52640	1	xyloglucan fucosyltransferase, putative, expressed	342.16	317.443	24.7165	-0.328721	0.211386	0.00393995	-0.139585	0.0593216
Os06g08110	1	nodulin, putative, expressed	88.5757	57.3595	31.2162	-0.0900248	-0.101311	0.0492032	0.214333	0.023371
Os08g28830	1	pentatricopeptide, putative, expressed	36.8237	11.9959	24.8278	0.40945	0.191533	0.263604	0.10295	-0.148933
Os08g08110	1	diacylglycerol kinase, putative, expressed	125.654	70.1517	55.5024	0.0263589	0.0505735	-0.0236484	-0.191015	-0.154383
Os01g61880	1	respiratory burst oxidase, putative, expressed	281.235	267.983	13.2523	0.175006	0.0361804	0.290548	-0.103302	-0.0180628
Os09g29404	1	glycogen operon protein glgX, putative, expressed	531.745	511.436	20.3085	-0.304914	0.0833636	-0.0599016	-0.0455073	0.0134669
Os03g51670	1	serine esterase family protein, putative, expressed	14.4649	2.11508	12.3499	-0.27789	-0.190416	-0.210226	0.27591	-0.207958
Os02g58330	1	expressed protein	591.064	578.547	12.5166	-0.242504	-0.00972436	-0.150948	-0.0253842	0.00359568
Os02g12939	1	expressed protein	146.948	88.6664	58.2816	-0.257492	-0.110814	-0.306266	0.0327491	-0.0469297
Os02g09530	1	expressed protein	934.045	922.917	11.1275	-0.171487	-0.0352488	-0.136556	-0.0615943	0.0334363
Os05g47970	1	microtubule associated protein, putative, expressed	99.3836	87.0294	12.3542	-0.142131	-0.0626799	-0.172345	0.0970914	0.431148
Os02g08080	1	expressed protein	235.74	216.685	19.0544	-0.239077	-0.0576002	-0.158098	0.0113489	0.165807
Os12g41350	1	meiotic asynaptic mutant 1, putative, expressed	698.364	673.203	25.1612	-0.296426	-0.0137378	-0.151698	-0.0887349	0.108384
Os03g42280	1	B3 DNA binding domain containing protein, expressed	758.553	744.153	14.3999	-0.204734	-0.0732808	-0.15575	-0.0670892	0.00246166
Os04g44090	1	expressed protein	674.29	657.013	17.277	-0.219324	-0.0711072	-0.193221	-0.124191	-0.0577288
Os09g14100	1	disease resistance protein RPS2, putative, expressed	8.33497	1.95816	6.37681	0.152384	-0.19688	-0.242542	0.330687	-0.0542157
Os06g23560	1	anthocyanidin 5,3-O-glucosyltransferase, putative, expressed	12.9585	1.88207	11.0764	-0.441427	0.296356	-0.0601699	0.181393	0.137365
Os07g17130	1	FYVE zinc finger domain containing protein, expressed	53.1969	16.5952	36.6017	-0.488794	-0.0342617	-0.21934	-0.242748	-0.00558025
Os02g43040	1	expressed protein	76.1353	47.3496	28.7857	0.0599184	0.371386	0.335273	-0.193706	0.224131
Os05g36150	1	Yip1 domain containing protein, expressed	45.8882	12.695	33.1932	-0.221107	0.00974263	-0.119039	0.145319	-0.00725113
Os01g25330	1	SAC9, putative, expressed	49.8994	36.4551	13.4443	0.255373	-0.105689	0.0685886	-0.111369	-0.0642232
Os01g08340	1	zinc finger family protein, putative, expressed	959.257	943.483	15.7742	-0.175301	0.0786436	-0.0781787	-0.122571	-0.0127742
Os12g02760	1	DUF567 domain containing protein, putative, expressed	277.861	263.591	14.2694	0.222186	-0.0782904	0.027735	-0.0896796	-0.0177236
Os09g33900	1	FAD dependent oxidoreductase domain containing protein, expressed	355.971	339.115	16.856	0.0795334	0.105567	-0.0308995	0.0894318	0.0235068
Os12g43720	1	early-responsive to dehydration protein-related, putative, expressed	539.317	523.089	16.2273	-0.210496	-0.0158397	-0.182071	-0.0767909	-0.00851267
Os03g50470	1	expressed protein	125.079	76.7908	48.2884	-0.531681	-0.170344	-0.343008	-0.204544	-0.0743661
Os11g37300	1	OsFBDUF53-F-box and DUF domain containing protein, expressed	77.2207	61.1987	16.022	-0.0119682	-0.139601	0.135913	-0.191181	-0.0833828
Os07g13534	1	expressed protein	16.4645	7.14586	9.31865	-0.115605	-0.296954	-0.279987	0.0498787	-0.0296426
Os12g37740	1	resistance protein LR10, putative, expressed	21.8715	4.52954	17.342	-0.129645	-0.19322	-0.157837	0.0185939	-0.162911
Os04g50176	1	expressed protein	598.863	585.538	13.3255	-0.158864	-0.0281996	-0.134343	-0.111071	-0.00679166
Os02g42880	1	remorin C-terminal domain containing protein, putative, expressed	64.0341	38.2015	25.8325	0.151383	0.143192	-0.0647261	0.0724733	-0.0496704
Os04g32740	1	hydrolase, NUDIX family, domain containing protein, expressed	704.956	693.63	11.3261	-0.218708	-0.102369	-0.206424	-0.00919812	-0.0188292
Os04g08070	1	expressed protein	63.5935	35.6786	27.9149	-0.240702	0.0846714	0.0158378	-0.0933237	0.251266
Os04g51172	1	Disease resistance/zinc finger/chromosome condensation-like region protein, putative, expressed	487.46	473.575	13.8854	-0.172619	-0.153161	-0.241951	0.0821382	-0.0055982
Os01g69240	1	CBS domain containing membrane protein, putative, expressed	576.749	536.171	40.5781	-0.167826	0.181217	0.0363933	-0.106638	0.00201491
Os05g08850	1	cytochrome P450, putative, expressed	48.7434	16.2701	32.4733	-0.332402	-0.0015557	-0.277023	0.270209	-0.123854
Os02g10530	1	expressed protein	1021.56	1008.91	12.6543	-0.155681	0.00668735	-0.098065	-0.0867568	0.00570563
Os02g07330	1	expressed protein	458.183	430.691	27.4915	-0.345684	0.108875	-0.0786211	-0.205314	0.0984731
Os11g07480	1	WD domain, G-beta repeat domain containing protein, expressed	915.888	897.897	17.9905	-0.210725	0.112574	-0.0545147	-0.125345	0.016486
Os08g36590	1	antifreeze glycoprotein, putative, expressed	5.59079	1.37096	4.21983	-0.0813569	0.118984	0.106254	-0.201036	-0.102699
Os04g58480	1	EF hand family protein, putative, expressed	1016.93	1004.55	12.3892	-0.158137	0.0267005	-0.0824032	-0.0893209	0.0508849
Os01g69930	1	dnaJ domain containing protein, expressed	198.809	133.231	65.5777	-0.390509	-0.17816	-0.30488	0.0385258	0.0689277
Os10g42650	1	retrotransposon protein, putative, unclassified, expressed	25.7001	7.42019	18.2799	-0.242934	0.13139	-0.0586098	-0.0743371	-0.147182
Os01g03050	1	fruit protein PKIWI502, putative, expressed	174.529	149.83	24.6996	-0.105971	0.324197	-0.00411036	-0.0944653	-0.0288079
Os11g08460	1	DnaK family protein, putative, expressed	100.576	79.1034	21.4723	-0.19903	-0.0987399	-0.198244	-0.14917	-0.105324
Os03g08700	1	expressed protein	841.41	827.986	13.4233	-0.211151	0.0192116	-0.140771	-0.0985299	-0.00480925
Os05g40650	1	ATCHX, putative, expressed	463.421	436.578	26.8427	-0.219174	0.117748	-0.0455175	-0.0629985	-0.0263646
Os01g10630	1	expressed protein	20.8492	7.15393	13.6953	-0.060664	-0.124811	0.071905	0.135245	-0.0138584
Os03g16880	1	DnaK family protein, putative, expressed	62.521	42.964	19.557	-0.259577	-0.141436	-0.290094	0.118067	-0.0782033
Os06g40020	1	DEAD-box ATP-dependent RNA helicase 52A, putative, expressed	38.6423	15.4969	23.1454	-0.28113	0.454145	0.179324	-0.0788598	0.577972
Os04g22720	1	expressed protein	579.764	570.186	9.5777	-0.175975	-0.0475151	-0.194713	-0.0534574	-0.023687
Os02g35480	1	expressed protein	69.0406	31.5309	37.5097	-0.382326	0.0421674	-0.0723736	-0.0687246	0.0337518
Os06g44900	1	leaf senescence related protein, putative, expressed	1044.94	1031.08	13.8669	-0.150598	0.0951988	-0.0360413	-0.0951849	0.0141973
Os08g45150	1	GDSL-like lipase/acylhydrolase, putative, expressed	49.2977	33.9736	15.3241	-0.268564	0.0256099	-0.124665	-0.134312	0.0470565
Os07g09110	1	OsFBX219-F-box domain containing protein, expressed	810.237	798.061	12.1758	-0.123529	-0.053731	-0.11437	-0.093637	0.00405754
Os06g12350	1	amino acid transporter, putative, expressed	604.86	567.643	37.217	-0.158844	0.129523	-0.00573287	-0.109049	-0.00643119
Os09g36060	1	endoglucanase, putative, expressed	351.117	338.675	12.4413	0.050843	0.0606244	0.207795	-0.116072	0.309383
Os08g07480	1	DNA-directed RNA polymerase subunit, putative, expressed	410.482	389.972	20.5103	-0.312926	-0.0116724	-0.164384	-0.0113049	0.25849
Os08g35560	1	expressed protein	591.29	579.39	11.8999	-0.160153	0.000430035	-0.150856	-0.0971846	-0.0163872
Os04g49550	1	RING-H2 finger protein ATL2A, putative, expressed	146.842	128.655	18.1871	0.00334793	-0.0108659	-0.170909	-0.142645	-0.0924043
Os06g47910	1	GDSL-like lipase/acylhydrolase, putative, expressed	198.867	179.629	19.2381	-0.143189	0.174855	0.0423761	-0.06478	0.184971
Os06g08810	1	NAD dependent epimerase/dehydratase family protein, putative, expressed	839.876	818.978	20.8978	-0.13152	0.156527	0.0104801	-0.126308	-0.0105059
Os09g27040	1	GEX1, putative, expressed	434.265	426.224	8.04081	-0.0610987	-0.0861516	-0.179584	-0.0899719	0.00291063
Os08g12230	1	expressed protein	717.662	704.947	12.7153	-0.144934	0.120634	-0.052724	-0.117295	-0.0389929
Os03g03270	1	fringe-related protein, putative, expressed	737.303	705.785	31.5177	-0.173219	0.135804	-0.00631927	-0.117239	-0.010571
Os08g30490	1	expressed protein	302.085	262.044	40.0407	-0.306873	0.0311075	-0.084185	-0.161752	0.0583992
Os02g09240	1	cytochrome P450 71D8, putative, expressed	353.473	313.097	40.3752	-0.282974	0.0403205	-0.145399	0.0692751	0.0491947
Os02g48370	1	ARID/BRIGHT DNA-binding domain-containing protein, putative, expressed	890.199	872.009	18.1907	-0.248313	-0.00513902	-0.140036	-0.123223	-0.0338253
Os03g48020	1	expressed protein	193.343	153.556	39.7866	-0.295984	-0.0967597	-0.0596889	-0.197253	-0.0224065
Os05g11790	1	CAMK_KIN1/SNF1/Nim1_like.19-CAMK includes calcium/calmodulin depedent protein kinases, expressed	983.717	964.381	19.3359	-0.166803	0.102164	-0.0351252	-0.0950556	-0.00331186
Os06g39050	1	syntaxin, putative, expressed	975.801	956.323	19.478	-0.20572	0.0813945	-0.0684112	-0.119673	-0.0107336
Os11g30350	1	PB1 domain containing protein, expressed	1042.02	1028.85	13.1719	-0.163334	0.0203947	-0.0963141	-0.0881195	-0.00211358
Os03g10334	1	expressed protein	930.633	908.771	21.8622	-0.161873	0.118191	-0.0201526	-0.100066	0.00176929
Os05g50830	1	protein kinase family protein, putative, expressed	1020.16	1004.83	15.3233	-0.170731	0.0811241	-0.0570622	-0.118937	-0.0212861
Os03g21700	1	DNA-binding protein, putative, expressed	15.7598	9.5007	6.25909	-0.163019	-0.0298232	-0.182881	-0.105525	-0.154441
Os05g46530	1	invertase/pectin methylesterase inhibitor family protein, putative, expressed	956.314	938.247	18.0672	-0.167627	0.135931	-0.00370657	-0.10389	0.105435
Os11g33134	1	expressed protein	1000.35	983.392	16.9594	-0.144399	0.0938519	-0.028643	-0.106699	0.000395746
Os07g42994	1	hydrolase, putative, expressed	39.6094	19.871	19.7385	0.0652363	-0.0484734	-0.0748179	0.199989	0.241183
Os02g58610	1	protein kinase, putative, expressed	1063.8	1049.17	14.6284	-0.162327	0.0482721	-0.0706675	-0.0926511	-0.000187012
Os02g53810	1	expressed protein	225.521	135.047	90.474	-0.246988	-0.151644	-0.231202	-0.0681205	0.00829848
Os06g47620	1	peptidase, putative, expressed	289.029	274.712	14.3169	0.252488	-0.0637869	-0.0530941	-0.107457	-0.0833849
Os06g48720	1	cadmium/zinc-transporting ATPase 4, putative, expressed	96.3941	82.7014	13.6928	0.0251674	-0.128923	-0.218396	-0.0984383	-0.0737061
Os04g59120	1	auxin-induced protein 5NG4, putative, expressed	519.424	483.295	36.1292	-0.21274	-0.0528163	-0.120686	-0.120827	0.00816582
Os04g55840	1	expressed protein	149.278	131.728	17.5497	-0.168925	-0.18014	-0.248935	-0.060309	-0.0286165
Os02g33700	1	hypothetical protein	369.161	305.074	64.0866	-0.324426	-0.0911432	-0.228018	-0.119225	0.0769532
Os04g40570	1	ABC transporter, ATP-binding protein, putative, expressed	1019.64	1004.58	15.0588	-0.195824	0.0108724	-0.111606	-0.0952297	-0.00557872
Os02g44120	1	ZOS2-13-C2H2 zinc finger protein, expressed	926.187	904.16	22.0271	-0.167317	0.112061	-0.0246253	-0.099232	-0.0018658
Os05g11330	1	RALFL19-Rapid ALkalinization Factor RALF family protein precursor, expressed	919.101	897.093	22.0074	-0.165229	0.147667	0.000558284	-0.103283	0.0409272
Os03g44630	1	plastocyanin-like domain containing protein, putative, expressed	547.946	531.798	16.1483	-0.296439	0.0455307	-0.16001	-0.136983	-0.0450456
Os08g23460	1	harpin-induced protein 1 domain containing protein, expressed	770.397	752.141	18.2558	-0.187559	0.0882374	-0.0848352	-0.133748	-0.00228423
Os02g32080	1	LEML2-Anther-specific LEM1 family protein precursor, expressed	699.141	666.003	33.1387	-0.163463	0.134055	0.00280741	-0.0999171	-0.00363662
Os07g46420	1	expressed protein	709.54	682.644	26.8963	-0.305917	-0.0430115	-0.202153	-0.0957634	0.0183587
Os09g12630	1	expressed protein	987.121	975.03	12.0909	-0.149568	-0.00501203	-0.106949	-0.0802558	0.00521402
Os03g21880	1	THION28-Plant thionin family protein precursor, expressed	1059.66	1045.5	14.1595	-0.160249	0.0683399	-0.0593527	-0.093281	0.0144426
Os05g33580	1	expressed protein	936.228	918.632	17.5966	-0.206596	0.0321696	-0.0954456	-0.100123	0.0227009
Os08g06090	1	zinc finger, C3HC4 type domain containing protein, expressed	162.071	143.54	18.531	0.130937	0.22869	0.209024	-0.143217	0.0760751
Os01g53930	1	hexokinase, putative, expressed	99.4581	76.4123	23.0457	0.275822	0.612835	0.651516	-0.22897	0.145703
Os01g24750	1	Ser/Thr protein phosphatase family protein, putative, expressed	74.0102	29.2707	44.7395	-0.0395766	0.0512285	-0.147293	-0.290716	-0.138114
Os02g36510	1	ethylene-insensitive 3, putative, expressed	317.051	297.717	19.3341	-0.302899	-0.151631	-0.297925	0.218665	-0.0584431
Os02g50060	1	OsCML20-Calmodulin-related calcium sensor protein, expressed	419.828	401.407	18.4213	-0.263767	0.0214164	-0.193196	-0.150846	0.0184434
Os02g42920	1	DTA2, putative, expressed	289.152	259.535	29.617	-0.345736	0.0893578	-0.0641678	-0.152851	-0.0157842
Os04g28020	1	expressed protein	898.561	882.219	16.3425	-0.189787	-0.0366503	-0.103377	-0.0935048	-0.0136083
Os02g39764	1	expressed protein	151.226	128.687	22.5388	-0.0254435	0.0591132	-0.0728314	-0.163598	0.0678534
Os12g41210	1	tesmin/TSO1-like CXC domain containing protein, expressed	73.9742	38.3244	35.6498	-0.429544	0.113747	-0.0634323	-0.0156963	0.137226
Os11g05950	1	expressed protein	251.792	239.472	12.3195	0.00333778	-0.0489094	-0.182564	-0.056628	-0.0110733
Os02g39580	1	ZOS2-12-C2H2 zinc finger protein, expressed	82.2899	58.503	23.7869	0.384489	0.26016	0.29475	0.031938	0.0881009
Os02g26320	1	fasciclin-like arabinogalactan precursor protein, putative, expressed	1064.13	1049.92	14.2096	-0.159796	0.0421379	-0.0754724	-0.0912538	-0.00741178
Os02g57000	1	C2 domain containing protein, putative, expressed	947.648	935.821	11.8268	-0.150681	-0.0162425	-0.115459	-0.0820051	0.00387199
Os08g16359	1	expressed protein	745.336	728.356	16.9806	-0.0695415	0.147949	0.00305612	-0.101807	-0.0479509
Os07g02790	1	expressed protein	693.854	676.538	17.3157	-0.317323	-0.0397091	-0.199118	-0.0505714	-0.0385513
Os08g42630	1	expressed protein	349.647	298.863	50.7843	-0.149658	-0.0679733	-0.146897	-0.0722666	0.0650539
Os02g09450	1	glycerophosphoryl diester phosphodiesterase family protein, putative, expressed	1045.16	1029.08	16.0735	-0.160761	0.0885566	-0.0434989	-0.0970774	0.00748014
Os01g12680	1	C4-dicarboxylate transporter/malic acid transport protein, expressed	1050.06	1036.7	13.3592	-0.155137	0.0127326	-0.0954377	-0.0871849	-0.011096
Os05g08540	1	gibberellin 3-beta-dioxygenase 2-2, putative, expressed	514.495	470.288	44.2072	-0.16505	0.18245	0.0384975	-0.103501	0.00489402
Os06g42030	1	potassium transporter, putative, expressed	738.634	725.138	13.4961	-0.0813063	0.305582	0.103898	-0.119349	0.0252793
Os06g42120	1	sulfotransferase domain containing protein, expressed	205.362	187.975	17.3873	0.214025	-0.00324871	-0.101368	0.107427	-0.0622179
Os03g39160	1	frigida, putative, expressed	301.467	267.276	34.1914	-0.0661682	-0.0621864	0.0276926	-0.0272136	0.128117
Os05g40384	1	cytochrome P450, putative, expressed	336.3	317.837	18.4622	-0.142395	0.0990481	-0.0453109	0.0608144	0.139417
Os12g07700	1	nifU, putative, expressed	1027.22	1010.7	16.5248	-0.165422	0.105813	-0.031056	-0.0991794	0.0439318
Os09g15540	1	OsFBX312-F-box domain containing protein, expressed	325.644	302.033	23.611	-0.316096	0.11853	-0.0778076	-0.156147	-0.0102142
Os02g50770	1	peroxidase precursor, putative, expressed	549.298	507.095	42.2033	-0.158559	0.208155	0.0530787	-0.103125	0.0117205
Os12g05730	1	bifunctional monodehydroascorbate reductase and carbonic anhydrasenectarin-3 precursor, putative, expressed	913.64	890.931	22.7093	-0.168333	0.141406	-0.00688858	-0.106687	0.0147901
Os11g40550	1	receptor kinase, putative, expressed	1038.3	1021.82	16.4752	-0.164209	0.0893329	-0.0419666	-0.0963489	0.0238254
Os09g15550	1	OsFBX313-F-box domain containing protein, expressed	122.445	114.979	7.46627	0.106482	-0.0364383	-0.01198	-0.166067	-0.0982311
Os12g41260	1	protein kinase domain containing protein, expressed	44.0231	14.3768	29.6463	-0.204014	-0.125517	-0.180864	0.0470655	-0.0683289
Os07g37480	1	expressed protein	453.874	438.797	15.0775	-0.260078	0.0748894	-0.109028	-0.182803	-0.0515951
Os08g09710	1	OsFBX271-F-box domain containing protein, expressed	97.9502	43.2134	54.7368	-0.314202	-0.0105513	-0.0756316	-0.133229	0.0774072
Os04g54400	1	BTBN12-Bric-a-Brac, Tramtrack, Broad Complex BTB domain with non-phototropic hypocotyl 3 NPH3 and coiled-coil domains, expressed	144.589	138.411	6.17736	0.00773112	0.0879646	0.104177	-0.0543672	-0.0861226
Os06g47520	1	expressed protein	745.51	729.595	15.9148	-0.219748	-0.0222091	-0.120668	-0.101237	0.00729465
Os12g02680	1	hypothetical protein	333.077	303.309	29.7673	-0.292228	-0.163647	-0.157581	-0.147806	-0.0263928
Os02g16640	1	proline-rich protein HaeIII subfamily 1 precursor, putative, expressed	62.6314	12.0316	50.5998	-0.0820785	0.0331388	-0.112912	0.24129	-0.0939934
Os03g58190	1	expressed protein	977.274	964.284	12.9905	-0.164063	-0.0189863	-0.116401	-0.0955728	-0.0220769
Os03g21520	1	expressed protein	31.5345	19.7091	11.8253	-0.194454	-0.280591	-0.33395	-0.0120004	0.054414
Os04g38026	1	transporter family protein, putative, expressed	391.996	377.11	14.8857	-0.165017	0.118993	0.0851481	-0.150289	0.0112353
Os03g22259	1	expressed protein	610.837	597.952	12.8854	-0.112982	0.103736	0.0201658	-0.176148	-0.0252454
[truncated: 31,205 more rows]
