# Supplementary material for: An integrated genomic and metabolomic framework for cell wall biology in rice
Source: BMC Genomics. 2014 Jul 15;15(1):596. doi: 10.1186/1471-2164-15-596 (PMC4112216; doi:10.1186/1471-2164-15-596)
Supplement: Supplementary file 4 — Additional file 4: Gene ontology enrichment analysis of all modules at p < 0.05. (XLS 394 KB) [file 12864_2013_6285_MOESM4_ESM.xls]

## Sheet: Additional file 4
	GO.ID	Annotation	P-value
Module0
	GO:0007165	signal transduction	9e-05
	GO:0023046	signaling process	0.00033
	GO:0023060	signal transmission	0.00033
	GO:0007242	intracellular signaling cascade	0.00095
	GO:0023052	signaling	0.00197
	GO:0009116	nucleoside metabolic process	0.00578
	GO:0051649	establishment of localization in cell	0.00609
	GO:0046907	intracellular transport	0.00626
	GO:0051641	cellular localization	0.00697
	GO:0010921	regulation of phosphatase activity	0.00698
	GO:0035303	regulation of dephosphorylation	0.00698
	GO:0043666	regulation of phosphoprotein phosphatase activity	0.00698
	GO:0007264	small GTPase mediated signal transduction	0.00958
	GO:0006886	intracellular protein transport	0.01487
	GO:0034613	cellular protein localization	0.01574
	GO:0070727	cellular macromolecule localization	0.01574
	GO:0015939	pantothenate metabolic process	0.02079
	GO:0015940	pantothenate biosynthetic process	0.02079
	GO:0006308	DNA catabolic process	0.02762
	GO:0006207	'de novo' pyrimidine base biosynthetic process	0.03441
	GO:0051336	regulation of hydrolase activity	0.03632
	GO:0009966	regulation of signal transduction	0.04107
	GO:0010646	regulation of cell communication	0.04107
	GO:0023051	regulation of signaling process	0.04107
	GO:0019856	pyrimidine base biosynthetic process	0.04114
	GO:0016192	vesicle-mediated transport	0.04618
	GO:0006206	pyrimidine base metabolic process	0.04783
	GO:0006909	phagocytosis	0.04783
Module1
	GO:0051179	localization	4.7e-14
	GO:0006810	transport	5.7e-13
	GO:0051234	establishment of localization	5.7e-13
	GO:0006885	regulation of pH	9.8e-13
	GO:0055067	monovalent inorganic cation homeostasis	9.8e-13
	GO:0016311	dephosphorylation	5.9e-11
	GO:0015672	monovalent inorganic cation transport	2.4e-10
	GO:0006813	potassium ion transport	3.5e-10
	GO:0006470	protein amino acid dephosphorylation	4.2e-10
	GO:0048878	chemical homeostasis	4.9e-10
	GO:0050801	ion homeostasis	4.9e-10
	GO:0055080	cation homeostasis	4.9e-10
	GO:0007242	intracellular signaling cascade	6.5e-10
	GO:0007165	signal transduction	6.7e-10
	GO:0043087	regulation of GTPase activity	2.6e-09
	GO:0032318	regulation of Ras GTPase activity	3.6e-09
	GO:0007265	Ras protein signal transduction	3.7e-09
	GO:0046578	regulation of Ras protein signal transduction	3.7e-09
	GO:0051056	regulation of small GTPase mediated signal transduction	3.7e-09
	GO:0051336	regulation of hydrolase activity	3.7e-09
	GO:0023046	signaling process	4.5e-09
	GO:0023060	signal transmission	4.5e-09
	GO:0005975	carbohydrate metabolic process	5.1e-09
	GO:0009966	regulation of signal transduction	1.1e-08
	GO:0010646	regulation of cell communication	1.1e-08
	GO:0023051	regulation of signaling process	1.1e-08
	GO:0016192	vesicle-mediated transport	1.6e-08
	GO:0044262	cellular carbohydrate metabolic process	2.1e-08
	GO:0050790	regulation of catalytic activity	5.2e-08
	GO:0065009	regulation of molecular function	6.2e-08
	GO:0007264	small GTPase mediated signal transduction	8.9e-08
	GO:0006793	phosphorus metabolic process	9.9e-08
	GO:0006796	phosphate metabolic process	9.9e-08
	GO:0023052	signaling	6.3e-07
	GO:0019637	organophosphate metabolic process	1.7e-06
	GO:0042545	cell wall modification	2.1e-06
	GO:0006650	glycerophospholipid metabolic process	2.7e-06
	GO:0046486	glycerolipid metabolic process	2.7e-06
	GO:0006811	ion transport	3e-06
	GO:0006812	cation transport	6.9e-06
	GO:0006644	phospholipid metabolic process	1.1e-05
	GO:0071555	cell wall organization	1.3e-05
	GO:0032312	regulation of ARF GTPase activity	1.7e-05
	GO:0042592	homeostatic process	1.8e-05
	GO:0065007	biological regulation	2.2e-05
	GO:0006066	alcohol metabolic process	3.2e-05
	GO:0051649	establishment of localization in cell	3.3e-05
	GO:0006629	lipid metabolic process	3.4e-05
	GO:0030001	metal ion transport	4.2e-05
	GO:0009987	cellular process	4.6e-05
	GO:0051641	cellular localization	5.6e-05
	GO:0032011	ARF protein signal transduction	5.8e-05
	GO:0032012	regulation of ARF protein signal transduction	5.8e-05
	GO:0032313	regulation of Rab GTPase activity	5.8e-05
	GO:0032482	Rab protein signal transduction	5.8e-05
	GO:0032483	regulation of Rab protein signal transduction	5.8e-05
	GO:0044255	cellular lipid metabolic process	9.3e-05
	GO:0006904	vesicle docking during exocytosis	0.00017
	GO:0030384	phosphoinositide metabolic process	0.0002
	GO:0016051	carbohydrate biosynthetic process	0.0002
	GO:0034637	cellular carbohydrate biosynthetic process	0.0002
	GO:0043687	post-translational protein modification	0.00022
	GO:0022406	membrane docking	0.00027
	GO:0048278	vesicle docking	0.00027
	GO:0065008	regulation of biological quality	0.00029
	GO:0006464	protein modification process	0.0003
	GO:0005984	disaccharide metabolic process	0.0003
	GO:0016137	glycoside metabolic process	0.0003
	GO:0007205	activation of protein kinase C activity by G-protein coupled receptor protein signaling pathway	0.00042
	GO:0032147	activation of protein kinase activity	0.00042
	GO:0033674	positive regulation of kinase activity	0.00042
	GO:0042325	regulation of phosphorylation	0.00042
	GO:0043549	regulation of kinase activity	0.00042
	GO:0045859	regulation of protein kinase activity	0.00042
	GO:0045860	positive regulation of protein kinase activity	0.00042
	GO:0051338	regulation of transferase activity	0.00042
	GO:0051347	positive regulation of transferase activity	0.00042
	GO:0009311	oligosaccharide metabolic process	0.00043
	GO:0050794	regulation of cellular process	0.00044
	GO:0008104	protein localization	0.00046
	GO:0046907	intracellular transport	0.00047
	GO:0071554	cell wall organization or biogenesis	0.00052
	GO:0019220	regulation of phosphate metabolic process	0.00063
	GO:0043085	positive regulation of catalytic activity	0.00063
	GO:0044093	positive regulation of molecular function	0.00063
	GO:0051174	regulation of phosphorus metabolic process	0.00063
	GO:0008643	carbohydrate transport	0.00067
	GO:0043412	macromolecule modification	0.00073
	GO:0050789	regulation of biological process	0.00074
	GO:0006006	glucose metabolic process	0.00077
	GO:0016310	phosphorylation	0.00086
	GO:0006084	acetyl-CoA metabolic process	0.0009
	GO:0006099	tricarboxylic acid cycle	0.0009
	GO:0009109	coenzyme catabolic process	0.0009
	GO:0018106	peptidyl-histidine phosphorylation	0.0009
	GO:0046356	acetyl-CoA catabolic process	0.0009
	GO:0015031	protein transport	0.00108
	GO:0045184	establishment of protein localization	0.00108
	GO:0044275	cellular carbohydrate catabolic process	0.00115
	GO:0046164	alcohol catabolic process	0.00115
	GO:0009060	aerobic respiration	0.00126
	GO:0018202	peptidyl-histidine modification	0.00126
	GO:0016052	carbohydrate catabolic process	0.00129
	GO:0042439	ethanolamine and derivative metabolic process	0.00141
	GO:0046470	phosphatidylcholine metabolic process	0.00141
	GO:0033036	macromolecule localization	0.00166
	GO:0046488	phosphatidylinositol metabolic process	0.00225
	GO:0006818	hydrogen transport	0.00278
	GO:0015992	proton transport	0.00278
	GO:0019318	hexose metabolic process	0.00335
	GO:0006887	exocytosis	0.00394
	GO:0005991	trehalose metabolic process	0.00417
	GO:0006886	intracellular protein transport	0.00419
	GO:0005996	monosaccharide metabolic process	0.00437
	GO:0018193	peptidyl-amino acid modification	0.00466
	GO:0007154	cell communication	0.00478
	GO:0006487	protein amino acid N-linked glycosylation	0.00478
	GO:0006909	phagocytosis	0.00478
	GO:0046836	glycolipid transport	0.00478
	GO:0034613	cellular protein localization	0.00495
	GO:0070727	cellular macromolecule localization	0.00495
	GO:0051187	cofactor catabolic process	0.00576
	GO:0006007	glucose catabolic process	0.00593
	GO:0019320	hexose catabolic process	0.00593
	GO:0046365	monosaccharide catabolic process	0.00593
	GO:0015980	energy derivation by oxidation of organic compounds	0.00617
	GO:0016044	cellular membrane organization	0.00692
	GO:0061024	membrane organization	0.00692
	GO:0009056	catabolic process	0.00733
	GO:0001539	ciliary or flagellar motility	0.00734
	GO:0006928	cellular component movement	0.00734
	GO:0040011	locomotion	0.00734
	GO:0048870	cell motility	0.00734
	GO:0051674	localization of cell	0.00734
	GO:0006091	generation of precursor metabolites and energy	0.00772
	GO:0048193	Golgi vesicle transport	0.0085
	GO:0044282	small molecule catabolic process	0.00944
	GO:0006096	glycolysis	0.00965
	GO:0045333	cellular respiration	0.01053
	GO:0006897	endocytosis	0.01057
	GO:0010324	membrane invagination	0.01057
	GO:0044237	cellular metabolic process	0.01083
	GO:0030258	lipid modification	0.01179
	GO:0033692	cellular polysaccharide biosynthetic process	0.0123
	GO:0006732	coenzyme metabolic process	0.01532
	GO:0006468	protein amino acid phosphorylation	0.01562
	GO:0000271	polysaccharide biosynthetic process	0.016
	GO:0023033	signaling pathway	0.016
	GO:0005992	trehalose biosynthetic process	0.01642
	GO:0016138	glycoside biosynthetic process	0.01642
	GO:0019751	polyol metabolic process	0.01642
	GO:0046351	disaccharide biosynthetic process	0.01642
	GO:0032940	secretion by cell	0.01739
	GO:0046903	secretion	0.01739
	GO:0005976	polysaccharide metabolic process	0.01856
	GO:0044264	cellular polysaccharide metabolic process	0.01892
	GO:0009312	oligosaccharide biosynthetic process	0.01898
	GO:0006071	glycerol metabolic process	0.02109
	GO:0019400	alditol metabolic process	0.02109
	GO:0044238	primary metabolic process	0.02231
	GO:0009250	glucan biosynthetic process	0.02245
	GO:0005985	sucrose metabolic process	0.0245
	GO:0006816	calcium ion transport	0.0245
	GO:0006900	membrane budding	0.0245
	GO:0006901	vesicle coating	0.0245
	GO:0016050	vesicle organization	0.0245
	GO:0048268	clathrin coat assembly	0.0245
	GO:0070838	divalent metal ion transport	0.0245
	GO:0016043	cellular component organization	0.02516
	GO:0044281	small molecule metabolic process	0.02596
	GO:0019405	alditol catabolic process	0.02655
	GO:0019563	glycerol catabolic process	0.02655
	GO:0019932	second-messenger-mediated signaling	0.02655
	GO:0046168	glycerol-3-phosphate catabolic process	0.02655
	GO:0046174	polyol catabolic process	0.02655
	GO:0046834	lipid phosphorylation	0.02655
	GO:0046854	phosphoinositide phosphorylation	0.02655
	GO:0048015	phosphoinositide-mediated signaling	0.02655
	GO:0006074	1,3-beta-glucan metabolic process	0.03058
	GO:0006075	1,3-beta-glucan biosynthetic process	0.03058
	GO:0006821	chloride transport	0.03058
	GO:0051273	beta-glucan metabolic process	0.03058
	GO:0051274	beta-glucan biosynthetic process	0.03058
	GO:0006073	cellular glucan metabolic process	0.03196
	GO:0044042	glucan metabolic process	0.03196
	GO:0007186	G-protein coupled receptor protein signaling pathway	0.0335
	GO:0006769	nicotinamide metabolic process	0.03389
	GO:0009820	alkaloid metabolic process	0.03389
	GO:0046496	nicotinamide nucleotide metabolic process	0.03389
	GO:0007166	cell surface receptor linked signaling pathway	0.03608
	GO:0006122	mitochondrial electron transport, ubiquinol to cytochrome c	0.03839
	GO:0019362	pyridine nucleotide metabolic process	0.03897
	GO:0019748	secondary metabolic process	0.04415
	GO:0008152	metabolic process	0.04798
	GO:0007010	cytoskeleton organization	0.04904
Module2
	GO:0044267	cellular protein metabolic process	1.5e-21
	GO:0006412	translation	2.1e-20
	GO:0006259	DNA metabolic process	2.5e-19
	GO:0071103	DNA conformation change	4.5e-19
	GO:0050789	regulation of biological process	3.8e-18
	GO:0016043	cellular component organization	7e-18
	GO:0065007	biological regulation	7.6e-18
	GO:0016070	RNA metabolic process	1.7e-17
	GO:0051276	chromosome organization	3e-17
	GO:0050794	regulation of cellular process	1e-16
	GO:0006350	transcription	2.1e-16
	GO:0065003	macromolecular complex assembly	4.4e-16
	GO:0022607	cellular component assembly	6.5e-16
	GO:0019222	regulation of metabolic process	1.4e-15
	GO:0006325	chromatin organization	1.7e-15
	GO:0006323	DNA packaging	1.9e-15
	GO:0006996	organelle organization	2e-15
	GO:0060255	regulation of macromolecule metabolic process	2.1e-15
	GO:0019538	protein metabolic process	2.5e-15
	GO:0006333	chromatin assembly or disassembly	3.5e-15
	GO:0034622	cellular macromolecular complex assembly	3.7e-15
	GO:0043933	macromolecular complex subunit organization	4.9e-15
	GO:0007017	microtubule-based process	1e-14
	GO:0006334	nucleosome assembly	1.2e-14
	GO:0031497	chromatin assembly	1.2e-14
	GO:0034728	nucleosome organization	1.2e-14
	GO:0065004	protein-DNA complex assembly	1.2e-14
	GO:0080090	regulation of primary metabolic process	1.9e-14
	GO:0007018	microtubule-based movement	3.2e-14
	GO:0019219	regulation of nucleobase, nucleoside, nucleotide and nucleic acid metabolic process	3.4e-14
	GO:0051171	regulation of nitrogen compound metabolic process	3.4e-14
	GO:0010468	regulation of gene expression	5.5e-14
	GO:0044085	cellular component biogenesis	7.2e-14
	GO:0034621	cellular macromolecular complex subunit organization	8.4e-14
	GO:0045449	regulation of transcription	9.7e-14
	GO:0031323	regulation of cellular metabolic process	1.2e-13
	GO:0009889	regulation of biosynthetic process	1.3e-13
	GO:0010556	regulation of macromolecule biosynthetic process	1.3e-13
	GO:0031326	regulation of cellular biosynthetic process	1.3e-13
	GO:0006260	DNA replication	1.6e-13
	GO:0006261	DNA-dependent DNA replication	3.6e-12
	GO:0032774	RNA biosynthetic process	2.9e-11
	GO:0006351	transcription, DNA-dependent	1.3e-10
	GO:0016071	mRNA metabolic process	1.3e-10
	GO:0006355	regulation of transcription, DNA-dependent	1.5e-09
	GO:0051252	regulation of RNA metabolic process	1.8e-09
	GO:0006270	DNA replication initiation	6.5e-08
	GO:0043412	macromolecule modification	3.8e-07
	GO:0006974	response to DNA damage stimulus	1.2e-06
	GO:0033554	cellular response to stress	1.4e-06
	GO:0051716	cellular response to stimulus	2.8e-06
	GO:0006281	DNA repair	3.8e-06
	GO:0006464	protein modification process	1.1e-05
	GO:0006396	RNA processing	1.1e-05
	GO:0006461	protein complex assembly	2.8e-05
	GO:0070271	protein complex biogenesis	2.8e-05
	GO:0006265	DNA topological change	5e-05
	GO:0006304	DNA modification	7.3e-05
	GO:0043687	post-translational protein modification	0.00022
	GO:0007049	cell cycle	0.00023
	GO:0006352	transcription initiation	0.00033
	GO:0022402	cell cycle process	0.0005
	GO:0009719	response to endogenous stimulus	0.00065
	GO:0009725	response to hormone stimulus	0.00065
	GO:0010033	response to organic substance	0.00065
	GO:0030163	protein catabolic process	0.00085
	GO:0000279	M phase	0.00086
	GO:0016310	phosphorylation	0.00096
	GO:0006793	phosphorus metabolic process	0.00097
	GO:0006796	phosphate metabolic process	0.00097
	GO:0006305	DNA alkylation	0.00097
	GO:0006306	DNA methylation	0.00097
	GO:0022403	cell cycle phase	0.00114
	GO:0006468	protein amino acid phosphorylation	0.00116
	GO:0006397	mRNA processing	0.00149
	GO:0023046	signaling process	0.00163
	GO:0023060	signal transmission	0.00163
	GO:0007165	signal transduction	0.0017
	GO:0006457	protein folding	0.00184
	GO:0006183	GTP biosynthetic process	0.00196
	GO:0006228	UTP biosynthetic process	0.00196
	GO:0006241	CTP biosynthetic process	0.00196
	GO:0009208	pyrimidine ribonucleoside triphosphate metabolic process	0.00196
	GO:0009209	pyrimidine ribonucleoside triphosphate biosynthetic process	0.00196
	GO:0046036	CTP metabolic process	0.00196
	GO:0046039	GTP metabolic process	0.00196
	GO:0046051	UTP metabolic process	0.00196
	GO:0051258	protein polymerization	0.00242
	GO:0000087	M phase of mitotic cell cycle	0.00258
	GO:0000280	nuclear division	0.00258
	GO:0006220	pyrimidine nucleotide metabolic process	0.00258
	GO:0006221	pyrimidine nucleotide biosynthetic process	0.00258
	GO:0007067	mitosis	0.00258
	GO:0043623	cellular protein complex assembly	0.00318
	GO:0000278	mitotic cell cycle	0.0034
	GO:0040029	regulation of gene expression, epigenetic	0.0034
	GO:0000726	non-recombinational repair	0.00358
	GO:0006269	DNA replication, synthesis of RNA primer	0.00358
	GO:0006275	regulation of DNA replication	0.00358
	GO:0006303	double-strand break repair via nonhomologous end joining	0.00358
	GO:0009218	pyrimidine ribonucleotide metabolic process	0.00374
	GO:0009220	pyrimidine ribonucleotide biosynthetic process	0.00374
	GO:0046131	pyrimidine ribonucleoside metabolic process	0.00374
	GO:0006414	translational elongation	0.00418
	GO:0043414	macromolecule methylation	0.00439
	GO:0006511	ubiquitin-dependent protein catabolic process	0.00501
	GO:0019941	modification-dependent protein catabolic process	0.00501
	GO:0043632	modification-dependent macromolecule catabolic process	0.00501
	GO:0044257	cellular protein catabolic process	0.00501
	GO:0051603	proteolysis involved in cellular protein catabolic process	0.00501
	GO:0006284	base-excision repair	0.00557
	GO:0032011	ARF protein signal transduction	0.00557
	GO:0032012	regulation of ARF protein signal transduction	0.00557
	GO:0044264	cellular polysaccharide metabolic process	0.00616
	GO:0006268	DNA unwinding during replication	0.00625
	GO:0009147	pyrimidine nucleoside triphosphate metabolic process	0.00625
	GO:0009148	pyrimidine nucleoside triphosphate biosynthetic process	0.00625
	GO:0032392	DNA geometric change	0.00625
	GO:0032508	DNA duplex unwinding	0.00625
	GO:0044248	cellular catabolic process	0.00629
	GO:0048285	organelle fission	0.00696
	GO:0055086	nucleobase, nucleoside and nucleotide metabolic process	0.00703
	GO:0046907	intracellular transport	0.00733
	GO:0044265	cellular macromolecule catabolic process	0.00755
	GO:0015031	protein transport	0.00787
	GO:0045184	establishment of protein localization	0.00787
	GO:0006913	nucleocytoplasmic transport	0.00811
	GO:0051169	nuclear transport	0.00811
	GO:0009057	macromolecule catabolic process	0.00918
	GO:0006213	pyrimidine nucleoside metabolic process	0.00956
	GO:0006403	RNA localization	0.01032
	GO:0006635	fatty acid beta-oxidation	0.01032
	GO:0009062	fatty acid catabolic process	0.01032
	GO:0019395	fatty acid oxidation	0.01032
	GO:0034440	lipid oxidation	0.01032
	GO:0044242	cellular lipid catabolic process	0.01032
	GO:0050657	nucleic acid transport	0.01032
	GO:0050658	RNA transport	0.01032
	GO:0051052	regulation of DNA metabolic process	0.01032
	GO:0051236	establishment of RNA localization	0.01032
	GO:0006073	cellular glucan metabolic process	0.01032
	GO:0044042	glucan metabolic process	0.01032
	GO:0000271	polysaccharide biosynthetic process	0.01044
	GO:0007264	small GTPase mediated signal transduction	0.01106
	GO:0009165	nucleotide biosynthetic process	0.01251
	GO:0008104	protein localization	0.01269
	GO:0006606	protein import into nucleus	0.01305
	GO:0034504	protein localization in nucleus	0.01305
	GO:0051170	nuclear import	0.01305
	GO:0007265	Ras protein signal transduction	0.0132
	GO:0046578	regulation of Ras protein signal transduction	0.0132
	GO:0051056	regulation of small GTPase mediated signal transduction	0.0132
	GO:0006597	spermine biosynthetic process	0.0137
	GO:0008215	spermine metabolic process	0.0137
	GO:0032312	regulation of ARF GTPase activity	0.01627
	GO:0017038	protein import	0.01755
	GO:0016051	carbohydrate biosynthetic process	0.01807
	GO:0051649	establishment of localization in cell	0.01819
	GO:0005976	polysaccharide metabolic process	0.01851
	GO:0009966	regulation of signal transduction	0.01879
	GO:0010646	regulation of cell communication	0.01879
	GO:0023051	regulation of signaling process	0.01879
	GO:0015931	nucleobase, nucleoside, nucleotide and nucleic acid transport	0.01982
	GO:0045087	innate immune response	0.01982
	GO:0032318	regulation of Ras GTPase activity	0.02152
	GO:0033692	cellular polysaccharide biosynthetic process	0.02153
	GO:0051641	cellular localization	0.02453
	GO:0050790	regulation of catalytic activity	0.02482
	GO:0009144	purine nucleoside triphosphate metabolic process	0.02605
	GO:0009145	purine nucleoside triphosphate biosynthetic process	0.02605
	GO:0009199	ribonucleoside triphosphate metabolic process	0.02605
	GO:0009201	ribonucleoside triphosphate biosynthetic process	0.02605
	GO:0009205	purine ribonucleoside triphosphate metabolic process	0.02605
	GO:0009206	purine ribonucleoside triphosphate biosynthetic process	0.02605
	GO:0006753	nucleoside phosphate metabolic process	0.02608
	GO:0009117	nucleotide metabolic process	0.02608
	GO:0065009	regulation of molecular function	0.02648
	GO:0016568	chromatin modification	0.02734
	GO:0032259	methylation	0.03056
	GO:0033365	protein localization in organelle	0.03056
	GO:0007242	intracellular signaling cascade	0.03086
	GO:0009141	nucleoside triphosphate metabolic process	0.03102
	GO:0009142	nucleoside triphosphate biosynthetic process	0.03102
	GO:0000059	protein import into nucleus, docking	0.03137
	GO:0008216	spermidine metabolic process	0.03137
	GO:0008295	spermidine biosynthetic process	0.03137
	GO:0006168	adenine salvage	0.03173
	GO:0009891	positive regulation of biosynthetic process	0.03173
	GO:0009893	positive regulation of metabolic process	0.03173
	GO:0010557	positive regulation of macromolecule biosynthetic process	0.03173
	GO:0010604	positive regulation of macromolecule metabolic process	0.03173
	GO:0010628	positive regulation of gene expression	0.03173
	GO:0031325	positive regulation of cellular metabolic process	0.03173
	GO:0031328	positive regulation of cellular biosynthetic process	0.03173
	GO:0043096	purine base salvage	0.03173
	GO:0045935	positive regulation of nucleobase, nucleoside, nucleotide and nucleic acid metabolic process	0.03173
	GO:0045941	positive regulation of transcription	0.03173
	GO:0046083	adenine metabolic process	0.03173
	GO:0046084	adenine biosynthetic process	0.03173
	GO:0048518	positive regulation of biological process	0.03173
	GO:0048522	positive regulation of cellular process	0.03173
	GO:0051173	positive regulation of nitrogen compound metabolic process	0.03173
	GO:0042401	cellular biogenic amine biosynthetic process	0.03386
	GO:0009116	nucleoside metabolic process	0.03452
	GO:0009250	glucan biosynthetic process	0.03661
	GO:0043087	regulation of GTPase activity	0.03778
	GO:0006074	1,3-beta-glucan metabolic process	0.03901
	GO:0006075	1,3-beta-glucan biosynthetic process	0.03901
	GO:0051273	beta-glucan metabolic process	0.03901
	GO:0051274	beta-glucan biosynthetic process	0.03901
	GO:0009056	catabolic process	0.04073
	GO:0023052	signaling	0.04126
	GO:0051336	regulation of hydrolase activity	0.04176
	GO:0000375	RNA splicing, via transesterification reactions	0.04573
	GO:0000377	RNA splicing, via transesterification reactions with bulged adenosine as nucleophile	0.04573
	GO:0000398	nuclear mRNA splicing, via spliceosome	0.04573
	GO:0006302	double-strand break repair	0.04573
	GO:0006471	protein amino acid ADP-ribosylation	0.04573
	GO:0009262	deoxyribonucleotide metabolic process	0.04573
	GO:0006298	mismatch repair	0.04749
	GO:0006367	transcription initiation from RNA polymerase II promoter	0.04749
Module3
	GO:0050789	regulation of biological process	2.3e-08
	GO:0065007	biological regulation	1e-07
	GO:0080090	regulation of primary metabolic process	3.4e-07
	GO:0051246	regulation of protein metabolic process	4.3e-07
	GO:0019222	regulation of metabolic process	6.3e-07
	GO:0060255	regulation of macromolecule metabolic process	6.6e-07
	GO:0050794	regulation of cellular process	3.5e-06
	GO:0008104	protein localization	1.3e-05
	GO:0015031	protein transport	1.7e-05
	GO:0045184	establishment of protein localization	1.7e-05
	GO:0009987	cellular process	3.4e-05
	GO:0006350	transcription	7.6e-05
	GO:0006886	intracellular protein transport	9.3e-05
	GO:0044237	cellular metabolic process	9.5e-05
	GO:0034613	cellular protein localization	0.00011
	GO:0070727	cellular macromolecule localization	0.00011
	GO:0045449	regulation of transcription	0.00012
	GO:0009889	regulation of biosynthetic process	0.00012
	GO:0010556	regulation of macromolecule biosynthetic process	0.00012
	GO:0031326	regulation of cellular biosynthetic process	0.00012
	GO:0031323	regulation of cellular metabolic process	0.00013
	GO:0019219	regulation of nucleobase, nucleoside, nucleotide and nucleic acid metabolic process	0.00013
	GO:0051171	regulation of nitrogen compound metabolic process	0.00013
	GO:0030163	protein catabolic process	0.00016
	GO:0010468	regulation of gene expression	0.0002
	GO:0006511	ubiquitin-dependent protein catabolic process	0.00021
	GO:0019941	modification-dependent protein catabolic process	0.00021
	GO:0043632	modification-dependent macromolecule catabolic process	0.00021
	GO:0044257	cellular protein catabolic process	0.00021
	GO:0051603	proteolysis involved in cellular protein catabolic process	0.00021
	GO:0051641	cellular localization	0.00022
	GO:0046907	intracellular transport	0.00022
	GO:0033036	macromolecule localization	0.00028
	GO:0044265	cellular macromolecule catabolic process	0.00033
	GO:0051649	establishment of localization in cell	0.00034
	GO:0044260	cellular macromolecule metabolic process	0.00034
	GO:0016311	dephosphorylation	0.0005
	GO:0006351	transcription, DNA-dependent	0.00068
	GO:0032774	RNA biosynthetic process	0.00072
	GO:0044248	cellular catabolic process	0.00073
	GO:0006355	regulation of transcription, DNA-dependent	0.00081
	GO:0051252	regulation of RNA metabolic process	0.00088
	GO:0006470	protein amino acid dephosphorylation	0.00094
	GO:0006464	protein modification process	0.00109
	GO:0005977	glycogen metabolic process	0.00119
	GO:0005978	glycogen biosynthetic process	0.00119
	GO:0006112	energy reserve metabolic process	0.00119
	GO:0032957	inositol trisphosphate metabolic process	0.00119
	GO:0043647	inositol phosphate metabolic process	0.00119
	GO:0044238	primary metabolic process	0.00137
	GO:0051179	localization	0.00154
	GO:0006066	alcohol metabolic process	0.00159
	GO:0006810	transport	0.0016
	GO:0051234	establishment of localization	0.0016
	GO:0019318	hexose metabolic process	0.00165
	GO:0009056	catabolic process	0.00166
	GO:0005996	monosaccharide metabolic process	0.00174
	GO:0043412	macromolecule modification	0.00219
	GO:0009081	branched chain family amino acid metabolic process	0.00237
	GO:0009057	macromolecule catabolic process	0.00264
	GO:0006020	inositol metabolic process	0.00315
	GO:0006366	transcription from RNA polymerase II promoter	0.00411
	GO:0044262	cellular carbohydrate metabolic process	0.00423
	GO:0006006	glucose metabolic process	0.00429
	GO:0043170	macromolecule metabolic process	0.00536
	GO:0016070	RNA metabolic process	0.00603
	GO:0023046	signaling process	0.00681
	GO:0023060	signal transmission	0.00681
	GO:0044267	cellular protein metabolic process	0.00778
	GO:0007264	small GTPase mediated signal transduction	0.00828
	GO:0007165	signal transduction	0.00857
	GO:0008152	metabolic process	0.01053
	GO:0045454	cell redox homeostasis	0.01131
	GO:0006568	tryptophan metabolic process	0.01382
	GO:0006586	indolalkylamine metabolic process	0.01382
	GO:0009082	branched chain family amino acid biosynthetic process	0.01382
	GO:0042430	indole and derivative metabolic process	0.01382
	GO:0042434	indole derivative metabolic process	0.01382
	GO:0006914	autophagy	0.01498
	GO:0006367	transcription initiation from RNA polymerase II promoter	0.01707
	GO:0006800	oxygen and reactive oxygen species metabolic process	0.01707
	GO:0006801	superoxide metabolic process	0.01707
	GO:0009306	protein secretion	0.01707
	GO:0006807	nitrogen compound metabolic process	0.01901
	GO:0043687	post-translational protein modification	0.02043
	GO:0007275	multicellular organismal development	0.02163
	GO:0005975	carbohydrate metabolic process	0.02176
	GO:0006013	mannose metabolic process	0.02188
	GO:0019725	cellular homeostasis	0.02353
	GO:0005984	disaccharide metabolic process	0.02384
	GO:0016137	glycoside metabolic process	0.02384
	GO:0006613	cotranslational protein targeting to membrane	0.02474
	GO:0006614	SRP-dependent cotranslational protein targeting to membrane	0.02474
	GO:0045047	protein targeting to ER	0.02474
	GO:0070972	protein localization in endoplasmic reticulum	0.02474
	GO:0005992	trehalose biosynthetic process	0.02493
	GO:0016138	glycoside biosynthetic process	0.02493
	GO:0046351	disaccharide biosynthetic process	0.02493
	GO:0032502	developmental process	0.02619
	GO:0034637	cellular carbohydrate biosynthetic process	0.02764
	GO:0005991	trehalose metabolic process	0.02803
	GO:0009312	oligosaccharide biosynthetic process	0.02803
	GO:0009311	oligosaccharide metabolic process	0.02868
	GO:0007242	intracellular signaling cascade	0.02915
	GO:0006457	protein folding	0.03044
	GO:0006913	nucleocytoplasmic transport	0.03119
	GO:0051169	nuclear transport	0.03119
	GO:0006096	glycolysis	0.03787
	GO:0006139	nucleobase, nucleoside, nucleotide and nucleic acid metabolic process	0.03866
	GO:0006007	glucose catabolic process	0.04022
	GO:0019320	hexose catabolic process	0.04022
	GO:0046365	monosaccharide catabolic process	0.04022
	GO:0006222	UMP biosynthetic process	0.04032
	GO:0006467	protein thiol-disulfide exchange	0.04032
	GO:0006768	biotin metabolic process	0.04032
	GO:0009102	biotin biosynthetic process	0.04032
	GO:0009173	pyrimidine ribonucleoside monophosphate metabolic process	0.04032
	GO:0009174	pyrimidine ribonucleoside monophosphate biosynthetic process	0.04032
	GO:0010024	phytochromobilin biosynthetic process	0.04032
	GO:0046049	UMP metabolic process	0.04032
	GO:0051202	phytochromobilin metabolic process	0.04032
	GO:0019752	carboxylic acid metabolic process	0.04766
	GO:0043436	oxoacid metabolic process	0.04766
	GO:0006465	signal peptide processing	0.04845
	GO:0051605	protein maturation by peptide bond cleavage	0.04845
	GO:0044281	small molecule metabolic process	0.04851
	GO:0006082	organic acid metabolic process	0.04872
Module4
	GO:0002250	adaptive immune response	2.3e-08
	GO:0002252	immune effector process	2.3e-08
	GO:0002437	inflammatory response to antigenic stimulus	2.3e-08
	GO:0002438	acute inflammatory response to antigenic stimulus	2.3e-08
	GO:0002443	leukocyte mediated immunity	2.3e-08
	GO:0002449	lymphocyte mediated immunity	2.3e-08
	GO:0002460	adaptive immune response based on somatic recombination of immune receptors built from immunoglobulin superfamily domains	2.3e-08
	GO:0002524	hypersensitivity	2.3e-08
	GO:0002526	acute inflammatory response	2.3e-08
	GO:0006954	inflammatory response	2.3e-08
	GO:0016064	immunoglobulin mediated immune response	2.3e-08
	GO:0016068	type I hypersensitivity	2.3e-08
	GO:0019724	B cell mediated immunity	2.3e-08
	GO:0008104	protein localization	3.9e-06
	GO:0015031	protein transport	6.4e-06
	GO:0045184	establishment of protein localization	6.4e-06
	GO:0006886	intracellular protein transport	1.4e-05
	GO:0006955	immune response	1.5e-05
	GO:0033036	macromolecule localization	1.6e-05
	GO:0034613	cellular protein localization	1.7e-05
	GO:0070727	cellular macromolecule localization	1.7e-05
	GO:0009611	response to wounding	2.5e-05
	GO:0006413	translational initiation	4.1e-05
	GO:0002376	immune system process	5.4e-05
	GO:0051641	cellular localization	8.2e-05
	GO:0046907	intracellular transport	8.4e-05
	GO:0051649	establishment of localization in cell	0.00015
	GO:0009605	response to external stimulus	0.00027
	GO:0006913	nucleocytoplasmic transport	0.00035
	GO:0051169	nuclear transport	0.00035
	GO:0007264	small GTPase mediated signal transduction	0.00281
	GO:0006857	oligopeptide transport	0.00947
	GO:0015833	peptide transport	0.00947
	GO:0007242	intracellular signaling cascade	0.0218
	GO:0006020	inositol metabolic process	0.02196
	GO:0030259	lipid glycosylation	0.02196
	GO:0006788	heme oxidation	0.02974
	GO:0006809	nitric oxide biosynthetic process	0.02974
	GO:0046209	nitric oxide metabolic process	0.02974
	GO:0051179	localization	0.04098
	GO:0006810	transport	0.04574
	GO:0051234	establishment of localization	0.04574
	GO:0005985	sucrose metabolic process	0.04786
	GO:0019751	polyol metabolic process	0.04949
Module5
	GO:0044237	cellular metabolic process	8.7e-26
	GO:0009987	cellular process	1.1e-22
	GO:0044281	small molecule metabolic process	6.7e-21
	GO:0034641	cellular nitrogen compound metabolic process	2.7e-18
	GO:0042180	cellular ketone metabolic process	1e-16
	GO:0044238	primary metabolic process	2.3e-16
	GO:0019752	carboxylic acid metabolic process	3.2e-16
	GO:0043436	oxoacid metabolic process	3.2e-16
	GO:0006082	organic acid metabolic process	3.5e-16
	GO:0009058	biosynthetic process	5.4e-16
	GO:0044249	cellular biosynthetic process	1e-15
	GO:0006412	translation	3.7e-15
	GO:0034660	ncRNA metabolic process	6.1e-15
	GO:0006457	protein folding	1.7e-14
	GO:0006399	tRNA metabolic process	2.4e-13
	GO:0051186	cofactor metabolic process	2.9e-13
	GO:0018130	heterocycle biosynthetic process	3.1e-12
	GO:0044271	cellular nitrogen compound biosynthetic process	1.8e-11
	GO:0051188	cofactor biosynthetic process	2.9e-11
	GO:0006418	tRNA aminoacylation for protein translation	4.4e-11
	GO:0043038	amino acid activation	4.4e-11
	GO:0043039	tRNA aminoacylation	4.4e-11
	GO:0006520	cellular amino acid metabolic process	1e-10
	GO:0046483	heterocycle metabolic process	2e-10
	GO:0009308	amine metabolic process	2.8e-10
	GO:0044106	cellular amine metabolic process	3.9e-10
	GO:0006807	nitrogen compound metabolic process	1.6e-09
	GO:0006519	cellular amino acid and derivative metabolic process	1.8e-09
	GO:0033014	tetrapyrrole biosynthetic process	2.3e-09
	GO:0019538	protein metabolic process	2.3e-09
	GO:0010467	gene expression	2.4e-09
	GO:0016070	RNA metabolic process	2.5e-09
	GO:0044283	small molecule biosynthetic process	1.9e-08
	GO:0043170	macromolecule metabolic process	1.9e-08
	GO:0006779	porphyrin biosynthetic process	2e-08
	GO:0008610	lipid biosynthetic process	2.2e-08
	GO:0033013	tetrapyrrole metabolic process	2.2e-08
	GO:0044255	cellular lipid metabolic process	1.3e-07
	GO:0006778	porphyrin metabolic process	2.6e-07
	GO:0006396	RNA processing	3.5e-07
	GO:0044267	cellular protein metabolic process	5.3e-07
	GO:0006810	transport	1e-06
	GO:0051234	establishment of localization	1e-06
	GO:0051179	localization	1.6e-06
	GO:0006720	isoprenoid metabolic process	2.2e-06
	GO:0008299	isoprenoid biosynthetic process	2.2e-06
	GO:0034470	ncRNA processing	3.4e-06
	GO:0044260	cellular macromolecule metabolic process	5e-06
	GO:0006613	cotranslational protein targeting to membrane	5.1e-06
	GO:0006614	SRP-dependent cotranslational protein targeting to membrane	5.1e-06
	GO:0045047	protein targeting to ER	5.1e-06
	GO:0070972	protein localization in endoplasmic reticulum	5.1e-06
	GO:0006766	vitamin metabolic process	5.4e-06
	GO:0009110	vitamin biosynthetic process	5.4e-06
	GO:0006790	sulfur metabolic process	6e-06
	GO:0006721	terpenoid metabolic process	6e-06
	GO:0016114	terpenoid biosynthetic process	6e-06
	GO:0005996	monosaccharide metabolic process	7.5e-06
	GO:0006732	coenzyme metabolic process	7.7e-06
	GO:0016053	organic acid biosynthetic process	8.8e-06
	GO:0046394	carboxylic acid biosynthetic process	8.8e-06
	GO:0015031	protein transport	1.1e-05
	GO:0045184	establishment of protein localization	1.1e-05
	GO:0046148	pigment biosynthetic process	1.3e-05
	GO:0044275	cellular carbohydrate catabolic process	1.4e-05
	GO:0046164	alcohol catabolic process	1.4e-05
	GO:0008104	protein localization	2e-05
	GO:0006006	glucose metabolic process	2.8e-05
	GO:0015979	photosynthesis	3.2e-05
	GO:0019318	hexose metabolic process	3.2e-05
	GO:0044272	sulfur compound biosynthetic process	3.6e-05
	GO:0006007	glucose catabolic process	3.9e-05
	GO:0019320	hexose catabolic process	3.9e-05
	GO:0046365	monosaccharide catabolic process	3.9e-05
	GO:0009056	catabolic process	4.2e-05
	GO:0006767	water-soluble vitamin metabolic process	4.4e-05
	GO:0042364	water-soluble vitamin biosynthetic process	4.4e-05
	GO:0034645	cellular macromolecule biosynthetic process	6e-05
	GO:0006605	protein targeting	6.1e-05
	GO:0009059	macromolecule biosynthetic process	6.4e-05
	GO:0042440	pigment metabolic process	6.6e-05
	GO:0006612	protein targeting to membrane	6.9e-05
	GO:0006066	alcohol metabolic process	7.2e-05
	GO:0016052	carbohydrate catabolic process	8.8e-05
	GO:0009451	RNA modification	8.9e-05
	GO:0019748	secondary metabolic process	9.7e-05
	GO:0032787	monocarboxylic acid metabolic process	0.00011
	GO:0016108	tetraterpenoid metabolic process	0.00011
	GO:0016109	tetraterpenoid biosynthetic process	0.00011
	GO:0016116	carotenoid metabolic process	0.00011
	GO:0016117	carotenoid biosynthetic process	0.00011
	GO:0006139	nucleobase, nucleoside, nucleotide and nucleic acid metabolic process	0.00013
	GO:0006096	glycolysis	0.00014
	GO:0044282	small molecule catabolic process	0.00015
	GO:0008033	tRNA processing	0.00015
	GO:0015995	chlorophyll biosynthetic process	0.00016
	GO:0033365	protein localization in organelle	0.00019
	GO:0009228	thiamin biosynthetic process	0.00028
	GO:0009396	folic acid and derivative biosynthetic process	0.00036
	GO:0065008	regulation of biological quality	0.00042
	GO:0045454	cell redox homeostasis	0.00046
	GO:0016226	iron-sulfur cluster assembly	0.00051
	GO:0022411	cellular component disassembly	0.00051
	GO:0031163	metallo-sulfur cluster assembly	0.00051
	GO:0032984	macromolecular complex disassembly	0.00051
	GO:0034623	cellular macromolecular complex disassembly	0.00051
	GO:0043241	protein complex disassembly	0.00051
	GO:0043624	cellular protein complex disassembly	0.00051
	GO:0006091	generation of precursor metabolites and energy	0.0006
	GO:0006800	oxygen and reactive oxygen species metabolic process	0.00069
	GO:0006801	superoxide metabolic process	0.00069
	GO:0033036	macromolecule localization	0.00089
	GO:0006084	acetyl-CoA metabolic process	0.00092
	GO:0006099	tricarboxylic acid cycle	0.00092
	GO:0006760	folic acid and derivative metabolic process	0.00092
	GO:0009109	coenzyme catabolic process	0.00092
	GO:0046356	acetyl-CoA catabolic process	0.00092
	GO:0006633	fatty acid biosynthetic process	0.00104
	GO:0006629	lipid metabolic process	0.00113
	GO:0009060	aerobic respiration	0.0012
	GO:0015994	chlorophyll metabolic process	0.0012
	GO:0019725	cellular homeostasis	0.00121
	GO:0005975	carbohydrate metabolic process	0.00131
	GO:0051649	establishment of localization in cell	0.00144
	GO:0006772	thiamin metabolic process	0.00144
	GO:0042723	thiamin and derivative metabolic process	0.00144
	GO:0042724	thiamin and derivative biosynthetic process	0.00144
	GO:0006534	cysteine metabolic process	0.00153
	GO:0006631	fatty acid metabolic process	0.00169
	GO:0006886	intracellular protein transport	0.00178
	GO:0051641	cellular localization	0.00194
	GO:0034613	cellular protein localization	0.00206
	GO:0070727	cellular macromolecule localization	0.00206
	GO:0042592	homeostatic process	0.00213
	GO:0007602	phototransduction	0.00277
	GO:0009581	detection of external stimulus	0.00277
	GO:0009582	detection of abiotic stimulus	0.00277
	GO:0009583	detection of light stimulus	0.00277
	GO:0009585	red, far-red light phototransduction	0.00277
	GO:0009639	response to red or far red light	0.00277
	GO:0010017	red or far-red light signaling pathway	0.00277
	GO:0017006	protein-tetrapyrrole linkage	0.00277
	GO:0018298	protein-chromophore linkage	0.00277
	GO:0051606	detection of stimulus	0.00277
	GO:0071214	cellular response to abiotic stimulus	0.00277
	GO:0071478	cellular response to radiation	0.00277
	GO:0071482	cellular response to light stimulus	0.00277
	GO:0071489	cellular response to red or far red light	0.00277
	GO:0006808	regulation of nitrogen utilization	0.00289
	GO:0019740	nitrogen utilization	0.00289
	GO:0006771	riboflavin metabolic process	0.00295
	GO:0009231	riboflavin biosynthetic process	0.00295
	GO:0042726	riboflavin and derivative metabolic process	0.00295
	GO:0042727	riboflavin and derivative biosynthetic process	0.00295
	GO:0006415	translational termination	0.00396
	GO:0051187	cofactor catabolic process	0.00416
	GO:0009108	coenzyme biosynthetic process	0.00459
	GO:0009069	serine family amino acid metabolic process	0.00463
	GO:0006508	proteolysis	0.00467
	GO:0000096	sulfur amino acid metabolic process	0.00492
	GO:0044262	cellular carbohydrate metabolic process	0.00513
	GO:0008652	cellular amino acid biosynthetic process	0.0053
	GO:0006448	regulation of translational elongation	0.00542
	GO:0007600	sensory perception	0.00542
	GO:0016559	peroxisome fission	0.00542
	GO:0050890	cognition	0.00542
	GO:0009070	serine family amino acid biosynthetic process	0.00576
	GO:0009081	branched chain family amino acid metabolic process	0.00576
	GO:0046907	intracellular transport	0.00615
	GO:0051716	cellular response to stimulus	0.00695
	GO:0006364	rRNA processing	0.00772
	GO:0016072	rRNA metabolic process	0.00772
	GO:0009306	protein secretion	0.00816
	GO:0006563	L-serine metabolic process	0.00884
	GO:0003008	system process	0.00886
	GO:0006422	aspartyl-tRNA aminoacylation	0.00886
	GO:0010035	response to inorganic substance	0.00886
	GO:0015711	organic anion transport	0.00886
	GO:0050877	neurological system process	0.00886
	GO:0006752	group transfer coenzyme metabolic process	0.01007
	GO:0006725	cellular aromatic compound metabolic process	0.01089
	GO:0006811	ion transport	0.01161
	GO:0006535	cysteine biosynthetic process from serine	0.01199
	GO:0019344	cysteine biosynthetic process	0.01199
	GO:0006014	D-ribose metabolic process	0.01302
	GO:0006553	lysine metabolic process	0.01302
	GO:0009085	lysine biosynthetic process	0.01302
	GO:0009089	lysine biosynthetic process via diaminopimelate	0.01302
	GO:0046451	diaminopimelate metabolic process	0.01302
	GO:0042254	ribosome biogenesis	0.0131
	GO:0009309	amine biosynthetic process	0.01311
	GO:0019321	pentose metabolic process	0.01423
	GO:0022613	ribonucleoprotein complex biogenesis	0.01557
	GO:0001522	pseudouridine synthesis	0.0167
	GO:0006108	malate metabolic process	0.0167
	GO:0006814	sodium ion transport	0.0167
	GO:0009067	aspartate family amino acid biosynthetic process	0.0167
	GO:0000041	transition metal ion transport	0.01974
	GO:0006414	translational elongation	0.02176
	GO:0009066	aspartate family amino acid metabolic process	0.02229
	GO:0007031	peroxisome organization	0.02332
	GO:0043094	cellular metabolic compound salvage	0.02332
	GO:0051128	regulation of cellular component organization	0.02332
	GO:0000097	sulfur amino acid biosynthetic process	0.02543
	GO:0048285	organelle fission	0.02543
	GO:0006400	tRNA modification	0.02939
	GO:0006812	cation transport	0.03029
	GO:0000902	cell morphogenesis	0.03071
	GO:0001897	cytolysis by symbiont of host cells	0.03071
	GO:0001906	cell killing	0.03071
	GO:0001907	killing by symbiont of host cells	0.03071
	GO:0006223	uracil salvage	0.03071
	GO:0006450	regulation of translational fidelity	0.03071
	GO:0006637	acyl-CoA metabolic process	0.03071
	GO:0006672	ceramide metabolic process	0.03071
	GO:0006775	fat-soluble vitamin metabolic process	0.03071
	GO:0006824	cobalt ion transport	0.03071
	GO:0008360	regulation of cell shape	0.03071
	GO:0008655	pyrimidine salvage	0.03071
	GO:0009233	menaquinone metabolic process	0.03071
	GO:0009234	menaquinone biosynthetic process	0.03071
	GO:0017000	antibiotic biosynthetic process	0.03071
	GO:0019836	hemolysis by symbiont of host erythrocytes	0.03071
	GO:0019860	uracil metabolic process	0.03071
	GO:0022603	regulation of anatomical structure morphogenesis	0.03071
	GO:0022604	regulation of cell morphogenesis	0.03071
	GO:0030493	bacteriochlorophyll metabolic process	0.03071
	GO:0030494	bacteriochlorophyll biosynthetic process	0.03071
	GO:0030654	beta-lactam antibiotic biosynthetic process	0.03071
	GO:0031640	killing of cells of another organism	0.03071
	GO:0032989	cellular component morphogenesis	0.03071
	GO:0035383	thioester metabolic process	0.03071
	GO:0042316	penicillin metabolic process	0.03071
	GO:0042318	penicillin biosynthetic process	0.03071
	GO:0042362	fat-soluble vitamin biosynthetic process	0.03071
	GO:0042371	vitamin K biosynthetic process	0.03071
	GO:0042373	vitamin K metabolic process	0.03071
	GO:0043100	pyrimidine base salvage	0.03071
	GO:0044003	modification by symbiont of host morphology or physiology	0.03071
	GO:0044004	disruption by symbiont of host cells	0.03071
	GO:0044179	hemolysis of cells in other organism	0.03071
	GO:0044403	symbiosis, encompassing mutualism through parasitism	0.03071
	GO:0044419	interspecies interaction between organisms	0.03071
	GO:0046519	sphingoid metabolic process	0.03071
	GO:0050793	regulation of developmental process	0.03071
	GO:0051701	interaction with host	0.03071
	GO:0051702	interaction with symbiont	0.03071
	GO:0051715	cytolysis of cells of another organism	0.03071
	GO:0051801	cytolysis of cells in other organism during symbiotic interaction	0.03071
	GO:0051817	modification of morphology or physiology of other organism during symbiotic interaction	0.03071
	GO:0051818	disruption of cells of other organism during symbiotic interaction	0.03071
	GO:0051851	modification by host of symbiont morphology or physiology	0.03071
	GO:0051883	killing of cells in other organism during symbiotic interaction	0.03071
	GO:0052025	modification by symbiont of host cell membrane	0.03071
	GO:0052043	modification by symbiont of host cellular component	0.03071
	GO:0052111	modification by symbiont of host structure	0.03071
	GO:0052185	modification of structure of other organism during symbiotic interaction	0.03071
	GO:0052188	modification of cellular component in other organism during symbiotic interaction	0.03071
	GO:0052331	hemolysis of cells in other organism during symbiotic interaction	0.03071
	GO:0052332	modification by organism of cell membrane in other organism during symbiotic interaction	0.03071
	GO:0043648	dicarboxylic acid metabolic process	0.03466
	GO:0055086	nucleobase, nucleoside and nucleotide metabolic process	0.03901
	GO:0033554	cellular response to stress	0.03929
	GO:0015980	energy derivation by oxidation of organic compounds	0.04161
	GO:0000160	two-component signal transduction system (phosphorelay)	0.04553
	GO:0030001	metal ion transport	0.0462
Module6
	GO:0009690	cytokinin metabolic process	0.011
	GO:0010817	regulation of hormone levels	0.011
	GO:0034754	cellular hormone metabolic process	0.011
	GO:0042445	hormone metabolic process	0.011
	GO:0017148	negative regulation of translation	0.019
	GO:0032269	negative regulation of cellular protein metabolic process	0.019
	GO:0051248	negative regulation of protein metabolic process	0.019
	GO:0008272	sulfate transport	0.019
	GO:0006417	regulation of translation	0.031
	GO:0032268	regulation of cellular protein metabolic process	0.031
	GO:0009890	negative regulation of biosynthetic process	0.033
	GO:0010558	negative regulation of macromolecule biosynthetic process	0.033
	GO:0031324	negative regulation of cellular metabolic process	0.033
	GO:0031327	negative regulation of cellular biosynthetic process	0.033
	GO:0048523	negative regulation of cellular process	0.035
	GO:0009892	negative regulation of metabolic process	0.037
	GO:0010605	negative regulation of macromolecule metabolic process	0.037
	GO:0048519	negative regulation of biological process	0.039
	GO:0042401	cellular biogenic amine biosynthetic process	0.047
	GO:0030417	nicotianamine metabolic process	0.049
	GO:0030418	nicotianamine biosynthetic process	0.049
Module7
	GO:0043170	macromolecule metabolic process	2.7e-29
	GO:0044238	primary metabolic process	6.3e-25
	GO:0019538	protein metabolic process	1.5e-24
	GO:0008152	metabolic process	4.4e-21
	GO:0034660	ncRNA metabolic process	3.7e-19
	GO:0042254	ribosome biogenesis	1.2e-18
	GO:0022613	ribonucleoprotein complex biogenesis	3e-18
	GO:0006396	RNA processing	4.7e-14
	GO:0006399	tRNA metabolic process	4e-12
	GO:0016070	RNA metabolic process	2e-11
	GO:0044085	cellular component biogenesis	3.8e-11
	GO:0034470	ncRNA processing	6.8e-11
	GO:0006139	nucleobase, nucleoside, nucleotide and nucleic acid metabolic process	1e-09
	GO:0006807	nitrogen compound metabolic process	1.1e-09
	GO:0006418	tRNA aminoacylation for protein translation	1.1e-09
	GO:0043038	amino acid activation	1.1e-09
	GO:0043039	tRNA aminoacylation	1.1e-09
	GO:0006364	rRNA processing	2e-09
	GO:0016072	rRNA metabolic process	2e-09
	GO:0006520	cellular amino acid metabolic process	8.1e-09
	GO:0044106	cellular amine metabolic process	5.9e-08
	GO:0042180	cellular ketone metabolic process	1.1e-07
	GO:0006519	cellular amino acid and derivative metabolic process	1.8e-07
	GO:0019752	carboxylic acid metabolic process	3e-07
	GO:0043436	oxoacid metabolic process	3e-07
	GO:0006082	organic acid metabolic process	3.1e-07
	GO:0006457	protein folding	3.2e-07
	GO:0034641	cellular nitrogen compound metabolic process	3.2e-07
	GO:0009308	amine metabolic process	6.7e-07
	GO:0044281	small molecule metabolic process	7.3e-07
	GO:0006413	translational initiation	3.8e-06
	GO:0044265	cellular macromolecule catabolic process	1.9e-05
	GO:0030163	protein catabolic process	2.8e-05
	GO:0006511	ubiquitin-dependent protein catabolic process	5.9e-05
	GO:0019941	modification-dependent protein catabolic process	5.9e-05
	GO:0043632	modification-dependent macromolecule catabolic process	5.9e-05
	GO:0044257	cellular protein catabolic process	5.9e-05
	GO:0051603	proteolysis involved in cellular protein catabolic process	5.9e-05
	GO:0009057	macromolecule catabolic process	6.2e-05
	GO:0006207	'de novo' pyrimidine base biosynthetic process	9.5e-05
	GO:0044248	cellular catabolic process	0.00016
	GO:0019856	pyrimidine base biosynthetic process	0.00019
	GO:0017038	protein import	0.0002
	GO:0016043	cellular component organization	0.00022
	GO:0006206	pyrimidine base metabolic process	0.00032
	GO:0018196	peptidyl-asparagine modification	0.00046
	GO:0018279	protein amino acid N-linked glycosylation via asparagine	0.00046
	GO:0001522	pseudouridine synthesis	0.0005
	GO:0009056	catabolic process	0.00073
	GO:0008033	tRNA processing	0.00075
	GO:0018193	peptidyl-amino acid modification	0.00093
	GO:0016071	mRNA metabolic process	0.00102
	GO:0006429	leucyl-tRNA aminoacylation	0.00135
	GO:0034621	cellular macromolecular complex subunit organization	0.00145
	GO:0033365	protein localization in organelle	0.00157
	GO:0009451	RNA modification	0.00184
	GO:0000059	protein import into nucleus, docking	0.00186
	GO:0006996	organelle organization	0.00256
	GO:0006605	protein targeting	0.00267
	GO:0034622	cellular macromolecular complex assembly	0.00271
	GO:0006424	glutamyl-tRNA aminoacylation	0.00438
	GO:0006606	protein import into nucleus	0.00444
	GO:0034504	protein localization in nucleus	0.00444
	GO:0046112	nucleobase biosynthetic process	0.00444
	GO:0051170	nuclear import	0.00444
	GO:0043933	macromolecular complex subunit organization	0.00537
	GO:0008652	cellular amino acid biosynthetic process	0.00559
	GO:0009112	nucleobase metabolic process	0.00627
	GO:0006414	translational elongation	0.00644
	GO:0006446	regulation of translational initiation	0.00648
	GO:0031119	tRNA pseudouridine synthesis	0.00648
	GO:0016053	organic acid biosynthetic process	0.00749
	GO:0046394	carboxylic acid biosynthetic process	0.00749
	GO:0044283	small molecule biosynthetic process	0.00808
	GO:0006437	tyrosyl-tRNA aminoacylation	0.00894
	GO:0006487	protein amino acid N-linked glycosylation	0.00894
	GO:0007007	inner mitochondrial membrane organization	0.00894
	GO:0045039	protein import into mitochondrial inner membrane	0.00894
	GO:0065003	macromolecular complex assembly	0.00932
	GO:0044271	cellular nitrogen compound biosynthetic process	0.00962
	GO:0034404	nucleobase, nucleoside and nucleotide biosynthetic process	0.00974
	GO:0034654	nucleobase, nucleoside, nucleotide and nucleic acid biosynthetic process	0.00974
	GO:0022607	cellular component assembly	0.00992
	GO:0006325	chromatin organization	0.01098
	GO:0006626	protein targeting to mitochondrion	0.01175
	GO:0007005	mitochondrion organization	0.01175
	GO:0007006	mitochondrial membrane organization	0.01175
	GO:0070585	protein localization in mitochondrion	0.01175
	GO:0009309	amine biosynthetic process	0.01213
	GO:0008104	protein localization	0.01268
	GO:0051276	chromosome organization	0.01429
	GO:0042592	homeostatic process	0.01467
	GO:0006400	tRNA modification	0.0149
	GO:0019725	cellular homeostasis	0.0149
	GO:0065008	regulation of biological quality	0.01491
	GO:0006498	N-terminal protein lipidation	0.02139
	GO:0006499	N-terminal protein myristoylation	0.02139
	GO:0006591	ornithine metabolic process	0.02139
	GO:0006636	unsaturated fatty acid biosynthetic process	0.02139
	GO:0006690	icosanoid metabolic process	0.02139
	GO:0006691	leukotriene metabolic process	0.02139
	GO:0006878	cellular copper ion homeostasis	0.02139
	GO:0007167	enzyme linked receptor protein signaling pathway	0.02139
	GO:0007169	transmembrane receptor protein tyrosine kinase signaling pathway	0.02139
	GO:0017182	peptidyl-diphthamide metabolic process	0.02139
	GO:0017183	peptidyl-diphthamide biosynthetic process from peptidyl-histidine	0.02139
	GO:0018319	protein amino acid myristoylation	0.02139
	GO:0018377	protein myristoylation	0.02139
	GO:0018409	peptide or protein amino-terminal blocking	0.02139
	GO:0019370	leukotriene biosynthetic process	0.02139
	GO:0031365	N-terminal protein amino acid modification	0.02139
	GO:0033559	unsaturated fatty acid metabolic process	0.02139
	GO:0042450	arginine biosynthetic process via ornithine	0.02139
	GO:0043449	cellular alkene metabolic process	0.02139
	GO:0043450	alkene biosynthetic process	0.02139
	GO:0043543	protein amino acid acylation	0.02139
	GO:0046456	icosanoid biosynthetic process	0.02139
	GO:0055070	copper ion homeostasis	0.02139
	GO:0006820	anion transport	0.02204
	GO:0006873	cellular ion homeostasis	0.02213
	GO:0030003	cellular cation homeostasis	0.02213
	GO:0030005	cellular di-, tri-valent inorganic cation homeostasis	0.02213
	GO:0055066	di-, tri-valent inorganic cation homeostasis	0.02213
	GO:0055082	cellular chemical homeostasis	0.02213
	GO:0033036	macromolecule localization	0.03001
	GO:0009082	branched chain family amino acid biosynthetic process	0.03051
	GO:0016044	cellular membrane organization	0.03056
	GO:0061024	membrane organization	0.03056
	GO:0055086	nucleobase, nucleoside and nucleotide metabolic process	0.03146
	GO:0006333	chromatin assembly or disassembly	0.03435
	GO:0006839	mitochondrial transport	0.03509
	GO:0034613	cellular protein localization	0.03594
	GO:0070727	cellular macromolecule localization	0.03594
	GO:0051179	localization	0.03994
	GO:0043623	cellular protein complex assembly	0.04165
	GO:0006233	dTDP biosynthetic process	0.04233
	GO:0006235	dTTP biosynthetic process	0.04233
	GO:0006401	RNA catabolic process	0.04233
	GO:0006402	mRNA catabolic process	0.04233
	GO:0006421	asparaginyl-tRNA aminoacylation	0.04233
	GO:0006425	glutaminyl-tRNA aminoacylation	0.04233
	GO:0006427	histidyl-tRNA aminoacylation	0.04233
	GO:0006430	lysyl-tRNA aminoacylation	0.04233
	GO:0006435	threonyl-tRNA aminoacylation	0.04233
	GO:0006884	cell volume homeostasis	0.04233
	GO:0009120	deoxyribonucleoside metabolic process	0.04233
	GO:0009133	nucleoside diphosphate biosynthetic process	0.04233
	GO:0009138	pyrimidine nucleoside diphosphate metabolic process	0.04233
	GO:0009139	pyrimidine nucleoside diphosphate biosynthetic process	0.04233
	GO:0009189	deoxyribonucleoside diphosphate biosynthetic process	0.04233
	GO:0009196	pyrimidine deoxyribonucleoside diphosphate metabolic process	0.04233
	GO:0009197	pyrimidine deoxyribonucleoside diphosphate biosynthetic process	0.04233
	GO:0009200	deoxyribonucleoside triphosphate metabolic process	0.04233
	GO:0009202	deoxyribonucleoside triphosphate biosynthetic process	0.04233
	GO:0009211	pyrimidine deoxyribonucleoside triphosphate metabolic process	0.04233
	GO:0009212	pyrimidine deoxyribonucleoside triphosphate biosynthetic process	0.04233
	GO:0046072	dTDP metabolic process	0.04233
	GO:0046075	dTTP metabolic process	0.04233
	GO:0046125	pyrimidine deoxyribonucleoside metabolic process	0.04233
	GO:0009126	purine nucleoside monophosphate metabolic process	0.045
	GO:0009127	purine nucleoside monophosphate biosynthetic process	0.045
	GO:0009167	purine ribonucleoside monophosphate metabolic process	0.045
	GO:0009168	purine ribonucleoside monophosphate biosynthetic process	0.045
	GO:0006730	one-carbon metabolic process	0.046
	GO:0015031	protein transport	0.04627
	GO:0045184	establishment of protein localization	0.04627
	GO:0048878	chemical homeostasis	0.04734
	GO:0050801	ion homeostasis	0.04734
	GO:0055080	cation homeostasis	0.04734
Module8
	GO:0008152	metabolic process	1.3e-20
	GO:0009765	photosynthesis, light harvesting	1.4e-18
	GO:0019684	photosynthesis, light reaction	2.4e-16
	GO:0006091	generation of precursor metabolites and energy	4.6e-16
	GO:0009987	cellular process	8.5e-12
	GO:0044237	cellular metabolic process	3.5e-11
	GO:0044281	small molecule metabolic process	1.3e-07
	GO:0018130	heterocycle biosynthetic process	2.6e-07
	GO:0033014	tetrapyrrole biosynthetic process	4.1e-07
	GO:0046483	heterocycle metabolic process	9e-07
	GO:0044271	cellular nitrogen compound biosynthetic process	1.3e-06
	GO:0006720	isoprenoid metabolic process	1.4e-06
	GO:0008299	isoprenoid biosynthetic process	1.4e-06
	GO:0033013	tetrapyrrole metabolic process	1.6e-06
	GO:0006811	ion transport	1.9e-06
	GO:0034641	cellular nitrogen compound metabolic process	5.4e-06
	GO:0042592	homeostatic process	1.2e-05
	GO:0065008	regulation of biological quality	1.3e-05
	GO:0006779	porphyrin biosynthetic process	2.2e-05
	GO:0045454	cell redox homeostasis	2.8e-05
	GO:0055085	transmembrane transport	5.7e-05
	GO:0019725	cellular homeostasis	6.9e-05
	GO:0006778	porphyrin metabolic process	8e-05
	GO:0006810	transport	8.1e-05
	GO:0051234	establishment of localization	8.1e-05
	GO:0006629	lipid metabolic process	8.8e-05
	GO:0051179	localization	0.00011
	GO:0044282	small molecule catabolic process	0.00011
	GO:0006812	cation transport	0.00013
	GO:0008610	lipid biosynthetic process	0.00016
	GO:0009069	serine family amino acid metabolic process	0.00017
	GO:0019748	secondary metabolic process	0.00017
	GO:0009058	biosynthetic process	0.00033
	GO:0006119	oxidative phosphorylation	0.00033
	GO:0015977	carbon fixation	0.00034
	GO:0015995	chlorophyll biosynthetic process	0.00034
	GO:0071704	organic substance metabolic process	0.00034
	GO:0006007	glucose catabolic process	0.00052
	GO:0019320	hexose catabolic process	0.00052
	GO:0046365	monosaccharide catabolic process	0.00052
	GO:0046148	pigment biosynthetic process	0.0006
	GO:0009698	phenylpropanoid metabolic process	0.00063
	GO:0009699	phenylpropanoid biosynthetic process	0.00063
	GO:0009812	flavonoid metabolic process	0.00063
	GO:0009813	flavonoid biosynthetic process	0.00063
	GO:0044275	cellular carbohydrate catabolic process	0.00071
	GO:0046164	alcohol catabolic process	0.00071
	GO:0006544	glycine metabolic process	0.00079
	GO:0006820	anion transport	0.00079
	GO:0015672	monovalent inorganic cation transport	0.001
	GO:0006807	nitrogen compound metabolic process	0.00103
	GO:0006006	glucose metabolic process	0.00105
	GO:0005996	monosaccharide metabolic process	0.00112
	GO:0051186	cofactor metabolic process	0.00123
	GO:0006546	glycine catabolic process	0.00124
	GO:0009071	serine family amino acid catabolic process	0.00124
	GO:0010109	regulation of photosynthesis	0.00124
	GO:0042548	regulation of photosynthesis, light reaction	0.00124
	GO:0042549	photosystem II stabilization	0.00124
	GO:0043467	regulation of generation of precursor metabolites and energy	0.00124
	GO:0015698	inorganic anion transport	0.0013
	GO:0044249	cellular biosynthetic process	0.00145
	GO:0042440	pigment metabolic process	0.00146
	GO:0015994	chlorophyll metabolic process	0.00149
	GO:0006066	alcohol metabolic process	0.00178
	GO:0009144	purine nucleoside triphosphate metabolic process	0.00181
	GO:0009145	purine nucleoside triphosphate biosynthetic process	0.00181
	GO:0009199	ribonucleoside triphosphate metabolic process	0.00181
	GO:0009201	ribonucleoside triphosphate biosynthetic process	0.00181
	GO:0009205	purine ribonucleoside triphosphate metabolic process	0.00181
	GO:0009206	purine ribonucleoside triphosphate biosynthetic process	0.00181
	GO:0030001	metal ion transport	0.00183
	GO:0051188	cofactor biosynthetic process	0.00205
	GO:0006855	multidrug transport	0.0021
	GO:0009141	nucleoside triphosphate metabolic process	0.0021
	GO:0009142	nucleoside triphosphate biosynthetic process	0.0021
	GO:0019318	hexose metabolic process	0.00243
	GO:0015893	drug transport	0.00258
	GO:0042493	response to drug	0.00258
	GO:0006808	regulation of nitrogen utilization	0.00291
	GO:0019740	nitrogen utilization	0.00291
	GO:0006519	cellular amino acid and derivative metabolic process	0.00348
	GO:0055086	nucleobase, nucleoside and nucleotide metabolic process	0.00374
	GO:0044283	small molecule biosynthetic process	0.0039
	GO:0016052	carbohydrate catabolic process	0.00405
	GO:0044255	cellular lipid metabolic process	0.00444
	GO:0019752	carboxylic acid metabolic process	0.00492
	GO:0043436	oxoacid metabolic process	0.00492
	GO:0006082	organic acid metabolic process	0.00501
	GO:0006753	nucleoside phosphate metabolic process	0.0053
	GO:0009117	nucleotide metabolic process	0.0053
	GO:0042180	cellular ketone metabolic process	0.00532
	GO:0009150	purine ribonucleotide metabolic process	0.00537
	GO:0009152	purine ribonucleotide biosynthetic process	0.00537
	GO:0006096	glycolysis	0.00567
	GO:0009259	ribonucleotide metabolic process	0.0063
	GO:0009260	ribonucleotide biosynthetic process	0.0063
	GO:0006563	L-serine metabolic process	0.00692
	GO:0022900	electron transport chain	0.00692
	GO:0055114	oxidation reduction	0.00692
	GO:0006163	purine nucleotide metabolic process	0.00735
	GO:0006164	purine nucleotide biosynthetic process	0.00735
	GO:0019438	aromatic compound biosynthetic process	0.0074
	GO:0006754	ATP biosynthetic process	0.00843
	GO:0006790	sulfur metabolic process	0.00843
	GO:0015985	energy coupled proton transport, down electrochemical gradient	0.00843
	GO:0015986	ATP synthesis coupled proton transport	0.00843
	GO:0034220	ion transmembrane transport	0.00843
	GO:0046034	ATP metabolic process	0.00843
	GO:0044238	primary metabolic process	0.00914
	GO:0022904	respiratory electron transport chain	0.01313
	GO:0042773	ATP synthesis coupled electron transport	0.01313
	GO:0006730	one-carbon metabolic process	0.01345
	GO:0006891	intra-Golgi vesicle-mediated transport	0.01455
	GO:0008272	sulfate transport	0.01482
	GO:0022411	cellular component disassembly	0.01482
	GO:0032984	macromolecular complex disassembly	0.01482
	GO:0034623	cellular macromolecular complex disassembly	0.01482
	GO:0043241	protein complex disassembly	0.01482
	GO:0043624	cellular protein complex disassembly	0.01482
	GO:0006520	cellular amino acid metabolic process	0.01936
	GO:0044262	cellular carbohydrate metabolic process	0.01967
	GO:0009165	nucleotide biosynthetic process	0.02105
	GO:0006098	pentose-phosphate shunt	0.02216
	GO:0006535	cysteine biosynthetic process from serine	0.02216
	GO:0006739	NADP metabolic process	0.02216
	GO:0006740	NADPH regeneration	0.02216
	GO:0019344	cysteine biosynthetic process	0.02216
	GO:0044272	sulfur compound biosynthetic process	0.02313
	GO:0065007	biological regulation	0.02352
	GO:0050789	regulation of biological process	0.02447
	GO:0006534	cysteine metabolic process	0.02488
	GO:0006281	DNA repair	0.02586
	GO:0006974	response to DNA damage stimulus	0.02672
	GO:0005975	carbohydrate metabolic process	0.02768
	GO:0006108	malate metabolic process	0.02772
	GO:0006120	mitochondrial electron transport, NADH to ubiquinone	0.02772
	GO:0006814	sodium ion transport	0.02772
	GO:0006353	transcription termination	0.02889
	GO:0009240	isopentenyl diphosphate biosynthetic process	0.02889
	GO:0015976	carbon utilization	0.02889
	GO:0019288	isopentenyl diphosphate biosynthetic process, mevalonate-independent pathway	0.02889
	GO:0019682	glyceraldehyde-3-phosphate metabolic process	0.02889
	GO:0019685	photosynthesis, dark reaction	0.02889
	GO:0046490	isopentenyl diphosphate metabolic process	0.02889
	GO:0016053	organic acid biosynthetic process	0.02938
	GO:0046394	carboxylic acid biosynthetic process	0.02938
	GO:0042221	response to chemical stimulus	0.03099
	GO:0009308	amine metabolic process	0.03333
	GO:0044106	cellular amine metabolic process	0.03473
	GO:0008652	cellular amino acid biosynthetic process	0.03637
	GO:0033554	cellular response to stress	0.03637
	GO:0000097	sulfur amino acid biosynthetic process	0.03698
	GO:0009063	cellular amino acid catabolic process	0.03698
	GO:0009084	glutamine family amino acid biosynthetic process	0.03698
	GO:0009310	amine catabolic process	0.03698
	GO:0006289	nucleotide-excision repair	0.04029
	GO:0051716	cellular response to stimulus	0.0419
	GO:0009056	catabolic process	0.04222
	GO:0000270	peptidoglycan metabolic process	0.04302
	GO:0006023	aminoglycan biosynthetic process	0.04302
	GO:0006024	glycosaminoglycan biosynthetic process	0.04302
	GO:0009252	peptidoglycan biosynthetic process	0.04302
	GO:0009273	peptidoglycan-based cell wall biogenesis	0.04302
	GO:0010382	cellular cell wall macromolecule metabolic process	0.04302
	GO:0030203	glycosaminoglycan metabolic process	0.04302
	GO:0044038	cell wall macromolecule biosynthetic process	0.04302
	GO:0070589	cellular component macromolecule biosynthetic process	0.04302
	GO:0000096	sulfur amino acid metabolic process	0.04371
	GO:0006769	nicotinamide metabolic process	0.04371
	GO:0009820	alkaloid metabolic process	0.04371
	GO:0046496	nicotinamide nucleotide metabolic process	0.04371
	GO:0006813	potassium ion transport	0.04608
	GO:0009070	serine family amino acid biosynthetic process	0.04724
	GO:0016054	organic acid catabolic process	0.04724
	GO:0019362	pyridine nucleotide metabolic process	0.04724
	GO:0042775	mitochondrial ATP synthesis coupled electron transport	0.04724
	GO:0046395	carboxylic acid catabolic process	0.04724
	GO:0048193	Golgi vesicle transport	0.04724
	GO:0045333	cellular respiration	0.04818
Module9
	GO:0008152	metabolic process	1.2e-22
	GO:0043687	post-translational protein modification	6.1e-22
	GO:0006468	protein amino acid phosphorylation	9.2e-22
	GO:0044238	primary metabolic process	2.6e-21
	GO:0006464	protein modification process	1.8e-20
	GO:0043412	macromolecule modification	7.3e-20
	GO:0016310	phosphorylation	8.9e-20
	GO:0044260	cellular macromolecule metabolic process	2.6e-19
	GO:0043170	macromolecule metabolic process	5e-19
	GO:0006793	phosphorus metabolic process	1.3e-18
	GO:0006796	phosphate metabolic process	1.3e-18
	GO:0009987	cellular process	2.8e-18
	GO:0044237	cellular metabolic process	1.3e-16
	GO:0045449	regulation of transcription	3.8e-14
	GO:0019219	regulation of nucleobase, nucleoside, nucleotide and nucleic acid metabolic process	4.6e-14
	GO:0051171	regulation of nitrogen compound metabolic process	4.6e-14
	GO:0006350	transcription	7.7e-14
	GO:0009889	regulation of biosynthetic process	1.4e-13
	GO:0010556	regulation of macromolecule biosynthetic process	1.4e-13
	GO:0031326	regulation of cellular biosynthetic process	1.4e-13
	GO:0080090	regulation of primary metabolic process	1.9e-13
	GO:0010468	regulation of gene expression	2.5e-13
	GO:0031323	regulation of cellular metabolic process	2.6e-13
	GO:0050794	regulation of cellular process	2.8e-13
	GO:0050789	regulation of biological process	3.3e-13
	GO:0060255	regulation of macromolecule metabolic process	3.6e-13
	GO:0019222	regulation of metabolic process	5.8e-13
	GO:0065007	biological regulation	6.2e-13
	GO:0044267	cellular protein metabolic process	5.8e-12
	GO:0019538	protein metabolic process	2.8e-11
	GO:0006807	nitrogen compound metabolic process	2.2e-07
	GO:0034645	cellular macromolecule biosynthetic process	2.3e-07
	GO:0009059	macromolecule biosynthetic process	2.4e-07
	GO:0010467	gene expression	2.7e-07
	GO:0006950	response to stress	2.8e-07
	GO:0006139	nucleobase, nucleoside, nucleotide and nucleic acid metabolic process	2.8e-07
	GO:0050896	response to stimulus	4.1e-07
	GO:0044249	cellular biosynthetic process	8.9e-07
	GO:0009058	biosynthetic process	1e-06
	GO:0008219	cell death	3.2e-06
	GO:0016265	death	3.2e-06
	GO:0006979	response to oxidative stress	4.2e-06
	GO:0006915	apoptosis	7.3e-06
	GO:0012501	programmed cell death	7.3e-06
	GO:0006952	defense response	9.3e-06
	GO:0042221	response to chemical stimulus	1.1e-05
	GO:0008037	cell recognition	1.2e-05
	GO:0009856	pollination	1.2e-05
	GO:0009875	pollen-pistil interaction	1.2e-05
	GO:0048544	recognition of pollen	1.2e-05
	GO:0048610	reproductive cellular process	1.2e-05
	GO:0022414	reproductive process	1.5e-05
	GO:0051704	multi-organism process	3.1e-05
	GO:0000003	reproduction	6.2e-05
	GO:0007154	cell communication	0.00011
	GO:0032501	multicellular organismal process	0.00041
	GO:0023052	signaling	0.00199
	GO:0006810	transport	0.00428
	GO:0051234	establishment of localization	0.00428
	GO:0046836	glycolipid transport	0.00433
	GO:0051179	localization	0.00516
	GO:0006857	oligopeptide transport	0.01572
	GO:0015833	peptide transport	0.01572
	GO:0006541	glutamine metabolic process	0.01752
	GO:0030001	metal ion transport	0.01905
	GO:0016567	protein ubiquitination	0.02084
	GO:0032446	protein modification by small protein conjugation	0.02084
	GO:0070647	protein modification by small protein conjugation or removal	0.02084
	GO:0006812	cation transport	0.02744
	GO:0009723	response to ethylene stimulus	0.02923
	GO:0009755	hormone-mediated signaling pathway	0.02923
	GO:0009873	ethylene mediated signaling pathway	0.02923
	GO:0032870	cellular response to hormone stimulus	0.02923
	GO:0071310	cellular response to organic substance	0.02923
	GO:0071369	cellular response to ethylene stimulus	0.02923
	GO:0071495	cellular response to endogenous stimulus	0.02923
	GO:0007242	intracellular signaling cascade	0.03171
	GO:0006811	ion transport	0.03425
	GO:0008643	carbohydrate transport	0.03706
	GO:0006102	isocitrate metabolic process	0.04353
	GO:0023034	intracellular signaling pathway	0.04353
Module10
	GO:0016310	phosphorylation	2.9e-10
	GO:0009987	cellular process	5e-10
	GO:0006468	protein amino acid phosphorylation	1.1e-09
	GO:0006793	phosphorus metabolic process	1.3e-09
	GO:0006796	phosphate metabolic process	1.3e-09
	GO:0043687	post-translational protein modification	2.8e-08
	GO:0008152	metabolic process	1e-07
	GO:0044237	cellular metabolic process	1.7e-07
	GO:0043412	macromolecule modification	2.1e-07
	GO:0006464	protein modification process	2.4e-07
	GO:0006810	transport	2.8e-07
	GO:0051234	establishment of localization	2.8e-07
	GO:0051179	localization	3.9e-07
	GO:0051188	cofactor biosynthetic process	4e-06
	GO:0044260	cellular macromolecule metabolic process	1.2e-05
	GO:0043170	macromolecule metabolic process	2.8e-05
	GO:0044238	primary metabolic process	3.7e-05
	GO:0050896	response to stimulus	6.7e-05
	GO:0009108	coenzyme biosynthetic process	6.7e-05
	GO:0051186	cofactor metabolic process	0.00016
	GO:0008643	carbohydrate transport	0.00017
	GO:0008219	cell death	0.00035
	GO:0016265	death	0.00035
	GO:0044267	cellular protein metabolic process	0.00036
	GO:0006811	ion transport	0.00041
	GO:0006807	nitrogen compound metabolic process	0.00054
	GO:0009116	nucleoside metabolic process	0.00071
	GO:0006915	apoptosis	0.00075
	GO:0012501	programmed cell death	0.00075
	GO:0019538	protein metabolic process	0.00077
	GO:0006281	DNA repair	0.00099
	GO:0006974	response to DNA damage stimulus	0.00104
	GO:0006139	nucleobase, nucleoside, nucleotide and nucleic acid metabolic process	0.00119
	GO:0033554	cellular response to stress	0.00168
	GO:0033865	nucleoside bisphosphate metabolic process	0.00176
	GO:0006732	coenzyme metabolic process	0.00206
	GO:0051716	cellular response to stimulus	0.00211
	GO:0006950	response to stress	0.00229
	GO:0006355	regulation of transcription, DNA-dependent	0.00246
	GO:0051252	regulation of RNA metabolic process	0.00257
	GO:0042278	purine nucleoside metabolic process	0.0032
	GO:0046128	purine ribonucleoside metabolic process	0.0032
	GO:0016070	RNA metabolic process	0.00371
	GO:0006351	transcription, DNA-dependent	0.00397
	GO:0032774	RNA biosynthetic process	0.00408
	GO:0050794	regulation of cellular process	0.00445
	GO:0018130	heterocycle biosynthetic process	0.0048
	GO:0015969	guanosine tetraphosphate metabolic process	0.00491
	GO:0009119	ribonucleoside metabolic process	0.0064
	GO:0006812	cation transport	0.00659
	GO:0044283	small molecule biosynthetic process	0.00774
	GO:0008617	guanosine metabolic process	0.00776
	GO:0006767	water-soluble vitamin metabolic process	0.00931
	GO:0042364	water-soluble vitamin biosynthetic process	0.00931
	GO:0055086	nucleobase, nucleoside and nucleotide metabolic process	0.00931
	GO:0050789	regulation of biological process	0.00935
	GO:0006766	vitamin metabolic process	0.01014
	GO:0009110	vitamin biosynthetic process	0.01014
	GO:0015698	inorganic anion transport	0.01014
	GO:0044249	cellular biosynthetic process	0.01035
	GO:0006857	oligopeptide transport	0.01158
	GO:0015833	peptide transport	0.01158
	GO:0009058	biosynthetic process	0.0123
	GO:0030001	metal ion transport	0.01253
	GO:0006821	chloride transport	0.01309
	GO:0016226	iron-sulfur cluster assembly	0.01309
	GO:0031163	metallo-sulfur cluster assembly	0.01309
	GO:0015918	sterol transport	0.01362
	GO:0030301	cholesterol transport	0.01362
	GO:0065007	biological regulation	0.01365
	GO:0006753	nucleoside phosphate metabolic process	0.01437
	GO:0009117	nucleotide metabolic process	0.01437
	GO:0045449	regulation of transcription	0.01468
	GO:0006298	mismatch repair	0.01513
	GO:0031323	regulation of cellular metabolic process	0.0153
	GO:0019219	regulation of nucleobase, nucleoside, nucleotide and nucleic acid metabolic process	0.01543
	GO:0051171	regulation of nitrogen compound metabolic process	0.01543
	GO:0006952	defense response	0.01726
	GO:0044272	sulfur compound biosynthetic process	0.0195
	GO:0044281	small molecule metabolic process	0.02013
	GO:0009889	regulation of biosynthetic process	0.02082
	GO:0010556	regulation of macromolecule biosynthetic process	0.02082
	GO:0031326	regulation of cellular biosynthetic process	0.02082
	GO:0046483	heterocycle metabolic process	0.02118
	GO:0010468	regulation of gene expression	0.02449
	GO:0019222	regulation of metabolic process	0.02631
	GO:0008614	pyridoxine metabolic process	0.02706
	GO:0008615	pyridoxine biosynthetic process	0.02706
	GO:0015937	coenzyme A biosynthetic process	0.02706
	GO:0019882	antigen processing and presentation	0.02706
	GO:0042816	vitamin B6 metabolic process	0.02706
	GO:0042819	vitamin B6 biosynthetic process	0.02706
	GO:0045005	maintenance of fidelity during DNA-dependent DNA replication	0.02706
	GO:0023052	signaling	0.03036
	GO:0080090	regulation of primary metabolic process	0.03058
	GO:0006820	anion transport	0.03075
	GO:0008033	tRNA processing	0.03235
	GO:0006350	transcription	0.03262
	GO:0006289	nucleotide-excision repair	0.03576
	GO:0060255	regulation of macromolecule metabolic process	0.03599
	GO:0006790	sulfur metabolic process	0.03918
	GO:0006419	alanyl-tRNA aminoacylation	0.04032
	GO:0006528	asparagine metabolic process	0.04032
	GO:0006529	asparagine biosynthetic process	0.04032
	GO:0006783	heme biosynthetic process	0.04032
	GO:0009229	thiamin diphosphate biosynthetic process	0.04032
	GO:0015780	nucleotide-sugar transport	0.04032
	GO:0042357	thiamin diphosphate metabolic process	0.04032
	GO:0051258	protein polymerization	0.04198
	GO:0006399	tRNA metabolic process	0.04549
Module11
	GO:0043687	post-translational protein modification	7.1e-22
	GO:0006468	protein amino acid phosphorylation	4.8e-21
	GO:0006464	protein modification process	5.5e-21
	GO:0043412	macromolecule modification	2.2e-20
	GO:0016310	phosphorylation	4.1e-19
	GO:0006793	phosphorus metabolic process	4.5e-19
	GO:0006796	phosphate metabolic process	4.5e-19
	GO:0044260	cellular macromolecule metabolic process	2.7e-16
	GO:0009987	cellular process	1.3e-15
	GO:0044238	primary metabolic process	2e-15
	GO:0044237	cellular metabolic process	9.4e-15
	GO:0008152	metabolic process	5.1e-14
	GO:0043170	macromolecule metabolic process	1.2e-13
	GO:0044267	cellular protein metabolic process	8.4e-13
	GO:0019538	protein metabolic process	6.4e-09
	GO:0009889	regulation of biosynthetic process	1.9e-08
	GO:0010556	regulation of macromolecule biosynthetic process	1.9e-08
	GO:0031326	regulation of cellular biosynthetic process	1.9e-08
	GO:0045449	regulation of transcription	2e-08
	GO:0019219	regulation of nucleobase, nucleoside, nucleotide and nucleic acid metabolic process	2.3e-08
	GO:0051171	regulation of nitrogen compound metabolic process	2.3e-08
	GO:0010468	regulation of gene expression	3e-08
	GO:0031323	regulation of cellular metabolic process	3e-08
	GO:0080090	regulation of primary metabolic process	5.4e-08
	GO:0006350	transcription	6.5e-08
	GO:0060255	regulation of macromolecule metabolic process	8.5e-08
	GO:0019222	regulation of metabolic process	1.2e-07
	GO:0050794	regulation of cellular process	1.9e-07
	GO:0050789	regulation of biological process	8.5e-07
	GO:0016567	protein ubiquitination	8.8e-07
	GO:0032446	protein modification by small protein conjugation	8.8e-07
	GO:0070647	protein modification by small protein conjugation or removal	8.8e-07
	GO:0065007	biological regulation	4.5e-06
	GO:0009058	biosynthetic process	5.8e-05
	GO:0006807	nitrogen compound metabolic process	0.00019
	GO:0010467	gene expression	0.0002
	GO:0006950	response to stress	0.00046
	GO:0034645	cellular macromolecule biosynthetic process	0.00047
	GO:0009059	macromolecule biosynthetic process	0.00049
	GO:0006915	apoptosis	0.00052
	GO:0012501	programmed cell death	0.00052
	GO:0006139	nucleobase, nucleoside, nucleotide and nucleic acid metabolic process	0.00058
	GO:0008219	cell death	0.00068
	GO:0016265	death	0.00068
	GO:0006952	defense response	0.0007
	GO:0044249	cellular biosynthetic process	0.00078
	GO:0006813	potassium ion transport	0.00119
	GO:0006887	exocytosis	0.00152
	GO:0030001	metal ion transport	0.00175
	GO:0006810	transport	0.0032
	GO:0051234	establishment of localization	0.0032
	GO:0050896	response to stimulus	0.00371
	GO:0006812	cation transport	0.00375
	GO:0051179	localization	0.00387
	GO:0032940	secretion by cell	0.00417
	GO:0046903	secretion	0.00417
	GO:0006811	ion transport	0.00555
	GO:0006355	regulation of transcription, DNA-dependent	0.00975
	GO:0051252	regulation of RNA metabolic process	0.01014
	GO:0006816	calcium ion transport	0.01252
	GO:0008202	steroid metabolic process	0.01252
	GO:0070838	divalent metal ion transport	0.01252
	GO:0015672	monovalent inorganic cation transport	0.01297
	GO:0006351	transcription, DNA-dependent	0.01474
	GO:0032774	RNA biosynthetic process	0.0151
	GO:0016051	carbohydrate biosynthetic process	0.02233
	GO:0016070	RNA metabolic process	0.02422
	GO:0005975	carbohydrate metabolic process	0.0262
	GO:0006000	fructose metabolic process	0.02871
	GO:0006003	fructose 2,6-bisphosphate metabolic process	0.02871
	GO:0006644	phospholipid metabolic process	0.03377
	GO:0006431	methionyl-tRNA aminoacylation	0.04276
	GO:0009229	thiamin diphosphate biosynthetic process	0.04276
	GO:0042357	thiamin diphosphate metabolic process	0.04276
	GO:0019637	organophosphate metabolic process	0.04328
	GO:0044255	cellular lipid metabolic process	0.04353
	GO:0015674	di-, tri-valent inorganic cation transport	0.04673
	GO:0008037	cell recognition	0.04933
	GO:0009856	pollination	0.04933
	GO:0009875	pollen-pistil interaction	0.04933
	GO:0048544	recognition of pollen	0.04933
	GO:0048610	reproductive cellular process	0.04933
Module12
	GO:0009987	cellular process	6.9e-28
	GO:0044267	cellular protein metabolic process	3.8e-25
	GO:0044260	cellular macromolecule metabolic process	1.5e-23
	GO:0044237	cellular metabolic process	6.9e-22
	GO:0043170	macromolecule metabolic process	7.7e-22
	GO:0019538	protein metabolic process	4.9e-21
	GO:0008152	metabolic process	2.2e-20
	GO:0044238	primary metabolic process	5.9e-18
	GO:0006915	apoptosis	9e-09
	GO:0012501	programmed cell death	9e-09
	GO:0008219	cell death	1.5e-08
	GO:0016265	death	1.5e-08
	GO:0006810	transport	4.4e-07
	GO:0051234	establishment of localization	4.4e-07
	GO:0051179	localization	6.2e-07
	GO:0045449	regulation of transcription	5.9e-06
	GO:0019219	regulation of nucleobase, nucleoside, nucleotide and nucleic acid metabolic process	6.5e-06
	GO:0051171	regulation of nitrogen compound metabolic process	6.5e-06
	GO:0065007	biological regulation	7e-06
	GO:0031323	regulation of cellular metabolic process	7.8e-06
	GO:0008037	cell recognition	1.1e-05
	GO:0009856	pollination	1.1e-05
	GO:0009875	pollen-pistil interaction	1.1e-05
	GO:0048544	recognition of pollen	1.1e-05
	GO:0048610	reproductive cellular process	1.1e-05
	GO:0009889	regulation of biosynthetic process	1.2e-05
	GO:0010556	regulation of macromolecule biosynthetic process	1.2e-05
	GO:0031326	regulation of cellular biosynthetic process	1.2e-05
	GO:0006350	transcription	1.4e-05
	GO:0022414	reproductive process	1.5e-05
	GO:0010468	regulation of gene expression	1.7e-05
	GO:0019222	regulation of metabolic process	2.3e-05
	GO:0080090	regulation of primary metabolic process	2.6e-05
	GO:0051704	multi-organism process	3e-05
	GO:0060255	regulation of macromolecule metabolic process	3.7e-05
	GO:0000003	reproduction	6.1e-05
	GO:0015996	chlorophyll catabolic process	6.1e-05
	GO:0046149	pigment catabolic process	6.1e-05
	GO:0043086	negative regulation of catalytic activity	7.1e-05
	GO:0044092	negative regulation of molecular function	7.1e-05
	GO:0032501	multicellular organismal process	8.1e-05
	GO:0006787	porphyrin catabolic process	0.00011
	GO:0033015	tetrapyrrole catabolic process	0.00011
	GO:0050794	regulation of cellular process	0.00011
	GO:0050789	regulation of biological process	0.00017
	GO:0006952	defense response	0.00029
	GO:0007154	cell communication	0.00051
	GO:0006865	amino acid transport	0.00093
	GO:0015837	amine transport	0.00093
	GO:0050790	regulation of catalytic activity	0.00099
	GO:0044270	cellular nitrogen compound catabolic process	0.00102
	GO:0065009	regulation of molecular function	0.00105
	GO:0006778	porphyrin metabolic process	0.00106
	GO:0051186	cofactor metabolic process	0.0013
	GO:0015849	organic acid transport	0.00151
	GO:0046942	carboxylic acid transport	0.00151
	GO:0015994	chlorophyll metabolic process	0.00153
	GO:0006807	nitrogen compound metabolic process	0.00203
	GO:0046700	heterocycle catabolic process	0.00256
	GO:0033013	tetrapyrrole metabolic process	0.00277
	GO:0051187	cofactor catabolic process	0.00394
	GO:0016567	protein ubiquitination	0.00394
	GO:0032446	protein modification by small protein conjugation	0.00394
	GO:0070647	protein modification by small protein conjugation or removal	0.00394
	GO:0050896	response to stimulus	0.00448
	GO:0023052	signaling	0.00476
	GO:0015914	phospholipid transport	0.00724
	GO:0006887	exocytosis	0.01045
	GO:0051188	cofactor biosynthetic process	0.01062
	GO:0006139	nucleobase, nucleoside, nucleotide and nucleic acid metabolic process	0.01279
	GO:0006855	multidrug transport	0.01313
	GO:0042440	pigment metabolic process	0.01345
	GO:0009237	siderophore metabolic process	0.01468
	GO:0009238	enterobactin metabolic process	0.01468
	GO:0009239	enterobactin biosynthetic process	0.01468
	GO:0009712	catechol metabolic process	0.01468
	GO:0018958	phenol metabolic process	0.01468
	GO:0019184	nonribosomal peptide biosynthetic process	0.01468
	GO:0019290	siderophore biosynthetic process	0.01468
	GO:0019540	siderophore biosynthetic process from catechol	0.01468
	GO:0034311	diol metabolic process	0.01468
	GO:0015893	drug transport	0.01539
	GO:0042493	response to drug	0.01539
	GO:0006725	cellular aromatic compound metabolic process	0.01708
	GO:0033036	macromolecule localization	0.01794
	GO:0010467	gene expression	0.01963
	GO:0006950	response to stress	0.02006
	GO:0032940	secretion by cell	0.0226
	GO:0046903	secretion	0.0226
	GO:0016192	vesicle-mediated transport	0.02394
	GO:0009058	biosynthetic process	0.03369
	GO:0009059	macromolecule biosynthetic process	0.03425
	GO:0009108	coenzyme biosynthetic process	0.03902
	GO:0006419	alanyl-tRNA aminoacylation	0.0434
	GO:0007218	neuropeptide signaling pathway	0.0434
	GO:0009235	cobalamin metabolic process	0.0434
	GO:0009236	cobalamin biosynthetic process	0.0434
	GO:0015939	pantothenate metabolic process	0.0434
	GO:0015940	pantothenate biosynthetic process	0.0434
	GO:0034645	cellular macromolecule biosynthetic process	0.04694
Module13
	GO:0009607	response to biotic stimulus	1.3e-06
	GO:0005975	carbohydrate metabolic process	4.3e-05
	GO:0009072	aromatic amino acid family metabolic process	5.1e-05
	GO:0006568	tryptophan metabolic process	0.00036
	GO:0006586	indolalkylamine metabolic process	0.00036
	GO:0042430	indole and derivative metabolic process	0.00036
	GO:0042434	indole derivative metabolic process	0.00036
	GO:0016052	carbohydrate catabolic process	0.0009
	GO:0006725	cellular aromatic compound metabolic process	0.00098
	GO:0008152	metabolic process	0.00126
	GO:0006026	aminoglycan catabolic process	0.00263
	GO:0006030	chitin metabolic process	0.00263
	GO:0006032	chitin catabolic process	0.00263
	GO:0006022	aminoglycan metabolic process	0.00366
	GO:0009308	amine metabolic process	0.00558
	GO:0000272	polysaccharide catabolic process	0.0069
	GO:0016226	iron-sulfur cluster assembly	0.0089
	GO:0031163	metallo-sulfur cluster assembly	0.0089
	GO:0006576	cellular biogenic amine metabolic process	0.0107
	GO:0019295	coenzyme M biosynthetic process	0.01114
	GO:0019296	coenzyme M metabolic process	0.01114
	GO:0019877	diaminopimelate biosynthetic process	0.01114
	GO:0016998	cell wall macromolecule catabolic process	0.01219
	GO:0044036	cell wall macromolecule metabolic process	0.01463
	GO:0051188	cofactor biosynthetic process	0.01833
	GO:0019438	aromatic compound biosynthetic process	0.02133
	GO:0044281	small molecule metabolic process	0.02201
	GO:0006007	glucose catabolic process	0.02263
	GO:0019320	hexose catabolic process	0.02263
	GO:0046365	monosaccharide catabolic process	0.02263
	GO:0006457	protein folding	0.02413
	GO:0006575	cellular amino acid derivative metabolic process	0.02463
	GO:0006519	cellular amino acid and derivative metabolic process	0.02467
	GO:0044275	cellular carbohydrate catabolic process	0.02665
	GO:0046164	alcohol catabolic process	0.02665
	GO:0006520	cellular amino acid metabolic process	0.02757
	GO:0043648	dicarboxylic acid metabolic process	0.02819
	GO:0006006	glucose metabolic process	0.03296
	GO:0006571	tyrosine biosynthetic process	0.03304
	GO:0009790	embryonic development	0.03304
	GO:0006570	tyrosine metabolic process	0.04381
	GO:0044106	cellular amine metabolic process	0.04491
Module14
	GO:0009415	response to water	1.7e-07
	GO:0009628	response to abiotic stimulus	0.00025
	GO:0009123	nucleoside monophosphate metabolic process	0.00275
	GO:0009124	nucleoside monophosphate biosynthetic process	0.00275
	GO:0033036	macromolecule localization	0.0095
	GO:0006825	copper ion transport	0.01151
	GO:0006108	malate metabolic process	0.01876
	GO:0009156	ribonucleoside monophosphate biosynthetic process	0.02081
	GO:0009161	ribonucleoside monophosphate metabolic process	0.02081
	GO:0042256	mature ribosome assembly	0.02346
	GO:0008104	protein localization	0.02611
	GO:0009072	aromatic amino acid family metabolic process	0.03263
	GO:0043648	dicarboxylic acid metabolic process	0.03263
	GO:0000162	tryptophan biosynthetic process	0.03498
	GO:0006171	cAMP biosynthetic process	0.03498
	GO:0006528	asparagine metabolic process	0.03498
	GO:0006529	asparagine biosynthetic process	0.03498
	GO:0009187	cyclic nucleotide metabolic process	0.03498
	GO:0009190	cyclic nucleotide biosynthetic process	0.03498
	GO:0009269	response to desiccation	0.03498
	GO:0009414	response to water deprivation	0.03498
	GO:0009790	embryonic development	0.03498
	GO:0042255	ribosome assembly	0.03498
	GO:0042435	indole derivative biosynthetic process	0.03498
	GO:0046058	cAMP metabolic process	0.03498
	GO:0046219	indolalkylamine biosynthetic process	0.03498
	GO:0019751	polyol metabolic process	0.04291
	GO:0016568	chromatin modification	0.04574
	GO:0006097	glyoxylate cycle	0.04636
	GO:0006570	tyrosine metabolic process	0.04636
	GO:0046487	glyoxylate metabolic process	0.04636
	GO:0070925	organelle assembly	0.04636
Module15
	GO:0051179	localization	9.6e-05
	GO:0006810	transport	0.00016
	GO:0051234	establishment of localization	0.00016
	GO:0000160	two-component signal transduction system (phosphorelay)	0.00017
	GO:0045892	negative regulation of transcription, DNA-dependent	0.00041
	GO:0051253	negative regulation of RNA metabolic process	0.00041
	GO:0023052	signaling	0.00058
	GO:0006457	protein folding	0.00062
	GO:0006304	DNA modification	0.00137
	GO:0006753	nucleoside phosphate metabolic process	0.00168
	GO:0009117	nucleotide metabolic process	0.00168
	GO:0016481	negative regulation of transcription	0.00281
	GO:0045934	negative regulation of nucleobase, nucleoside, nucleotide and nucleic acid metabolic process	0.00371
	GO:0051172	negative regulation of nitrogen compound metabolic process	0.00371
	GO:0023046	signaling process	0.00373
	GO:0023060	signal transmission	0.00373
	GO:0055086	nucleobase, nucleoside and nucleotide metabolic process	0.00437
	GO:0010629	negative regulation of gene expression	0.00473
	GO:0006865	amino acid transport	0.00523
	GO:0015837	amine transport	0.00523
	GO:0006415	translational termination	0.00712
	GO:0015849	organic acid transport	0.00745
	GO:0046942	carboxylic acid transport	0.00745
	GO:0006811	ion transport	0.00798
	GO:0019748	secondary metabolic process	0.00873
	GO:0022411	cellular component disassembly	0.00994
	GO:0032984	macromolecular complex disassembly	0.00994
	GO:0034623	cellular macromolecular complex disassembly	0.00994
	GO:0043241	protein complex disassembly	0.00994
	GO:0043624	cellular protein complex disassembly	0.00994
	GO:0006355	regulation of transcription, DNA-dependent	0.01132
	GO:0051252	regulation of RNA metabolic process	0.01172
	GO:0006359	regulation of transcription from RNA polymerase III promoter	0.0118
	GO:0016480	negative regulation of transcription from RNA polymerase III promoter	0.0118
	GO:0006098	pentose-phosphate shunt	0.01494
	GO:0006739	NADP metabolic process	0.01494
	GO:0006740	NADPH regeneration	0.01494
	GO:0016070	RNA metabolic process	0.01568
	GO:0006351	transcription, DNA-dependent	0.01638
	GO:0032774	RNA biosynthetic process	0.01673
	GO:0006163	purine nucleotide metabolic process	0.01693
	GO:0006164	purine nucleotide biosynthetic process	0.01693
	GO:0030001	metal ion transport	0.01802
	GO:0008643	carbohydrate transport	0.01832
	GO:0006812	cation transport	0.01857
	GO:0006814	sodium ion transport	0.01876
	GO:0006342	chromatin silencing	0.02346
	GO:0045814	negative regulation of gene expression, epigenetic	0.02346
	GO:0006807	nitrogen compound metabolic process	0.02576
	GO:0008037	cell recognition	0.02631
	GO:0009856	pollination	0.02631
	GO:0009875	pollen-pistil interaction	0.02631
	GO:0048544	recognition of pollen	0.02631
	GO:0048610	reproductive cellular process	0.02631
	GO:0022414	reproductive process	0.02905
	GO:0006769	nicotinamide metabolic process	0.02985
	GO:0009820	alkaloid metabolic process	0.02985
	GO:0046496	nicotinamide nucleotide metabolic process	0.02985
	GO:0006265	DNA topological change	0.03231
	GO:0019362	pyridine nucleotide metabolic process	0.03231
	GO:0006139	nucleobase, nucleoside, nucleotide and nucleic acid metabolic process	0.03468
	GO:0044237	cellular metabolic process	0.03482
	GO:0009052	pentose-phosphate shunt, non-oxidative branch	0.03498
	GO:0009088	threonine biosynthetic process	0.03498
	GO:0051205	protein insertion into membrane	0.03498
	GO:0051668	localization within membrane	0.03498
	GO:0045454	cell redox homeostasis	0.03826
	GO:0051704	multi-organism process	0.03826
	GO:0009165	nucleotide biosynthetic process	0.03938
	GO:0006733	oxidoreduction coenzyme metabolic process	0.04015
	GO:0009987	cellular process	0.04106
	GO:0043412	macromolecule modification	0.0428
	GO:0008152	metabolic process	0.04624
	GO:0006383	transcription from RNA polymerase III promoter	0.04636
	GO:0006537	glutamate biosynthetic process	0.04636
	GO:0006566	threonine metabolic process	0.04636
	GO:0016108	tetraterpenoid metabolic process	0.04636
	GO:0016109	tetraterpenoid biosynthetic process	0.04636
	GO:0016116	carotenoid metabolic process	0.04636
	GO:0016117	carotenoid biosynthetic process	0.04636
	GO:0016458	gene silencing	0.04636
Module16
	GO:0016070	RNA metabolic process	3e-05
	GO:0006139	nucleobase, nucleoside, nucleotide and nucleic acid metabolic process	8.7e-05
	GO:0006281	DNA repair	0.00012
	GO:0006974	response to DNA damage stimulus	0.00012
	GO:0030163	protein catabolic process	0.00017
	GO:0033554	cellular response to stress	0.00022
	GO:0051716	cellular response to stimulus	0.00029
	GO:0006511	ubiquitin-dependent protein catabolic process	0.00052
	GO:0019941	modification-dependent protein catabolic process	0.00052
	GO:0043632	modification-dependent macromolecule catabolic process	0.00052
	GO:0044257	cellular protein catabolic process	0.00052
	GO:0051603	proteolysis involved in cellular protein catabolic process	0.00052
	GO:0006807	nitrogen compound metabolic process	0.00055
	GO:0016071	mRNA metabolic process	0.00064
	GO:0044265	cellular macromolecule catabolic process	0.00068
	GO:0044260	cellular macromolecule metabolic process	0.0007
	GO:0044248	cellular catabolic process	0.00146
	GO:0006396	RNA processing	0.00172
	GO:0009057	macromolecule catabolic process	0.00183
	GO:0006289	nucleotide-excision repair	0.00269
	GO:0043170	macromolecule metabolic process	0.00468
	GO:0044237	cellular metabolic process	0.00697
	GO:0009987	cellular process	0.00822
	GO:0006904	vesicle docking during exocytosis	0.00835
	GO:0022406	membrane docking	0.00993
	GO:0048278	vesicle docking	0.00993
	GO:0044238	primary metabolic process	0.01273
	GO:0001682	tRNA 5'-leader removal	0.01281
	GO:0006379	mRNA cleavage	0.01281
	GO:0006259	DNA metabolic process	0.01713
	GO:0006366	transcription from RNA polymerase II promoter	0.01962
	GO:0034660	ncRNA metabolic process	0.0211
	GO:0022613	ribonucleoprotein complex biogenesis	0.02363
	GO:0010467	gene expression	0.02516
	GO:0000245	spliceosome assembly	0.02546
	GO:0006354	RNA elongation	0.02546
	GO:0008380	RNA splicing	0.02673
	GO:0006397	mRNA processing	0.03195
	GO:0006399	tRNA metabolic process	0.03651
	GO:0006357	regulation of transcription from RNA polymerase II promoter	0.03794
	GO:0007218	neuropeptide signaling pathway	0.03794
	GO:0016192	vesicle-mediated transport	0.03799
	GO:0006887	exocytosis	0.03841
	GO:0009056	catabolic process	0.04295
	GO:0006364	rRNA processing	0.04348
	GO:0016072	rRNA metabolic process	0.04348
	GO:0008610	lipid biosynthetic process	0.0464
Module17
	GO:0006979	response to oxidative stress	4.5e-08
	GO:0006869	lipid transport	4.2e-06
	GO:0010876	lipid localization	4.2e-06
	GO:0006810	transport	5.1e-06
	GO:0051234	establishment of localization	5.1e-06
	GO:0051179	localization	6.8e-06
	GO:0008152	metabolic process	1e-05
	GO:0042221	response to chemical stimulus	1.3e-05
	GO:0006950	response to stress	4.5e-05
	GO:0006811	ion transport	7.8e-05
	GO:0044238	primary metabolic process	0.00015
	GO:0050896	response to stimulus	0.00045
	GO:0006519	cellular amino acid and derivative metabolic process	0.00049
	GO:0044281	small molecule metabolic process	0.00084
	GO:0030001	metal ion transport	0.00141
	GO:0006812	cation transport	0.00208
	GO:0006820	anion transport	0.00276
	GO:0044106	cellular amine metabolic process	0.00311
	GO:0009072	aromatic amino acid family metabolic process	0.00502
	GO:0045449	regulation of transcription	0.0058
	GO:0019219	regulation of nucleobase, nucleoside, nucleotide and nucleic acid metabolic process	0.00612
	GO:0051171	regulation of nitrogen compound metabolic process	0.00612
	GO:0006807	nitrogen compound metabolic process	0.00614
	GO:0005975	carbohydrate metabolic process	0.00633
	GO:0015698	inorganic anion transport	0.00664
	GO:0006826	iron ion transport	0.00697
	GO:0009073	aromatic amino acid family biosynthetic process	0.00722
	GO:0046417	chorismate metabolic process	0.00722
	GO:0080090	regulation of primary metabolic process	0.00731
	GO:0009308	amine metabolic process	0.00777
	GO:0006350	transcription	0.00787
	GO:0016310	phosphorylation	0.00799
	GO:0009889	regulation of biosynthetic process	0.0084
	GO:0010556	regulation of macromolecule biosynthetic process	0.0084
	GO:0031326	regulation of cellular biosynthetic process	0.0084
	GO:0034641	cellular nitrogen compound metabolic process	0.0086
	GO:0065007	biological regulation	0.00862
	GO:0033036	macromolecule localization	0.00878
	GO:0060255	regulation of macromolecule metabolic process	0.00883
	GO:0043687	post-translational protein modification	0.00888
	GO:0050794	regulation of cellular process	0.00912
	GO:0010468	regulation of gene expression	0.00999
	GO:0031323	regulation of cellular metabolic process	0.01007
	GO:0019222	regulation of metabolic process	0.01019
	GO:0050789	regulation of biological process	0.01055
	GO:0008219	cell death	0.01104
	GO:0016265	death	0.01104
	GO:0006464	protein modification process	0.01135
	GO:0019307	mannose biosynthetic process	0.01167
	GO:0006520	cellular amino acid metabolic process	0.0133
	GO:0019752	carboxylic acid metabolic process	0.01366
	GO:0043436	oxoacid metabolic process	0.01366
	GO:0006082	organic acid metabolic process	0.01388
	GO:0042180	cellular ketone metabolic process	0.01453
	GO:0043412	macromolecule modification	0.01529
	GO:0006468	protein amino acid phosphorylation	0.01537
	GO:0055086	nucleobase, nucleoside and nucleotide metabolic process	0.01555
	GO:0009987	cellular process	0.01859
	GO:0006793	phosphorus metabolic process	0.01922
	GO:0006796	phosphate metabolic process	0.01922
	GO:0006558	L-phenylalanine metabolic process	0.02037
	GO:0044237	cellular metabolic process	0.02046
	GO:0006915	apoptosis	0.02184
	GO:0012501	programmed cell death	0.02184
	GO:0015937	coenzyme A biosynthetic process	0.0232
	GO:0006725	cellular aromatic compound metabolic process	0.02389
	GO:0019438	aromatic compound biosynthetic process	0.02404
	GO:0042401	cellular biogenic amine biosynthetic process	0.02464
	GO:0009309	amine biosynthetic process	0.02659
	GO:0044283	small molecule biosynthetic process	0.02825
	GO:0006139	nucleobase, nucleoside, nucleotide and nucleic acid metabolic process	0.02984
	GO:0015674	di-, tri-valent inorganic cation transport	0.03165
	GO:0043648	dicarboxylic acid metabolic process	0.03171
	GO:0006952	defense response	0.03302
	GO:0006629	lipid metabolic process	0.03346
	GO:0030417	nicotianamine metabolic process	0.03459
	GO:0030418	nicotianamine biosynthetic process	0.03459
	GO:0009058	biosynthetic process	0.0446
	GO:0006308	DNA catabolic process	0.04585
	GO:0006842	tricarboxylic acid transport	0.04585
	GO:0015746	citrate transport	0.04585
	GO:0044249	cellular biosynthetic process	0.04642
	GO:0044271	cellular nitrogen compound biosynthetic process	0.04939
Module18
	GO:0006549	isoleucine metabolic process	0.0064
	GO:0009097	isoleucine biosynthetic process	0.0064
	GO:0008535	respiratory chain complex IV assembly	0.0191
	GO:0015996	chlorophyll catabolic process	0.0378
	GO:0046149	pigment catabolic process	0.0378
	GO:0006787	porphyrin catabolic process	0.044
	GO:0033015	tetrapyrrole catabolic process	0.044
Module19
	GO:0006333	chromatin assembly or disassembly	2.2e-05
	GO:0034621	cellular macromolecular complex subunit organization	6.8e-05
	GO:0006334	nucleosome assembly	0.00011
	GO:0031497	chromatin assembly	0.00011
	GO:0034728	nucleosome organization	0.00011
	GO:0065004	protein-DNA complex assembly	0.00011
	GO:0006323	DNA packaging	0.00012
	GO:0006325	chromatin organization	0.00012
	GO:0006888	ER to Golgi vesicle-mediated transport	0.00013
	GO:0051276	chromosome organization	0.00015
	GO:0043933	macromolecular complex subunit organization	0.00021
	GO:0034622	cellular macromolecular complex assembly	0.00032
	GO:0006511	ubiquitin-dependent protein catabolic process	0.0004
	GO:0019941	modification-dependent protein catabolic process	0.0004
	GO:0043632	modification-dependent macromolecule catabolic process	0.0004
	GO:0044257	cellular protein catabolic process	0.0004
	GO:0051603	proteolysis involved in cellular protein catabolic process	0.0004
	GO:0071103	DNA conformation change	0.00045
	GO:0044265	cellular macromolecule catabolic process	0.0005
	GO:0048193	Golgi vesicle transport	0.00054
	GO:0030163	protein catabolic process	0.0006
	GO:0006996	organelle organization	0.00066
	GO:0065003	macromolecular complex assembly	0.00082
	GO:0022607	cellular component assembly	0.00086
	GO:0016043	cellular component organization	0.00106
	GO:0044248	cellular catabolic process	0.00272
	GO:0016485	protein processing	0.0028
	GO:0051604	protein maturation	0.0028
	GO:0009057	macromolecule catabolic process	0.0032
	GO:0044085	cellular component biogenesis	0.00339
	GO:0007242	intracellular signaling cascade	0.00452
	GO:0051649	establishment of localization in cell	0.00479
	GO:0046907	intracellular transport	0.00505
	GO:0051641	cellular localization	0.00549
	GO:0006412	translation	0.00648
	GO:0007264	small GTPase mediated signal transduction	0.00821
	GO:0006886	intracellular protein transport	0.01246
	GO:0015031	protein transport	0.01303
	GO:0045184	establishment of protein localization	0.01303
	GO:0034613	cellular protein localization	0.01319
	GO:0070727	cellular macromolecule localization	0.01319
	GO:0008104	protein localization	0.01542
	GO:0009056	catabolic process	0.02213
	GO:0016053	organic acid biosynthetic process	0.02224
	GO:0046394	carboxylic acid biosynthetic process	0.02224
	GO:0006414	translational elongation	0.02282
	GO:0008064	regulation of actin polymerization or depolymerization	0.02641
	GO:0030832	regulation of actin filament length	0.02641
	GO:0030833	regulation of actin filament polymerization	0.02641
	GO:0032271	regulation of protein polymerization	0.02641
	GO:0032535	regulation of cellular component size	0.02641
	GO:0032956	regulation of actin cytoskeleton organization	0.02641
	GO:0032970	regulation of actin filament-based process	0.02641
	GO:0043254	regulation of protein complex assembly	0.02641
	GO:0044087	regulation of cellular component biogenesis	0.02641
	GO:0051493	regulation of cytoskeleton organization	0.02641
	GO:0090066	regulation of anatomical structure size	0.02641
	GO:0007165	signal transduction	0.0296
	GO:0006662	glycerol ether metabolic process	0.03291
	GO:0007015	actin filament organization	0.03291
	GO:0008154	actin polymerization or depolymerization	0.03291
	GO:0018904	organic ether metabolic process	0.03291
	GO:0030041	actin filament polymerization	0.03291
[truncated: 2,071 more rows]
