# Supplementary material for: An integrated genomic and metabolomic framework for cell wall biology in rice
Source: BMC Genomics. 2014 Jul 15;15(1):596. doi: 10.1186/1471-2164-15-596 (PMC4112216; doi:10.1186/1471-2164-15-596)
Supplement: Supplementary file 5 — Additional file 5: KEGG enrichment analysis of all gene co-expression modules at p < 0.05. (XLS 200 KB) [file 12864_2013_6285_MOESM5_ESM.xls]

## Sheet: Additional file 5
ID	Names	Definition	P-values
Module 0
K00606	E2.1.2.11, panB	3-methyl-2-oxobutanoate hydroxymethyltransferase [EC:2.1.2.11]	0.0087
K01761	E4.4.1.11	methionine-gamma-lyase [EC:4.4.1.11]	0.0087
K04505	PSEN1, PS1	presenilin 1 [EC:3.4.23.-]	0.0087
K06215	pdxS, pdx1	pyridoxine biosynthesis protein [EC:4.-.-.-]	0.0087
K09250	CNBP	cellular nucleic acid-binding protein	0.0087
K10903	HUS1	HUS1 checkpoint protein	0.0087
K12116	FKF1	flavin-binding kelch repeat F-box protein 1	0.0087
K12173	BRE, BRCC45	BRCA1-A complex subunit BRE	0.0087
K12402	AP4M1	AP-4 complex subunit mu-1	0.0087
K12795	SUGT1, SGT1	suppressor of G2 allele of SKP1	0.0087
K12871	CCDC12	coiled-coil domain-containing protein 12	0.0087
K12948	SPCS3, SPC3	signal peptidase complex subunit 3 [EC:3.4.-.-]	0.0087
K00573	E2.1.1.77, pcm	protein-L-isoaspartate(D-aspartate) O-methyltransferase	0.0173
K03013	RPB5	DNA-directed RNA polymerase II subunit E	0.0173
K05894	E1.3.1.42	12-oxophytodienoic acid reductase [EC:1.3.1.42]	0.0173
K07953	SAR1	GTP-binding protein SAR1 [EC:3.6.5.-]	0.0173
K12393	AP1M	AP-1 complex subunit mu	0.0173
K13421	UMPS	uridine monophosphate synthetase [EC:2.4.2.10 4.1.1.23]	0.0173
K01641	E2.3.3.10, pksG	hydroxymethylglutaryl-CoA synthase [EC:2.3.3.10]	0.0258
K01809	E5.3.1.8, manA	mannose-6-phosphate isomerase [EC:5.3.1.8]	0.0258
K13379	RGP, UTM	reversibly glycosylated polypeptide/UDP-arabinopyranose mutase	0.0258
K00640	E2.3.1.30, cysE	serine O-acetyltransferase [EC:2.3.1.30]	0.0422
K04382	PPP2C	protein phosphatase 2 (formerly 2A), catalytic subunit [EC:3.1.3.16]	0.0422
K03283	HSPA1_8	heat shock 70kDa protein 1/8	0.0502
K09874	NIP	aquaporin NIP	0.0502
K01593	E4.1.1.28, DDC	aromatic-L-amino-acid decarboxylase [EC:4.1.1.28]	0.0581
K01802	E5.2.1.8	peptidylprolyl isomerase [EC:5.2.1.8]	0.0659
K00434	E1.11.1.11	L-ascorbate peroxidase [EC:1.11.1.11]	0.0735
K07977	ARF	Arf/Sar family, other	0.0809
Module 1
K00705	malQ	4-alpha-glucanotransferase [EC:2.4.1.25]	0.005
K07023	K07023	putative hydrolases of HD superfamily	0.005
K08488	STX7	syntaxin 7	0.005
K00844	HK	hexokinase [EC:2.7.1.1]	0.0057
K13448	CML	calcium-binding protein CML	0.0093
K00889	E2.7.1.68, PIP5K	1-phosphatidylinositol-4-phosphate 5-kinase [EC:2.7.1.68]	0.0138
K01115	E3.1.4.4, PLD	phospholipase D [EC:3.1.4.4]	0.0138
K00030	IDH3	isocitrate dehydrogenase (NAD+) [EC:1.1.1.41]	0.014
K00737	MGAT3	beta-1,4-mannosyl-glycoprotein	0.014
K01647	CS, gltA	citrate synthase [EC:2.3.3.1]	0.014
K03028	PSMD2, RPN1	26S proteasome regulatory subunit N1	0.014
K11583	PPP2R3	protein phosphatase 2 (formerly 2A), regulatory subunit B''	0.014
K03549	kup	KUP system potassium uptake protein	0.0261
K04506	SIAH1	E3 ubiquitin-protein ligase SIAH1 [EC:6.3.2.19]	0.0261
K05765	CFL	cofilin	0.0261
K07976	RAB	Rab family, other	0.0276
K00036	G6PD, zwf	glucose-6-phosphate 1-dehydrogenase [EC:1.1.1.49]	0.0404
K00627	DLAT, aceF, pdhC	pyruvate dehydrogenase E2 component (dihydrolipoamide	0.0404
K06890	K06890		0.0404
Module 2
K11275	H1_5	chromosome transmission fidelity protein 4	0.0004
K11251	H2A	regulator of telomere elongation helicase 1	0.0019
K02868	RP-L11e, RPL11	large subunit ribosomal protein L11e	0.003
K02882	RP-L18Ae, RPL18A	large subunit ribosomal protein L18Ae	0.003
K03363	CDC20	cell division cycle 20, cofactor of APC complex	0.003
K06627	CCNA	cyclin A	0.003
K00940	E2.7.4.6, ndk	nucleoside-diphosphate kinase [EC:2.7.4.6]	0.0104
K00924	E2.7.1.-		0.0168
K02178	BUB1	checkpoint serine/threonine-protein kinase [EC:2.7.11.1]	0.021
K02870	RP-L12e, RPL12	large subunit ribosomal protein L12e	0.021
K02893	RP-L23Ae, RPL23A	large subunit ribosomal protein L23Ae	0.021
K02912	RP-L32e, RPL32	large subunit ribosomal protein L32e	0.021
K02915	RP-L34e, RPL34	large subunit ribosomal protein L34e	0.021
K02918	RP-L35e, RPL35	large subunit ribosomal protein L35e	0.021
K02951	RP-S12e, RPS12	small subunit ribosomal protein S12e	0.021
K02955	RP-S14e, RPS14	small subunit ribosomal protein S14e	0.021
K02960	RP-S16e, RPS16	small subunit ribosomal protein S16e	0.021
K02984	RP-S3Ae, RPS3A	small subunit ribosomal protein S3Ae	0.021
K02991	RP-S6e, RPS6	small subunit ribosomal protein S6e	0.021
K03015	RPB7	DNA-directed RNA polymerase II subunit G	0.021
K06628	CDC45	cell division control protein 45	0.021
K10798	PARP	poly [ADP-ribose] polymerase [EC:2.4.2.30]	0.021
K10878	SPO11	meiotic recombination protein SPO11	0.021
K11279	NAP1L1, NRP	histone H1/5	0.021
K00558	E2.1.1.37, DNMT, dcm	DNA (cytosine-5-)-methyltransferase [EC:2.1.1.37]	0.0222
K11596	AGO1	endoribonuclease Dicer [EC:3.1.26.-]	0.0253
K04392	RAC1	Ras-related C3 botulinum toxin substrate 1	0.0379
K11253	H3	histone H2B	0.0484
Module 3
K00700	E2.4.1.18, glgB	1,4-alpha-glucan branching enzyme [EC:2.4.1.18]	0.0041
K00913	ITPK1	inositol-1,3,4-trisphosphate 5/6-kinase / inositol-tetrakisphosphate	0.0041
K00975	glgC	glucose-1-phosphate adenylyltransferase [EC:2.7.7.27]	0.0043
K01285	PRCP	lysosomal Pro-X carboxypeptidase [EC:3.4.16.2]	0.0115
K01609	trpC	indole-3-glycerol phosphate synthase [EC:4.1.1.48]	0.0115
K02728	PSMA4	20S proteasome subunit alpha 3 [EC:3.4.25.1]	0.0115
K00813	E2.6.1.1B, aspC	aspartate aminotransferase [EC:2.6.1.1]	0.0216
K01803	TPI, tpiA	triosephosphate isomerase (TIM) [EC:5.3.1.1]	0.0216
K09580	PDIA1, P4HB	protein disulfide-isomerase A1 [EC:5.3.4.1]	0.0216
K08245	E3.4.23.40	phytepsin [EC:3.4.23.40]	0.0336
Module 4
K03236	eIF-1A, EIF1A	translation initiation factor eIF-1A	0.0009
K03627	MBF1	putative transcription factor	0.0009
K08341	GABARAP, ATG8, LC3	GABA(A) receptor-associated protein (autophagy-related protein 8)	0.0009
K07976	RAB	Rab family, other	0.0015
K08770	UBC	ubiquitin C	0.0026
K09490	HSPA5, BIP	heat shock 70kDa protein 5	0.005
K06890	K06890		0.0081
K00695	E2.4.1.13	sucrose synthase [EC:2.4.1.13]	0.0117
K00365	E1.7.3.3	urate oxidase [EC:1.7.3.3]	0.0298
K00510	E1.14.99.3	heme oxygenase [EC:1.14.99.3]	0.0298
K00604	MTFMT, fmt	methionyl-tRNA formyltransferase [EC:2.1.2.9]	0.0298
K00817	hisC	histidinol-phosphate aminotransferase [EC:2.6.1.9]	0.0298
K00981	E2.7.7.41, CDS1, cdsA	phosphatidate cytidylyltransferase [EC:2.7.7.41]	0.0298
K00993	EPT1	ethanolaminephosphotransferase [EC:2.7.8.1]	0.0298
K01488	E3.5.4.4, ADA, add	adenosine deaminase [EC:3.5.4.4]	0.0298
K01872	AARS, alaS	alanyl-tRNA synthetase [EC:6.1.1.7]	0.0298
K03113	eIF-1, EIF1, SUI1	translation initiation factor eIF-1	0.0298
K03115	CSNK2B	casein kinase 2, beta polypeptide	0.0298
K03163	TOP1	DNA topoisomerase I [EC:5.99.1.2]	0.0298
K03260	eIF-4F, EIF4G	translation initiation factor eIF-4F	0.0298
K05759	PFN	profilin	0.0298
K06276	PDPK1	3-phosphoinositide dependent protein kinase-1 [EC:2.7.11.1]	0.0298
K06945	K06945		0.0298
K08272	CAB39, MO25	calcium binding protein 39	0.0298
K08282	E2.7.11.1	non-specific serine/threonine protein kinase [EC:2.7.11.1]	0.0298
K08337	ATG7	autophagy-related protein 7	0.0298
K08503	SYP5	syntaxin of plants SYP5	0.0298
K09528	DNAJC8	DnaJ homolog subfamily C member 8	0.0298
K10576	UBE2H, UBC8	ubiquitin-conjugating enzyme E2 H [EC:6.3.2.19]	0.0298
K10841	ERCC6, CSB, RAD26	DNA excision repair protein ERCC-6	0.0298
K10949	KDELR	ER lumen protein retaining receptor	0.0298
K11147	DHRS4	dehydrogenase/reductase SDR family member 4 [EC:1.1.-.-]	0.0298
K11826	AP2M1	AP-2 complex subunit mu-1	0.0298
K11877	PSMG3, PAC3	proteasome assembly chaperone 3	0.0298
K12197	CHMP1, VPS46, DID2	charged multivesicular body protein 1	0.0298
K12200	PDCD6IP, ALIX, RIM20	programmed cell death 6-interacting protein	0.0298
K12581	CNOT7_8, CAF1, POP2	CCR4-NOT transcription complex subunit 7/8	0.0298
K12735	PPIL4	peptidyl-prolyl cis-trans isomerase-like 4 [EC:5.2.1.8]	0.0298
K12819	SLU7	pre-mRNA-processing factor SLU7	0.0298
K12835	DDX42, SF3B125	ATP-dependent RNA helicase DDX42 [EC:3.6.4.13]	0.0298
K12847	USP39, SAD1	U4/U6.U5 tri-snRNP-associated protein 2	0.0298
K13337	PEX19	peroxin-19	0.0298
K14085	ALDH7A1	aldehyde dehydrogenase family 7 member A1 [EC:1.2.1.31 1.2.1.8	0.0298
K09873	TIP	aquaporin TIP	0.0312
Module 5
K01358	clpP, CLPP	ATP-dependent Clp protease, protease subunit [EC:3.4.21.92]	0
K01265	E3.4.11.18, map	methionyl aminopeptidase [EC:3.4.11.18]	0.0007
K00215	dapB	dihydrodipicolinate reductase [EC:1.3.1.26]	0.0074
K01267	E3.4.11.21, DNPEP	aspartyl aminopeptidase [EC:3.4.11.21]	0.0074
K01462	E3.5.1.88		0.0074
K01939	E6.3.4.4, purA	adenylosuccinate synthase [EC:6.3.4.4]	0.0074
K02221	yggT	YggT family protein	0.0074
K02871	RP-L13, rplM	large subunit ribosomal protein L13	0.0074
K02881	RP-L18, rplR	large subunit ribosomal protein L18	0.0074
K03768	PPIB, ppiB	peptidyl-prolyl cis-trans isomerase B (cyclophilin B) [EC:5.2.1.8]	0.0074
K13789	GGPS	geranylgeranyl diphosphate synthase, type II [EC:2.5.1.1 2.5.1.10	0.0074
K02717	psbP	photosystem II oxygen-evolving enhancer protein 2	0.0203
K03798	ftsH, hflB	cell division protease FtsH [EC:3.4.24.-]	0.0203
K08901	psbQ	photosystem II oxygen-evolving enhancer protein 3	0.0203
K11517	HAO	(S)-2-hydroxy-acid oxidase [EC:1.1.3.15]	0.0203
K00826	E2.6.1.42, ilvE	branched-chain amino acid aminotransferase [EC:2.6.1.42]	0.0371
K01689	ENO, eno	enolase [EC:4.2.1.11]	0.0371
K02641	petH	ferredoxin--NADP+ reductase [EC:1.18.1.2]	0.0371
Module 6
K00131	E1.2.1.9, gapN	glyceraldehyde-3-phosphate dehydrogenase (NADP) [EC:1.2.1.9]	0.0048
K00898	E2.7.11.2, PDK	pyruvate dehydrogenase kinase [EC:2.7.11.2]	0.0048
K05907	E1.8.4.9	adenylyl-sulfate reductase (glutathione) [EC:1.8.4.9]	0.0048
K00279	E1.5.99.12	cytokinin dehydrogenase [EC:1.5.99.12]	0.0096
K01611	E4.1.1.50, speD	S-adenosylmethionine decarboxylase [EC:4.1.1.50]	0.0096
K05387	GRIF	glutamate receptor, ionotropic, other eukaryote	0.0096
K12524	thrA	bifunctional aspartokinase / homoserine dehydrogenase 1 [EC:2.7.2.4	0.0096
K00161	PDHA, pdhA	pyruvate dehydrogenase E1 component subunit alpha [EC:1.2.4.1]	0.0143
K03030	PSMD14, RPN11, POH1	26S proteasome regulatory subunit N11	0.0143
K05953	E2.5.1.43	nicotianamine synthase [EC:2.5.1.43]	0.0143
K00787	FDPS	farnesyl diphosphate synthase [EC:2.5.1.1 2.5.1.10]	0.019
K00059	fabG	3-oxoacyl-[acyl-carrier protein] reductase [EC:1.1.1.100]	0.0237
K09872	PIP	aquaporin PIP	0.0373
K03094	SKP1, CBF3D	S-phase kinase-associated protein 1	0.0463
K09873	TIP	aquaporin TIP	0.0463
Module 7
K00670	E2.3.1.88	peptide alpha-N-acetyltransferase [EC:2.3.1.88]	0.0017
K02957	RP-S15Ae, RPS15A	small subunit ribosomal protein S15Ae	0.0059
K05610	UCHL5, UCH37	ubiquitin carboxyl-terminal hydrolase L5 [EC:3.4.19.12]	0.0059
K07152	K07152		0.0059
K11290	TAF1, SET, I2PP2A	template-activating factor I	0.0059
K11294	NCL	nucleolin	0.0059
K11518	TOM40	mitochondrial import receptor subunit TOM40	0.0059
K01527	EGD1, BTF3	nascent polypeptide-associated complex subunit beta	0.0163
K01869	LARS, leuS	leucyl-tRNA synthetase [EC:6.1.1.4]	0.0163
K02872	RP-L13Ae, RPL13A	large subunit ribosomal protein L13Ae	0.0163
K04077	groEL, HSPD1	chaperonin GroEL	0.0163
K05605	E3.1.2.4	3-hydroxyisobutyryl-CoA hydrolase [EC:3.1.2.4]	0.0163
K10752	RBBP4, HAT2, CAF1, MIS16	histone-binding protein RBBP4	0.0163
K02896	RP-L24e, RPL24	large subunit ribosomal protein L24e	0.0463
Module 8
K05298	E1.2.1.13, gap2	E1.2.1.13, gap2	0.0019
K02291	E2.5.1.32, crtB	E2.5.1.32, crtB	0.0054
K08912	LHCB1	LHCB1	0.0054
K10257	FAD8, desB	FAD8, desB	0.0103
K01623	ALDO, fbaB	ALDO, fbaB	0.0164
K08869	ADCK, ABC1	ADCK, ABC1	0.0315
K00099	dxr	dxr	0.0434
K00284	gltS	gltS	0.0434
K00605	E2.1.2.10, gcvT	E2.1.2.10, gcvT	0.0434
K00855	E2.7.1.19, prkB	E2.7.1.19, prkB	0.0434
K01100	E3.1.3.37	E3.1.3.37	0.0434
K01110	E3.1.3.67, PTEN	E3.1.3.67, PTEN	0.0434
K01698	hemB, ALAD	hemB, ALAD	0.0434
K02109	ATPF0B, atpF	ATPF0B, atpF	0.0434
K02115	ATPF1G, atpG	ATPF1G, atpG	0.0434
K02492	hemA	hemA	0.0434
K02636	petC	petC	0.0434
K02638	petE	petE	0.0434
K02692	psaD	psaD	0.0434
K02693	psaE	psaE	0.0434
K02694	psaF	psaF	0.0434
K02695	psaH	psaH	0.0434
K02698	psaK	psaK	0.0434
K02701	psaN	psaN	0.0434
K02716	psbO	psbO	0.0434
K02721	psbW	psbW	0.0434
K02723	psbY	psbY	0.0434
K02888	RP-L21, rplU	RP-L21, rplU	0.0434
K02895	RP-L24, rplX	RP-L24, rplX	0.0434
K02904	RP-L29, rpmC	RP-L29, rpmC	0.0434
K03093	SIGMA70	SIGMA70	0.0434
K03143	TFIIH3	TFIIH3	0.0434
K03239	eIF-2BA, EIF2B1	eIF-2BA, EIF2B1	0.0434
K03243	eIF-5B, EIF5B	eIF-5B, EIF5B	0.0434
K03262	eIF-5, EIF5	eIF-5, EIF5	0.0434
K03306	TC.PIT	TC.PIT	0.0434
K03526	E1.17.7.1, gcpE, ispG	E1.17.7.1, gcpE, ispG	0.0434
K03527	E1.17.1.2, lytB, ispH	E1.17.1.2, lytB, ispH	0.0434
K03537	POP5	POP5	0.0434
K03541	psbR	psbR	0.0434
K03542	psbS	psbS	0.0434
K03564	BCP, PRXQ, DOT5	BCP, PRXQ, DOT5	0.0434
K03849	ALG8	ALG8	0.0434
K04035	E1.14.13.81, acsF, chlE	E1.14.13.81, acsF, chlE	0.0434
K05280	E1.14.13.21	E1.14.13.21	0.0434
K05356	SPS, sds	SPS, sds	0.0434
K06130	LYPLA2	LYPLA2	0.0434
K06891	clpS	clpS	0.0434
K07019	K07019	K07019	0.0434
K07232	chaC	chaC	0.0434
K08681	pdxT, pdx2	pdxT, pdx2	0.0434
K08902	psb27	psb27	0.0434
K08903	psb28	psb28	0.0434
K08905	psaG	psaG	0.0434
K08907	LHCA1	LHCA1	0.0434
K08909	LHCA3	LHCA3	0.0434
K08910	LHCA4	LHCA4	0.0434
K08911	LHCA5	LHCA5	0.0434
K08913	LHCB2	LHCB2	0.0434
K08914	LHCB3	LHCB3	0.0434
K08915	LHCB4	LHCB4	0.0434
K08916	LHCB5	LHCB5	0.0434
K08917	LHCB6	LHCB6	0.0434
K09313	CUTL	CUTL	0.0434
K09919	K09919	K09919	0.0434
K10143	RFWD2, COP1	RFWD2, COP1	0.0434
K10775	E4.3.1.24	E4.3.1.24	0.0434
K11755	hisIE	hisIE	0.0434
K12400	AP4E1	AP4E1	0.0434
K12502	VTE3, APG1	VTE3, APG1	0.0434
K12623	LSM4	LSM4	0.0434
K13457	RPM1, RPS3	RPM1, RPS3	0.0434
K13600	CAO	CAO	0.0434
K14004	SEC13	SEC13	0.0434
K14015	NPLOC4, NPL4	NPLOC4, NPL4	0.0434
K14190	VTC2	VTC2	0.0434
K14207	SLC38A2, SNAT2	SLC38A2, SNAT2	0.0434
Module 9
K00368	E1.7.2.1	nitrite reductase (NO-forming) [EC:1.7.2.1]	0.0111
K00860	cysC	adenylylsulfate kinase [EC:2.7.1.25]	0.0111
K01900	LSC2	succinyl-CoA synthetase beta subunit [EC:6.2.1.4 6.2.1.5]	0.0111
K04125	E1.14.11.13	gibberellin 2-oxidase [EC:1.14.11.13]	0.0111
K09699	E2.3.1.168, bkdB	2-oxoisovalerate dehydrogenase E2 component (dihydrolipoyl	0.0111
K13354	SLC25A17, PMP34	solute carrier family 25 member 17	0.0111
K13420	FLS2	LRR receptor-like serine/threonine-protein kinase FLS2 [EC:2.7.11.1]	0.0111
K13430	PBS1	serine/threonine-protein kinase PBS1 [EC:2.7.11.1]	0.0111
K00430	E1.11.1.7	peroxidase [EC:1.11.1.7]	0.0156
K00016	LDH, ldh	L-lactate dehydrogenase [EC:1.1.1.27]	0.022
K00327	E1.6.2.4	NADPH-ferrihemoprotein reductase [EC:1.6.2.4]	0.022
K00866	CKI1	choline kinase [EC:2.7.1.32]	0.022
K05857	PLCD	phospholipase C, delta [EC:3.1.4.11]	0.022
K06287	maf	septum formation protein	0.022
K10206	E2.6.1.83	LL-diaminopimelate aminotransferase [EC:2.6.1.83]	0.022
K12355	REF1	coniferyl-aldehyde dehydrogenase [EC:1.2.1.68]	0.022
K00547	E2.1.1.10, mmuM	homocysteine S-methyltransferase [EC:2.1.1.10]	0.0327
K01176	E3.2.1.1, amyA, malS	alpha-amylase [EC:3.2.1.1]	0.0327
K01762	ACS	1-aminocyclopropane-1-carboxylate synthase [EC:4.4.1.14]	0.0327
K01937	E6.3.4.2, pyrG	CTP synthase [EC:6.3.4.2]	0.0327
K03671	trxA	thioredoxin 1	0.0327
K11842	USP12_46	ubiquitin carboxyl-terminal hydrolase 12/46 [EC:3.1.2.15]	0.0327
K00001	E1.1.1.1, adh	alcohol dehydrogenase [EC:1.1.1.1]	0.0431
K00031	IDH1, IDH2, icd	isocitrate dehydrogenase [EC:1.1.1.42]	0.0431
K01193	E3.2.1.26, sacA	beta-fructofuranosidase [EC:3.2.1.26]	0.0431
K01533	E3.6.3.4, ATP7, copA	Cu2+-exporting ATPase [EC:3.6.3.4]	0.0431
K01915	E6.3.1.2, glnA	glutamine synthetase [EC:6.3.1.2]	0.0431
K08232	E1.6.5.4	monodehydroascorbate reductase (NADH) [EC:1.6.5.4]	0.0431
Module 10
K07374	TUBA	tubulin alpha	0.0013
K08869	ADCK, ABC1	aarF domain-containing kinase	0.0083
K00166	E1.2.4.4A, bkdA1	2-oxoisovalerate dehydrogenase E1 component, alpha subunit	0.0211
K00645	fabD	[acyl-carrier-protein] S-malonyltransferase [EC:2.3.1.39]	0.0211
K00859	coaE	dephospho-CoA kinase [EC:2.7.1.24]	0.0211
K01175	E3.1.-.-		0.0211
K01256	pepN	aminopeptidase N [EC:3.4.11.2]	0.0211
K01366	CTSH	cathepsin H [EC:3.4.22.16]	0.0211
K01920	E6.3.2.3, gshB	glutathione synthase [EC:6.3.2.3]	0.0211
K03086	SIG1, rpoD	RNA polymerase primary sigma factor	0.0211
K03495	gidA	glucose inhibited division protein A	0.0211
K03515	REV1	DNA repair protein REV1 [EC:2.7.7.-]	0.0211
K03685	rnc	ribonuclease III [EC:3.1.26.3]	0.0211
K03937	NDUFS4	NADH dehydrogenase (ubiquinone) Fe-S protein 4 [EC:1.6.5.3 1.6.99.3]	0.0211
K03939	NDUFS6	NADH dehydrogenase (ubiquinone) Fe-S protein 6 [EC:1.6.5.3 1.6.99.3]	0.0211
K04368	MAP2K1, MEK1	mitogen-activated protein kinase kinase 1 [EC:2.7.12.2]	0.0211
K05539	dusA	tRNA-dihydrouridine synthase A [EC:1.-.-.-]	0.0211
K06210	NMNAT	nicotinamide mononucleotide adenylyltransferase [EC:2.7.7.1	0.0211
K06699	PSME4	proteasome activator subunit 4	0.0211
K06990	K06990		0.0211
K07393	ECM4	putative glutathione S-transferase	0.0211
K07456	mutS2	DNA mismatch repair protein MutS2	0.0211
K08518	STXBP5	syntaxin binding protein 5 (tomosyn)	0.0211
K08739	MLH3	DNA mismatch repair protein MLH3	0.0211
K09680	coaW	type II pantothenate kinase [EC:2.7.1.33]	0.0211
K09834	VTE1, SXD1	tocopherol cyclase	0.0211
K10601	SYVN1, HRD1	E3 ubiquitin-protein ligase synoviolin [EC:6.3.2.19]	0.0211
K12118	CRY1	cryptochrome 1	0.0211
K12124	GI	GIGANTEA	0.0211
K12386	CTNS	cystinosin	0.0211
K14036	KSL7, DTC1	ent-cassa-12,15-diene synthase [EC:4.2.3.28]	0.0211
K00908	E2.7.11.17	Ca2+/calmodulin-dependent protein kinase [EC:2.7.11.17]	0.0413
K00914	PIK3C3, VPS34	phosphatidylinositol 3-kinase [EC:2.7.1.137]	0.0413
K00948	PRPS, prsA	ribose-phosphate pyrophosphokinase [EC:2.7.6.1]	0.0413
K00949	E2.7.6.2, THI80	thiamine pyrophosphokinase [EC:2.7.6.2]	0.0413
K01079	serB, PSPH	phosphoserine phosphatase [EC:3.1.3.3]	0.0413
K01303	APEH	acylaminoacyl-peptidase [EC:3.4.19.1]	0.0413
K01322	E3.4.21.26, PREP	prolyl oligopeptidase [EC:3.4.21.26]	0.0413
K01772	hemH, FECH	ferrochelatase [EC:4.99.1.1]	0.0413
K01953	E6.3.5.4, asnB	asparagine synthase (glutamine-hydrolysing) [EC:6.3.5.4]	0.0413
K03695	clpB	ATP-dependent Clp protease ATP-binding subunit ClpB	0.0413
K03696	clpC	ATP-dependent Clp protease ATP-binding subunit ClpC	0.0413
K05917	CYP51	cytochrome P450, family 51 (sterol 14-demethylase) [EC:1.14.13.70]	0.0413
K07304	msrA	peptide-methionine (S)-S-oxide reductase [EC:1.8.4.11]	0.0413
K08081	E1.1.1.206	tropine dehydrogenase [EC:1.1.1.206]	0.0413
K08738	CYC	cytochrome c	0.0413
K11155	DGAT1	diacylglycerol O-acyltransferase 1 [EC:2.3.1.20 2.3.1.76]	0.0413
K13606	NOL, NYC1	chlorophyll(ide) b reductase [EC:1.1.1.294]	0.0413
K13628	iscA	iron-sulfur cluster assembly protein	0.0413
Module 11
K00454	E1.13.11.12	lipoxygenase [EC:1.13.11.12]	0.0178
K00736	MGAT2	alpha-1,6-mannosyl-glycoprotein	0.0181
K00902	E2.7.1.108	dolichol kinase [EC:2.7.1.108]	0.0181
K01061	E3.1.1.45	carboxymethylenebutenolidase [EC:3.1.1.45]	0.0181
K01338	E3.4.21.53, lon	ATP-dependent Lon protease [EC:3.4.21.53]	0.0181
K05543	DUS2	tRNA-dihydrouridine synthase 2 [EC:1.-.-.-]	0.0181
K06901	pbuG	putative MFS transporter, AGZA family, xanthine/uracil permease	0.0181
K07119	K07119		0.0181
K09773	K09773	hypothetical protein	0.0181
K10529	DOX1	alpha-dioxygenase [EC:1.-.-.-]	0.0181
K10782	FATA	fatty acyl-ACP thioesterase A [EC:3.1.2.14 3.1.2.-]	0.0181
K11982	RNF115_126	E3 ubiquitin-protein ligase RNF115/126 [EC:6.3.2.19]	0.0181
K12450	RHM	UDP-glucose 4,6-dehydratase [EC:4.2.1.76]	0.0181
K13071	PAO, ACD1	pheophorbide a oxygenase [EC:1.14.12.20]	0.0181
K13140	INTS3	integrator complex subunit 3	0.0181
K13338	PEX1	peroxin-1	0.0181
K13339	PEX6, PXAAA1	peroxin-6	0.0181
K13413	MKK4_5P	mitogen-activated protein kinase kinase 4/5, plant [EC:2.7.12.2]	0.0181
K13431	SRPR	signal recognition particle receptor subunit alpha	0.0181
K13463	COI-1	coronatine-insensitive protein 1	0.0181
K13473	CEBIP	chitin elicitor-binding protein	0.0181
K00949	E2.7.6.2, THI80	thiamine pyrophosphokinase [EC:2.7.6.2]	0.0355
K01103	E3.1.3.46	fructose-2,6-bisphosphatase [EC:3.1.3.46]	0.0355
K01166	E3.1.27.1	ribonuclease T2 [EC:3.1.27.1]	0.0355
K01230	MAN1	mannosyl-oligosaccharide alpha-1,2-mannosidase [EC:3.2.1.113]	0.0355
K01613	E4.1.1.65, psd	phosphatidylserine decarboxylase [EC:4.1.1.65]	0.0355
K01658	trpG	anthranilate synthase component II [EC:4.1.3.27]	0.0355
K02377	E1.1.1.271, fcl	GDP-L-fucose synthase [EC:1.1.1.271]	0.0355
K03696	clpC	ATP-dependent Clp protease ATP-binding subunit ClpC	0.0355
K05389	KCNKF	potassium channel subfamily K, other eukaryote	0.0355
K06911	K06911		0.0355
K08818	CDC2L	cell division cycle 2-like [EC:2.7.11.22]	0.0355
K14209	SLC36A1, PAT1	solute carrier family 36 (proton-coupled amino acid transporter),	0.0355
K00430	E1.11.1.7	peroxidase [EC:1.11.1.7]	0.037
Module 12
K01897	ACSL, fadD	long-chain acyl-CoA synthetase [EC:6.2.1.3]	0.0043
K00100	E1.1.1.-		0.013
K00249	E1.3.99.3, ACADM, acd	acyl-CoA dehydrogenase [EC:1.3.99.3]	0.013
K00253	E1.3.99.10, ivd	isovaleryl-CoA dehydrogenase [EC:1.3.99.10]	0.013
K00574	E2.1.1.79, cfa	cyclopropane-fatty-acyl-phospholipid synthase [EC:2.1.1.79]	0.013
K01456	E3.5.1.52, NGLY1, PNG1	peptide-N4-(N-acetyl-beta-glucosaminyl)asparagine amidase	0.013
K01918	panC	pantoate--beta-alanine ligase [EC:6.3.2.1]	0.013
K08247	E2.1.1.12	methionine S-methyltransferase [EC:2.1.1.12]	0.013
K08497	SEC20	protein transport protein SEC20	0.013
K08695	E1.3.1.77	anthocyanidin reductase [EC:1.3.1.77]	0.013
K09705	K09705	hypothetical protein	0.013
K13237	DECR2	peroxisomal 2,4-dienoyl-CoA reductase [EC:1.3.1.34]	0.013
K13414	MEKK1P	mitogen-activated protein kinase kinase kinase 1, plant	0.013
K13545	ACD2	red chlorophyll catabolite reductase [EC:1.3.1.80]	0.013
K00763	E2.4.2.11, pncB	nicotinate phosphoribosyltransferase [EC:2.4.2.11]	0.0256
K00908	E2.7.11.17	Ca2+/calmodulin-dependent protein kinase [EC:2.7.11.17]	0.0256
K01166	E3.1.27.1	ribonuclease T2 [EC:3.1.27.1]	0.0256
K01255	CARP, pepA	leucyl aminopeptidase [EC:3.4.11.1]	0.0256
K01658	trpG	anthranilate synthase component II [EC:4.1.3.27]	0.0256
K03787	surE	5'-nucleotidase [EC:3.1.3.5]	0.0256
K06133	LYS5, acpT	4'-phosphopantetheinyl transferase [EC:2.7.8.-]	0.0256
K09755	CYP84A, F5H	ferulate-5-hydroxylase [EC:1.14.-.-]	0.0256
K11886	ECM29	proteasome component ECM29	0.0256
K12446	E2.7.1.46	L-arabinokinase [EC:2.7.1.46]	0.0256
K13424	WRKY33	WRKY transcription factor 33	0.0256
K01188	E3.2.1.21	beta-glucosidase [EC:3.2.1.21]	0.0379
K01609	trpC	indole-3-glycerol phosphate synthase [EC:4.1.1.48]	0.0379
K03106	SRP54, ffh	signal recognition particle subunit SRP54	0.0379
K03671	trxA	thioredoxin 1	0.0379
K06268	PPP3R, CNB	protein phosphatase 3, regulatory subunit	0.0379
K01408	IDE, ide	insulysin [EC:3.4.24.56]	0.0499
Module 13
K00111	glpA, glpD	glycerol-3-phosphate dehydrogenase [EC:1.1.5.3]	0.0163
K01696	E4.2.1.20B, trpB	tryptophan synthase beta chain [EC:4.2.1.20]	0.0163
K01952	E6.3.5.3, purL	phosphoribosylformylglycinamidine synthase [EC:6.3.5.3]	0.0163
K03152	thiJ	4-methyl-5(b-hydroxyethyl)-thiazole monophosphate biosynthesis	0.0163
K03848	ALG6	alpha-1,3-glucosyltransferase [EC:2.4.1.-]	0.0163
K04043	dnaK	molecular chaperone DnaK	0.0163
K04487	iscS, NFS1	cysteine desulfurase [EC:2.8.1.7]	0.0163
K06184	ABCF1	ATP-binding cassette, sub-family F, member 1	0.0163
K06185	ABCF2	ATP-binding cassette, sub-family F, member 2	0.0163
K06950	K06950		0.0163
K07130	K07130		0.0163
K07390	grxD, GLRX5	monothiol glutaredoxin	0.0163
K07441	ALG14	beta-1,4-N-acetylglucosaminyltransferase [EC:2.4.1.141]	0.0163
K09537	DNAJC17	DnaJ homolog subfamily C member 17	0.0163
K09540	SEC63	translocation protein SEC63	0.0163
K10293	FBXO7	F-box protein 7	0.0163
K12176	COPS2, CSN2, TRIP15	COP9 signalosome complex subunit 2	0.0163
K12862	PLRG1, PRL1, PRP46	pleiotropic regulator 1	0.0163
K13070	MAS	momilactone-A synthase [EC:1.1.1.295]	0.0163
K13116	DDX41, ABS	ATP-dependent RNA helicase DDX41 [EC:3.6.4.13]	0.0163
K13205	AAR2, C20orf4	A1 cistron-splicing factor AAR2	0.0163
K13222	BX1, IGL	indole-3-glycerol-phosphate lyase [EC:4.1.2.8]	0.0163
K13343	PEX14	peroxin-14	0.0163
K13754			0.0163
K14012	SHP1, UBX1, NSFL1C	UBX domain-containing protein 1	0.0163
K14043	CPS4	syn-copalyl-diphosphate synthase [EC:5.5.1.14]	0.0163
K14046	KSL4, DTS2	syn-pimara-7,15-diene synthase [EC:4.2.3.35]	0.0163
K00327	E1.6.2.4	NADPH-ferrihemoprotein reductase [EC:1.6.2.4]	0.032
K00573	E2.1.1.77, pcm	protein-L-isoaspartate(D-aspartate) O-methyltransferase	0.032
K00615	E2.2.1.1, tktA, tktB	transketolase [EC:2.2.1.1]	0.032
K00849	galK	galactokinase [EC:2.7.1.6]	0.032
K00943	E2.7.4.9, tmk	dTMP kinase [EC:2.7.4.9]	0.032
K01695	trpA	tryptophan synthase alpha chain [EC:4.2.1.20]	0.032
K01714	dapA	dihydrodipicolinate synthase [EC:4.2.1.52]	0.032
K01783	rpe, RPE	ribulose-phosphate 3-epimerase [EC:5.1.3.1]	0.032
K03016	RPB8	DNA-directed RNA polymerase II subunit H	0.032
K06269	PPP1C	protein phosphatase 1, catalytic subunit [EC:3.1.3.16]	0.032
K06944	K06944		0.032
K08516	YKT6	synaptobrevin homolog YKT6	0.032
K10256	FAD2	omega-6 fatty acid desaturase (delta-12 desaturase) [EC:1.14.19.-]	0.032
K00161	PDHA, pdhA	pyruvate dehydrogenase E1 component subunit alpha [EC:1.2.4.1]	0.0472
K00382	DLD, lpd, pdhD	dihydrolipoamide dehydrogenase [EC:1.8.1.4]	0.0472
K08515	VAMP7	vesicle-associated membrane protein 7	0.0472
Module 14
K00074	E1.1.1.157, paaH	3-hydroxybutyryl-CoA dehydrogenase [EC:1.1.1.157]	0.0145
K00106	XDH	xanthine dehydrogenase/oxidase [EC:1.17.1.4 1.17.3.2]	0.0145
K00311	E1.5.5.1, etf	electron-transferring-flavoprotein dehydrogenase [EC:1.5.5.1]	0.0145
K00451	E1.13.11.5, hmgA	homogentisate 1,2-dioxygenase [EC:1.13.11.5]	0.0145
K01444	E3.5.1.26	N4-(beta-N-acetylglucosaminyl)-L-asparaginase [EC:3.5.1.26]	0.0145
K01464	E3.5.2.2, DPYS	dihydropyrimidinase [EC:3.5.2.2]	0.0145
K01555	E3.7.1.2, FAH	fumarylacetoacetase [EC:3.7.1.2]	0.0145
K01640	E4.1.3.4, HMGCL, hmgL	hydroxymethylglutaryl-CoA lyase [EC:4.1.3.4]	0.0145
K03240	eIF-2BE	translation initiation factor eIF-2B epsilon subunit	0.0145
K03521	fixA, etfB	electron transfer flavoprotein beta subunit	0.0145
K06910	K06910		0.0145
K06961	K06961		0.0145
K06980	K06980		0.0145
K08494	NSPN	novel plant SNARE	0.0145
K09561	STUB1, CHIP	STIP1 homology and U-box containing protein 1 [EC:6.3.2.19]	0.0145
K12115	ZTL	clock-associated PAS protein ZTL	0.0145
K12345	SRD5A3	3-oxo-5-alpha-steroid 4-dehydrogenase 3 [EC:1.3.99.5]	0.0145
K12816	CDC40, PRP17	pre-mRNA-processing factor 17	0.0145
K13110	MFAP1	microfibrillar-associated protein 1	0.0145
K13153	SNRNP25	U11/U12 small nuclear ribonucleoprotein 25 kDa protein	0.0145
K13525	VCP, CDC48	transitional endoplasmic reticulum ATPase	0.0145
K13566	NIT2	omega-amidase [EC:3.5.1.3]	0.0145
K00948	PRPS, prsA	ribose-phosphate pyrophosphokinase [EC:2.7.6.1]	0.0285
K01551	E3.6.3.16, arsA	arsenite-transporting ATPase [EC:3.6.3.16]	0.0285
K01953	E6.3.5.4, asnB	asparagine synthase (glutamine-hydrolysing) [EC:6.3.5.4]	0.0285
K03264	eIF-6, eif6	translation initiation factor eIF-6	0.0285
K04564	E1.15.1.1A, sodA, sodB, SOD2	superoxide dismutase, Fe-Mn family [EC:1.15.1.1]	0.0285
K07513	ACAA1	acetyl-CoA acyltransferase 1 [EC:2.3.1.16]	0.0285
K09272	SSRP1	structure-specific recognition protein 1	0.0285
K00547	E2.1.1.10, mmuM	homocysteine S-methyltransferase [EC:2.1.1.10]	0.0422
K00814	E2.6.1.2, GPT	alanine transaminase [EC:2.6.1.2]	0.0422
K03781	katE, CAT	catalase [EC:1.11.1.6]	0.0422
Module 15
K00599	E2.1.1.-		0.0007
K00266	gltD	glutamate synthase (NADPH/NADH) small chain [EC:1.4.1.13 1.4.1.14]	0.0151
K00392	E1.8.7.1, sir	sulfite reductase (ferredoxin) [EC:1.8.7.1]	0.0151
K00947	E2.7.4.-		0.0151
K00960	E2.7.7.6	DNA-directed RNA polymerase [EC:2.7.7.6]	0.0151
K01756	E4.3.2.2, purB	adenylosuccinate lyase [EC:4.3.2.2]	0.0151
K01923	purC	phosphoribosylaminoimidazole-succinocarboxamide synthase	0.0151
K02021	ABC.MR	putative ABC transport system ATP-binding protein	0.0151
K02116	atpI	ATP synthase protein I	0.0151
K02470	gyrB	DNA gyrase subunit B [EC:5.99.1.3]	0.0151
K03118	tatC	sec-independent protein translocase protein TatC	0.0151
K03665	hflX	GTP-binding protein HflX	0.0151
K07015	K07015		0.0151
K07541	PIGX	phosphatidylinositol glycan, class X	0.0151
K09761	rsmE	ribosomal RNA small subunit methyltransferase E [EC:2.1.1.-]	0.0151
K09835	crtH, crtISO	carotenoid isomerase [EC:5.-.-.-]	0.0151
K09838	E1.14.13.90, ABA1	zeaxanthin epoxidase [EC:1.14.13.90]	0.0151
K10571	DET1	de-etiolated-1	0.0151
K11801	WDR23	WD repeat-containing protein 23	0.0151
K11808	ADE2	phosphoribosylaminoimidazole carboxylase [EC:4.1.1.21]	0.0151
K12127	TOC1, APRR1	pseudo-response regulator 1	0.0151
K12130	APRR5	pseudo-response regulator 5	0.0151
K12235	SRR	serine racemase [EC:5.1.1.18]	0.0151
K13157	RNPC3	U11/U12 small nuclear ribonucleoprotein 65 kDa protein	0.0151
K14172	LHCB7	light-harvesting complex II chlorophyll a/b binding protein 7	0.0151
K00383	E1.8.1.7, GSR, gor	glutathione reductase (NADPH) [EC:1.8.1.7]	0.0297
K00891	E2.7.1.71, aroK, aroL	shikimate kinase [EC:2.7.1.71]	0.0297
K01056	PTH1, pth, spoVC	peptidyl-tRNA hydrolase, PTH1 family [EC:3.1.1.29]	0.0297
K01733	E4.2.3.1, thrC	threonine synthase [EC:4.2.3.1]	0.0297
K01840	E5.4.2.8, manB	phosphomannomutase [EC:5.4.2.8]	0.0297
K02835	RF-1, prfA	peptide chain release factor RF-1	0.0297
K02836	RF-2, prfB	peptide chain release factor RF-2	0.0297
K02945	RP-S1, rpsA	small subunit ribosomal protein S1	0.0297
K03097	CSNK2A	casein kinase 2, alpha polypeptide [EC:2.7.11.1]	0.0297
K03454	TC.MC	mitochondrial carrier protein, MC family	0.0297
K03978	engB	GTP-binding protein	0.0297
K06125	COQ2	4-hydroxybenzoate hexaprenyltransferase [EC:2.5.1.-]	0.0297
K06941	rlmN	ribosomal RNA large subunit methyltransferase N [EC:2.1.1.-]	0.0297
K08495	GOSR1, GOS1	golgi SNAP receptor complex member 1	0.0297
K00703	E2.4.1.21, glgA	starch synthase [EC:2.4.1.21]	0.0439
K01602	rbcS	ribulose-bisphosphate carboxylase small chain [EC:4.1.1.39]	0.0439
K01876	DARS, aspS	aspartyl-tRNA synthetase [EC:6.1.1.12]	0.0439
K03453	TC.BASS	bile acid:Na+ symporter, BASS family	0.0439
K03544	clpX, CLPX	ATP-dependent Clp protease ATP-binding subunit ClpX	0.0439
K03686	dnaJ	molecular chaperone DnaJ	0.0439
K05863	ANT	solute carrier family 25 (mitochondrial carrier; adenine nucleotide	0.0439
Module 16
K01082	E3.1.3.7	3'(2'), 5'-bisphosphate nucleotidase [EC:3.1.3.7]	0.0298
K01490	E3.5.4.6, AMPD	AMP deaminase [EC:3.5.4.6]	0.0298
K02372	fabZ	3R-hydroxymyristoyl ACP dehydrase [EC:4.2.1.-]	0.0298
K02604	ORC2	origin recognition complex subunit 2	0.0298
K02606	ORC4	origin recognition complex subunit 4	0.0298
K02830	HRAD1, RAD17	cell cycle checkpoint protein [EC:3.1.11.2]	0.0298
K03019	RPC11	DNA-directed RNA polymerase III subunit C11 [EC:2.7.7.6]	0.0298
K03021	RPC2	DNA-directed RNA polymerase III subunit C2 [EC:2.7.7.6]	0.0298
K03136	TFIIE1	transcription initiation factor TFIIE alpha subunit	0.0298
K03142	TFIIH2	transcription initiation factor TFIIH subunit H2	0.0298
K03247	eIF-33, EIF3S3	translation initiation factor eIF-3 subunit 3	0.0298
K03809	wrbA	Trp repressor binding protein	0.0298
K05955	FNTA	protein farnesyltransferase/geranylgeranyltransferase type-1 subunit	0.0298
K06063	SNW1, SKIIP, SKIP	SNW domain-containing protein 1	0.0298
K07053	K07053		0.0298
K07056	K07056		0.0298
K07887	RAB5A	Ras-related protein Rab-5A	0.0298
K09539	DNAJC19	DnaJ homolog subfamily C member 19	0.0298
K10609	CUL4	cullin 4	0.0298
K10686	UBE1C, UBA3	ubiquitin-activating enzyme E1 C [EC:6.3.2.19]	0.0298
K10801	MBD4	methyl-CpG-binding domain protein 4 [EC:3.2.2.-]	0.0298
K10844	ERCC2, XPD	DNA excision repair protein ERCC-2 [EC:3.6.1.-]	0.0298
K10845	TTDA	TFIIH basal transcription factor complex TTD-A subunit	0.0298
K10886	XRCC4	DNA-repair protein XRCC4	0.0298
K11093	SNRP70	U1 small nuclear ribonucleoprotein 70kDa	0.0298
K11805	WDR68, HAN11	WD repeat-containing protein 68	0.0298
K11841	USP10, UBP3	ubiquitin carboxyl-terminal hydrolase 10 [EC:3.1.2.15]	0.0298
K11863	ATXN3, MJD	Ataxin-3 [EC:3.4.22.-]	0.0298
K11884	PNO1	RNA-binding protein PNO1	0.0298
K12175	GPS1, COPS1, CSN1	COP9 signalosome complex subunit 1	0.0298
K12275	SEC62	translocation protein SEC62	0.0298
K12462	ARHGDI, RHOGDI	Rho GDP-dissociation inhibitor	0.0298
K12600	SKI3, TTC37	superkiller protein 3	0.0298
K12613	DCP2	mRNA-decapping enzyme subunit 2 [EC:3.-.-.-]	0.0298
K12621	LSM2	U6 snRNA-associated Sm-like protein LSm2	0.0298
K12626	LSM7	U6 snRNA-associated Sm-like protein LSm7	0.0298
K12627	LSM8	U6 snRNA-associated Sm-like protein LSm8	0.0298
K12733	PPIL1	peptidyl-prolyl cis-trans isomerase-like 1 [EC:5.2.1.8]	0.0298
K12815	DHX38, PRP16	pre-mRNA-splicing factor ATP-dependent RNA helicase PRP16	0.0298
K12817	PRPF18, PRP18	pre-mRNA-splicing factor 18	0.0298
K12827	SF3A3, SAP61, PRP9	splicing factor 3A subunit 3	0.0298
K12832	SF3B5, SF3B10	splicing factor 3B subunit 5	0.0298
K12834	PHF5A	PHD finger-like domain-containing protein 5A	0.0298
K12843	PRPF3, PRP3	U4/U6 small nuclear ribonucleoprotein PRP3	0.0298
K12844	PRPF31	U4/U6 small nuclear ribonucleoprotein PRP31	0.0298
K12850	PRPF38B	pre-mRNA-splicing factor 38B	0.0298
K12858	DDX23, PRP28	ATP-dependent RNA helicase DDX23/PRP28 [EC:3.6.4.13]	0.0298
K12865	PQBP1, NPW38	polyglutamine-binding protein 1	0.0298
K12872	RBM22, SLT11	pre-mRNA-splicing factor RBM22/SLT11	0.0298
K13100	CWC22	pre-mRNA-splicing factor CWC22	0.0298
K13108	SNIP1	smad nuclear-interacting protein 1	0.0298
K13109	IK, RED, RER	IK cytokine	0.0298
K13123	GPATCH1	G patch domain-containing protein 1	0.0298
K13125	NOSIP	nitric oxide synthase-interacting protein	0.0298
K13130	SIP1, GEMIN2	survival of motor neuron protein-interacting protein 1	0.0298
K13155	SNRNP35	U11/U12 small nuclear ribonucleoprotein 35 kDa protein	0.0298
K13175	THOC6	THO complex subunit 6	0.0298
K13617	PPME1	protein phosphatase methylesterase 1 [EC:3.1.1.-]	0.0298
Module 17
K07025	K07025	putative hydrolase of the HAD superfamily	0.0002
K09872	PIP	aquaporin PIP	0.0002
K00430	E1.11.1.7	peroxidase [EC:1.11.1.7]	0.0024
K01904	E6.2.1.12	4-coumarate--CoA ligase [EC:6.2.1.12]	0.0034
K13832	aroDE, DHQ-SDH	3-dehydroquinate dehydratase / shikimate dehydrogenase [EC:4.2.1.10	0.0157
K00818	E2.6.1.11, argD	acetylornithine aminotransferase [EC:2.6.1.11]	0.0157
K00858	E2.7.1.23	NAD+ kinase [EC:2.7.1.23]	0.0157
K01047	PLA2G	phospholipase A2 [EC:3.1.1.4]	0.0157
K01465	URA4, pyrC	dihydroorotase [EC:3.5.2.3]	0.0157
K01581	E4.1.1.17, ODC1, speC, speF	ornithine decarboxylase [EC:4.1.1.17]	0.0157
K02153	ATPeVH, ATP6H	V-type H+-transporting ATPase subunit H [EC:3.6.3.14]	0.0157
K07088	K07088		0.0157
K07407	E3.2.1.22B, galA, rafA	alpha-galactosidase [EC:3.2.1.22]	0.0157
K10526	OPCL1	OPC-8:0 CoA ligase 1 [EC:6.2.1.-]	0.0157
K13495	CISZOG	cis-zeatin O-glucosyltransferase [EC:2.4.1.215]	0.0157
K13811	PAPSS	3'-phosphoadenosine 5'-phosphosulfate synthase [EC:2.7.7.4 2.7.1.25]	0.0157
K00016	LDH, ldh	L-lactate dehydrogenase [EC:1.1.1.27]	0.0308
K00130	betB, gbsA	betaine-aldehyde dehydrogenase [EC:1.2.1.8]	0.0308
K00891	E2.7.1.71, aroK, aroL	shikimate kinase [EC:2.7.1.71]	0.0308
K01840	E5.4.2.8, manB	phosphomannomutase [EC:5.4.2.8]	0.0308
K02151	ATPeVF, ATP6S14	V-type H+-transporting ATPase subunit F [EC:3.6.3.14]	0.0308
K05894	E1.3.1.42	12-oxophytodienoic acid reductase [EC:1.3.1.42]	0.0308
K12355	REF1	coniferyl-aldehyde dehydrogenase [EC:1.2.1.68]	0.0308
K13065	E2.3.1.133, HCT	shikimate O-hydroxycinnamoyltransferase [EC:2.3.1.133]	0.0308
K00261	E1.4.1.3	glutamate dehydrogenase (NAD(P)+) [EC:1.4.1.3]	0.0456
K01188	E3.2.1.21	beta-glucosidase [EC:3.2.1.21]	0.0456
K01876	DARS, aspS	aspartyl-tRNA synthetase [EC:6.1.1.12]	0.0456
K01895	ACSS, acs	acetyl-CoA synthetase [EC:6.2.1.1]	0.0456
K05953	E2.5.1.43	nicotianamine synthase [EC:2.5.1.43]	0.0456
K06689	UBE2D_E, UBC4, UBC5	ubiquitin-conjugating enzyme E2 D/E [EC:6.3.2.19]	0.0456
Module 18
K01754	E4.3.1.19, ilvA, tdcB	aconitate hydratase 1 [EC:4.2.1.3]	0.0042
K12161	URM1	ubiquitin related modifier 1	0.0042
K14007	SEC24	protein transport protein SEC24	0.0042
K00789	E2.5.1.6, metK	glyceraldehyde 3-phosphate dehydrogenase [EC:1.2.1.12]	0.0084
K01512	E3.6.1.7, acyP	S-adenosylmethionine synthetase [EC:2.5.1.6]	0.0084
K01681	ACO, acnA	acylphosphatase [EC:3.6.1.7]	0.0084
K02936	RP-L7Ae, RPL7A	threonine dehydratase [EC:4.3.1.19]	0.0084
K10256	FAD2	omega-6 fatty acid desaturase (delta-12 desaturase) [EC:1.14.19.-]	0.0084
K03263	eIF-5A, EIF5A	translation initiation factor eIF-5A	0.0167
K00134	GAPDH, gapA	large subunit ribosomal protein L7Ae	0.0208
K09872	PIP	aquaporin PIP	0.0328
K13412	CPK	calcium-dependent protein kinase [EC:2.7.11.1]	0.0328
K09873	TIP	aquaporin TIP	0.0407
Module 19
K11252	H2B	histone H2B	0.0018
K01802	E5.2.1.8	peptidylprolyl isomerase [EC:5.2.1.8]	0.0033
K11253	H3	histone H3	0.0064
K01778	dapF	diaminopimelate epimerase [EC:5.1.1.7]	0.0114
K01988	A4GALT	lactosylceramide 4-alpha-galactosyltransferase [EC:2.4.1.228]	0.0114
K02942	RP-LP1, RPLP1	large subunit ribosomal protein LP1	0.0114
K02971	RP-S21e, RPS21	small subunit ribosomal protein S21e	0.0114
K03358	APC11	anaphase-promoting complex subunit 11	0.0114
K03580	hepA	ATP-dependent helicase HepA [EC:3.6.1.-]	0.0114
K03843	ALG2	alpha-1,3/alpha-1,6-mannosyltransferase [EC:2.4.1.132 2.4.1.-]	0.0114
K05756	ARPC3	actin related protein 2/3 complex, subunit 3	0.0114
K06171	NCSTN	nicastrin	0.0114
K06630	YWHA	tyrosine 3-monooxygenase/tryptophan 5-monooxygenase activation	0.0114
K06670	SCC1, MCD1, RAD21	cohesin complex subunit SCC1	0.0114
K11423	SETD2, SET2	histone-lysine N-methyltransferase SETD2 [EC:2.1.1.43]	0.0114
K11599	POMP, UMP1	proteasome maturation protein	0.0114
K11858	USP48	ubiquitin carboxyl-terminal hydrolase 48 [EC:3.1.2.15]	0.0114
K12879	THOC2	THO complex subunit 2	0.0114
K02836	RF-2, prfB	peptide chain release factor RF-2	0.0226
K02891	RP-L22e, RPL22	large subunit ribosomal protein L22e	0.0226
K02910	RP-L31e, RPL31	large subunit ribosomal protein L31e	0.0226
K02920	RP-L36e, RPL36	large subunit ribosomal protein L36e	0.0226
K02943	RP-LP2, RPLP2	large subunit ribosomal protein LP2	0.0226
K02977	RP-S27Ae, RPS27A	small subunit ribosomal protein S27Ae	0.0226
K06207	typA, bipA	GTP-binding protein	0.0226
K07936	RAN	GTP-binding nuclear protein Ran	0.0226
K10781	FATB	fatty acyl-ACP thioesterase B [EC:3.1.2.14 3.1.2.-]	0.0226
K03644	lipA	lipoic acid synthetase [EC:2.8.1.8]	0.0336
K08770	UBC	ubiquitin C	0.0336
K11838	USP7, UBP15	ubiquitin carboxyl-terminal hydrolase 7 [EC:3.1.2.15]	0.0336
K04565	E1.15.1.1C, sodC, SOD1	Cu/Zn superoxide dismutase [EC:1.15.1.1]	0.0443
Module 20
K13346	PEX10	peroxin-10	0.0111
K00120	E1.1.-.-		0.0111
K00142	AASDH	acyl-CoA synthetase [EC:6.2.1.-]	0.0111
K00528	E1.18.1.2, fpr	ferredoxin--NADP+ reductase [EC:1.18.1.2]	0.0111
K00970	E2.7.7.19, pcnB	poly(A) polymerase [EC:2.7.7.19]	0.0111
K03660	OGG1	N-glycosylase/DNA lyase [EC:3.2.2.- 4.2.99.18]	0.0111
K06672	SCC2, NIPBL	cohesin loading factor subunit SCC2	0.0111
K06962	K06962		0.0111
K07029	K07029		0.0111
K08880	STK19	serine/threonine kinase 19 [EC:2.7.11.1]	0.0111
K10085	EDEM2	ER degradation enhancer, mannosidase alpha-like 2	0.0111
K10598	PPIL2, CYC4, CHP60	peptidyl-prolyl cis-trans isomerase-like 2 [EC:5.2.1.8]	0.0111
K11268	ESCO, ECO1	N-acetyltransferase [EC:2.3.1.-]	0.0111
K11462	EED	polycomb protein EED	0.0111
K12129	APRR7	pseudo-response regulator 7	0.0111
K12190	VPS36, EAP45	ESCRT-II complex subunit VPS36	0.0111
K12591	RRP6, EXOSC10	exosome complex exonuclease RRP6 [EC:3.1.13.-]	0.0111
K12839	SMNDC1, SPF30	survival of motor neuron-related-splicing factor 30	0.0111
K12846	SNRNP27	U4/U6.U5 tri-snRNP-associated protein 3	0.0111
K13094	RBM5_10	RNA-binding protein 5/10	0.0111
K13096	SF4	splicing factor 4	0.0111
K13119	FAM50, XAP5	protein FAM50	0.0111
K00914	PIK3C3, VPS34	phosphatidylinositol 3-kinase [EC:2.7.1.137]	0.022
K01835	E5.4.2.2, pgm	phosphoglucomutase [EC:5.4.2.2]	0.022
K02265	COX5B	cytochrome c oxidase subunit Vb [EC:1.9.3.1]	0.022
K03070	secA	preprotein translocase subunit SecA	0.022
K08334	BECN1, VPS30, ATG6	beclin 1	0.022
K08818	CDC2L	cell division cycle 2-like [EC:2.7.11.22]	0.022
K10570	ERCC8, CKN1, CSA	DNA excision repair protein ERCC-8	0.022
K11322	EPC	enhancer of polycomb-like protein	0.022
K01529	E3.6.1.-		0.0327
K01810	GPI, pgi	glucose-6-phosphate isomerase [EC:5.3.1.9]	0.0431
Module 21
K00677	lpxA	UDP-N-acetylglucosamine acyltransferase [EC:2.3.1.129]	0.0175
K01392	THOP1	thimet oligopeptidase [EC:3.4.24.15]	0.0175
K01578	E4.1.1.9, MLYCD	malonyl-CoA decarboxylase [EC:4.1.1.9]	0.0175
K03026	RPC4	DNA-directed RNA polymerase III subunit C4 [EC:2.7.7.6]	0.0175
K03131	TFIID5, TAF6	transcription initiation factor TFIID subunit D5	0.0175
K03352	APC5	anaphase-promoting complex subunit 5	0.0175
K03511	POLK	DNA polymerase kappa subunit [EC:2.7.7.7]	0.0175
K03512	POLL	DNA polymerase lambda subunit [EC:2.7.7.7 4.2.99.-]	0.0175
K03596	lepA	GTP-binding protein LepA	0.0175
K03754	eIF-2BB, EIF2B2	translation initiation factor eIF-2B beta subunit	0.0175
K03842	ALG1	beta-1,4-mannosyltransferase [EC:2.4.1.142]	0.0175
K04728	ATM, TEL1	ataxia telangectasia mutated family protein [EC:2.7.11.1]	0.0175
K05757	ARPC1A_B	actin related protein 2/3 complex, subunit 1A/1B	0.0175
K06062	PCAF, KAT2, GCN5	histone acetyltransferase [EC:2.3.1.48]	0.0175
K06662	HRAD17, RAD24	cell cycle checkpoint protein	0.0175
K07007	K07007		0.0175
K07203	FRAP	FKBP12-rapamycin complex-associated protein	0.0175
K07277	yaeT	outer membrane protein	0.0175
K08500	SYP6	syntaxin of plants SYP6	0.0175
K08734	MLH1	DNA mismatch repair protein MLH1	0.0175
K08736	MSH3	DNA mismatch repair protein MSH3	0.0175
K09567	PPIH, CYPH	peptidyl-prolyl isomerase H (cyclophilin H) [EC:5.2.1.8]	0.0175
K10140	DDB2	DNA damage-binding protein 2	0.0175
K10696	BRE1	E3 ubiquitin-protein ligase BRE1 [EC:6.3.2.19]	0.0175
K10761	THG1	tRNA(His) guanylyltransferase [EC:2.7.7.-]	0.0175
K10772	APEX2	AP endonuclease 2 [EC:4.2.99.18]	0.0175
K10803	XRCC1	DNA-repair protein XRCC1	0.0175
K10865	MRE11	double-strand break repair protein MRE11	0.0175
K10895	FANCI	fanconi anemia group I protein	0.0175
K11126	TERT, EST2	telomerase reverse transcriptase [EC:2.7.7.49]	0.0175
K11416	SIRT6, SIR2L6	mono-ADP-ribosyltransferase sirtuin 6 [EC:2.4.2.31]	0.0175
K11438	PRMT7	protein arginine N-methyltransferase 7 [EC:2.1.1.-]	0.0175
K11996	MOCS3, UBA4, moeB	adenylyltransferase and sulfurtransferase	0.0175
K12585	DIS3, RRP44	exosome complex exonuclease DIS3/RRP44 [EC:3.1.13.-]	0.0175
K12824	TCERG1, CA150	transcription elongation regulator 1	0.0175
K12890	SFRS1_9	splicing factor, arginine/serine-rich 1/9	0.0175
K13117	DHX35	ATP-dependent RNA helicase DDX35 [EC:3.6.4.13]	0.0175
K13124	MORG1	mitogen-activated protein kinase organizer 1	0.0175
K02541	MCM3	minichromosome maintenance protein 3	0.0343
K03130	TFIID4, TAF5	transcription initiation factor TFIID subunit D4	0.0343
K04794	PTH2	peptidyl-tRNA hydrolase, PTH2 family [EC:3.1.1.29]	0.0343
K05609	UCHL3, YUH1	ubiquitin carboxyl-terminal hydrolase L3 [EC:3.4.19.12]	0.0343
K09131	K09131	hypothetical protein	0.0343
K10756	RFC3_5	replication factor C subunit 3/5	0.0343
Module 22
K00029	E1.1.1.40, maeB	malate dehydrogenase (oxaloacetate-decarboxylating)(NADP+)	0.0015
K06067	HDAC1_2	actin related protein 2/3 complex, subunit 4	0.0037
K00133	E1.2.1.11, asd	D-3-phosphoglycerate dehydrogenase [EC:1.1.1.95]	0.0163
K00764	E2.4.2.14, purF	acetyl-CoA C-acetyltransferase [EC:2.3.1.9]	0.0163
K00819	E2.6.1.13, rocD	amidophosphoribosyltransferase [EC:2.4.2.14]	0.0163
K01190	lacZ	alpha-glucosidase [EC:3.2.1.20]	0.0163
K01259	pip	beta-galactosidase [EC:3.2.1.23]	0.0163
K01620	E4.1.2.5, ltaA	phosphoenolpyruvate carboxykinase (ATP) [EC:4.1.1.49]	0.0163
K02202	CDK7	V-type H+-transporting ATPase subunit E [EC:3.6.3.14]	0.0163
K03301	TC.AAA	signal peptidase I [EC:3.4.21.89]	0.0163
K05282	E1.14.11.12	coatomer protein complex, subunit alpha (xenin)	0.0163
K05755	ARPC4	gibberellin 20-oxidase [EC:1.14.11.12]	0.0163
K10258	TER	vesicle-associated membrane protein 72	0.0163
K11806	WDSOF1	3-hydroxy acyl-CoA dehydratase [EC:4.2.1.-]	0.0163
K11864	BRCC3	WD repeat and SOF domain-containing protein 1	0.0163
K12189	VPS25, EAP20	STAM-binding protein [EC:3.1.2.15]	0.0163
K13051	iaaA, ASRGL1	ESCRT-II complex subunit VPS25	0.0163
K13102	KIN	beta-aspartyl-peptidase (threonine type) [EC:3.4.19.5]	0.0163
K00021	E1.1.1.34	hydroxymethylglutaryl-CoA reductase (NADPH) [EC:1.1.1.34]	0.032
K00058	serA, PHGDH	isocitrate dehydrogenase [EC:1.1.1.42]	0.032
K00626	E2.3.1.9, atoB	aspartate-semialdehyde dehydrogenase [EC:1.2.1.11]	0.032
K01006	ppdK	aspartate kinase [EC:2.7.2.4]	0.032
K01114	plcC	pectinesterase [EC:3.1.1.11]	0.032
K01187	E3.2.1.20, malZ	phospholipase D [EC:3.1.4.4]	0.032
K01610	E4.1.1.49, pckA	carboxypeptidase C [EC:3.4.16.5]	0.032
K01648	ACLY	threonine aldolase [EC:4.1.2.5]	0.032
K03801	lipB	ATP:ADP antiporter, AAA family	0.032
K10703	PHS1	enoyl reductase [EC:1.3.1.-]	0.032
K11866	STAMBP, AMSH	BRCA1/BRCA2-containing complex subunit 3	0.032
K00847	E2.7.1.4, scrK	hexokinase [EC:2.7.1.1]	0.0472
K00928	E2.7.2.4, lysC	6-phosphofructokinase [EC:2.7.1.11]	0.0472
K01051	E3.1.1.11	pyruvate,orthophosphate dikinase [EC:2.7.9.1]	0.0472
K01287	E3.4.16.5	proline iminopeptidase [EC:3.4.11.5]	0.0472
K01895	ACSS, acs	glucose-6-phosphate isomerase [EC:5.3.1.9]	0.0472
K02150	ATPeVE, ATP6E	acetyl-CoA synthetase [EC:6.2.1.1]	0.0472
K03100	lepB	cyclin-dependent kinase 7 [EC:2.7.11.22]	0.0472
K04498	EP300, CREBBP, KAT3	lipoyl(octanoyl) transferase [EC:2.3.1.181]	0.0472
K05236	COPA	E1A/CREB-binding protein [EC:2.3.1.48]	0.0472
K08511	ATVAMP72	MFS transporter, PHS family, inorganic phosphate transporter	0.0472
Module 23
K01170	E3.1.27.9	tRNA-intron endonuclease [EC:3.1.27.9]	0.0005
K14191	DIM1	18S rRNA (adenine1779-N6/adenine1780-N6)-dimethyltransferase	0.0005
K00088	E1.1.1.205, guaB	IMP dehydrogenase [EC:1.1.1.205]	0.0226
K00602	purH	phosphoribosylaminoimidazolecarboxamide formyltransferase / IMP	0.0226
K00721	DPM1	dolichol-phosphate mannosyltransferase [EC:2.4.1.83]	0.0226
K00809	E2.5.1.46, dys1	deoxyhypusine synthase [EC:2.5.1.46]	0.0226
K00968	E2.7.7.15, PCYT1	choline-phosphate cytidylyltransferase [EC:2.7.7.15]	0.0226
K00979	kdsB	3-deoxy-manno-octulosonate cytidylyltransferase (CMP-KDO synthetase)	0.0226
K01693	E4.2.1.19, hisB	imidazoleglycerol-phosphate dehydratase [EC:4.2.1.19]	0.0226
K01919	gshA	glutamate--cysteine ligase [EC:6.3.2.2]	0.0226
K01945	purD	phosphoribosylamine--glycine ligase [EC:6.3.4.13]	0.0226
K01951	E6.3.5.2, guaA	GMP synthase (glutamine-hydrolysing) [EC:6.3.5.2]	0.0226
K01956	carA, CPA1	carbamoyl-phosphate synthase small subunit [EC:6.3.5.5]	0.0226
K02427	rlmE, rrmJ, ftsJ	ribosomal RNA large subunit methyltransferase E [EC:2.1.1.-]	0.0226
K03000	RPA12	DNA-directed RNA polymerase I subunit A12 [EC:2.7.7.6]	0.0226
K03011	RPB3	DNA-directed RNA polymerase II subunit C	0.0226
K03135	TFIID9	transcription initiation factor TFIID subunit D9	0.0226
K03241	eIF-2BG, EIF2B3	translation initiation factor eIF-2B gamma subunit	0.0226
K05284	PIGM	phosphatidylinositol glycan, class M [EC:2.4.1.-]	0.0226
K05289	GAA1	glycosylphosphatidylinositol transamidase	0.0226
K05925	E2.1.1.62	mRNA (2'-O-methyladenosine-N6-)-methyltransferase [EC:2.1.1.62]	0.0226
K05954	FNTB	protein farnesyltransferase subunit beta [EC:2.5.1.58]	0.0226
K06126	COQ6	ubiquinone biosynthesis monooxygenase Coq6 [EC:1.14.13.-]	0.0226
K06174	ABCE1	ATP-binding cassette, sub-family E, member 1	0.0226
K06634	CCNH	cyclin H	0.0226
K07158	K07158		0.0226
K07178	RIOK1	RIO kinase 1 [EC:2.7.11.1]	0.0226
K07179	RIOK2	RIO kinase 2 [EC:2.7.11.1]	0.0226
K07562	NMD3	nonsense-mediated mRNA decay protein 3	0.0226
K07739	ELP3, KAT9	elongator complex protein 3 [EC:2.3.1.48]	0.0226
K09140	K09140	hypothetical protein	0.0226
K09506	DNAJA5	DnaJ homolog subfamily A member 5	0.0226
K10632	BRAP	BRCA1-associated protein [EC:6.3.2.19]	0.0226
K10849	ERCC1	DNA excision repair protein ERCC-1	0.0226
K10908	POLRMT, RPO41	DNA-directed RNA polymerase, mitochondrial [EC:2.7.7.6]	0.0226
K11108	RCL1	RNA 3'-terminal phosphate cyclase-like protein	0.0226
K11374	ELP2	elongator complex protein 2	0.0226
K11375	ELP4	elongator complex protein 4	0.0226
K11793	CRBN	cereblon	0.0226
K11804	WDR42A	WD repeat-containing protein 42A	0.0226
K11883	NOB1	RNA-binding protein NOB1	0.0226
K12493	ARFGAP2_3	ADP-ribosylation factor GTPase-activating protein 2/3	0.0226
K12734	PPIL3	peptidyl-prolyl cis-trans isomerase-like 3 [EC:5.2.1.8]	0.0226
K12829	SF3B2, SAP145, CUS1	splicing factor 3B subunit 2	0.0226
K12868	SYF2	pre-mRNA-splicing factor SYF2	0.0226
K12873	BUD31, G10	bud site selection protein 31	0.0226
K13103	TFIP11	tuftelin-interacting protein 11	0.0226
K13106	BUD13, CWC26	pre-mRNA-splicing factor CWC26	0.0226
K13115	CCDC130	coiled-coil domain-containing protein 130	0.0226
K13148	CPSF3L, INTS11	integrator complex subunit 11 [EC:3.1.27.-]	0.0226
K13151	SNUPN, RNUT1	snurportin-1	0.0226
K13154	ZCRB1	U11/U12 small nuclear ribonucleoprotein 31 kDa protein	0.0226
K14003	PREB, SEC12	prolactin regulatory element-binding protein	0.0226
K14169	CTU2, NCS2	cytoplasmic tRNA 2-thiolation protein 2	0.0226
K00856	E2.7.1.20, ADK	adenosine kinase [EC:2.7.1.20]	0.0442
K01362	E3.4.21.-		0.0442
K02355	EF-G, fusA	elongation factor EF-G [EC:3.6.5.3]	0.0442
K03032	PSMD1, RPN2	26S proteasome regulatory subunit N2	0.0442
K03238	eIF-2B, EIF2S2	translation initiation factor eIF-2 beta subunit	0.0442
K03424	tatD	TatD DNase family protein [EC:3.1.21.-]	0.0442
K03639	MOCS1, moaA	molybdenum cofactor biosynthesis protein	0.0442
K03680	eIF-2BD, EIF2B4	translation initiation factor eIF-2B delta subunit	0.0442
K03681	RRP40, EXOSC3	exosome complex component RRP40	0.0442
K03687	GRPE	molecular chaperone GrpE	0.0442
K10739	RFA2, RPA2	replication factor A2	0.0442
K11129	NOLA2, NHP2	H/ACA ribonucleoprotein complex subunit 2	0.0442
K13065	E2.3.1.133, HCT	shikimate O-hydroxycinnamoyltransferase [EC:2.3.1.133]	0.0442
Module 24
K10999	CESA	cellulose synthase A [EC:2.4.1.12]	0
K07375	TUBB	tubulin beta	0.0002
K00600	E2.1.2.1, glyA	glycine hydroxymethyltransferase [EC:2.1.2.1]	0.0021
K00064	E1.1.1.122	D-threo-aldose 1-dehydrogenase [EC:1.1.1.122]	0.0151
K00529	hcaD	ferredoxin--NAD+ reductase [EC:1.18.1.3]	0.0151
K00800	aroA	3-phosphoshikimate 1-carboxyvinyltransferase [EC:2.5.1.19]	0.0151
K00852	E2.7.1.15, rbsK	ribokinase [EC:2.7.1.15]	0.0151
K01710	E4.2.1.46, rfbB, rffG	dTDP-glucose 4,6-dehydratase [EC:4.2.1.46]	0.0151
K01735	aroB	3-dehydroquinate synthase [EC:4.2.3.4]	0.0151
K05279	E2.1.1.76	flavonol 3-O-methyltransferase [EC:2.1.1.76]	0.0151
K08505	SFT1	protein transport protein SFT1	0.0151
K09579	PIN4	peptidyl-prolyl cis-trans isomerase NIMA-interacting 4 [EC:5.2.1.8]	0.0151
K09753	CCR	cinnamoyl-CoA reductase [EC:1.2.1.44]	0.0151
K09754	CYP98A, C3H	p-coumarate 3-hydroxylase [EC:1.14.13.-]	0.0151
K12619	XRN2, RAT1	5'-3' exoribonuclease 2 [EC:3.1.13.-]	0.0151
K12818	DHX8, PRP22	ATP-dependent RNA helicase DHX8/PRP22 [EC:3.6.4.13]	0.0151
K14168	CTU1, NCS6	cytoplasmic tRNA 2-thiolation protein 1 [EC:2.7.7.-]	0.0151
K00430	E1.11.1.7	peroxidase [EC:1.11.1.7]	0.0269
K00033	E1.1.1.44, PGD, gnd	6-phosphogluconate dehydrogenase [EC:1.1.1.44]	0.0297
K00972	UAP1	UDP-N-acetylglucosamine pyrophosphorylase [EC:2.7.7.23]	0.0297
K01191	E3.2.1.24	alpha-mannosidase [EC:3.2.1.24]	0.0297
K01792	E5.1.3.15	glucose-6-phosphate 1-epimerase [EC:5.1.3.15]	0.0297
K13447	RBOH	respiratory burst oxidase [EC:1.6.3.- 1.11.1.-]	0.0297
K13946			0.0297
K00083	E1.1.1.195	cinnamyl-alcohol dehydrogenase [EC:1.1.1.195]	0.0439
K00847	E2.7.1.4, scrK	fructokinase [EC:2.7.1.4]	0.0439
K01287	E3.4.16.5	carboxypeptidase C [EC:3.4.16.5]	0.0439
K02291	E2.5.1.32, crtB	phytoene synthase [EC:2.5.1.32]	0.0439
K02437	gcvH	glycine cleavage system H protein	0.0439
K05605	E3.1.2.4	3-hydroxyisobutyryl-CoA hydrolase [EC:3.1.2.4]	0.0439
K07374	TUBA	tubulin alpha	0.0439
K08857	NEK	NIMA (never in mitosis gene a)-related kinase [EC:2.7.11.1]	0.0439
K13379	RGP, UTM	reversibly glycosylated polypeptide/UDP-arabinopyranose mutase	0.0439
Module 25
K03283	HSPA1_8	DNA-directed RNA polymerase II subunit B [EC:2.7.7.6]	0.0005
K00145	argC	calcyclin binding protein	0.006
K00753	E2.4.1.214	cytochrome-b5 reductase [EC:1.6.2.2]	0.006
K03010	RPB2	glucose-6-phosphate isomerase [EC:5.3.1.9]	0.006
K04507	CACYBP, SIP	molecular chaperone HtpG	0.006
K09503	DNAJA2	DnaJ homolog subfamily A member 2	0.006
K09562	HSPBP1	hsp70-interacting protein	0.006
K10866	RAD50	DNA repair protein RAD50 [EC:3.6.-.-]	0.006
K11647	SMARCA2_4	SWI/SNF-related matrix-associated actin-dependent regulator of	0.006
K11673	ACTR8, ARP8, INO80N	actin-related protein 8	0.006
K12881	THOC4, ALY	THO complex subunit 4	0.006
K03654	recQ	heat shock 70kDa protein 1/8	0.012
K03695	clpB	ATP-dependent DNA helicase RecQ [EC:3.6.1.-]	0.012
K08516	YKT6	synaptobrevin homolog YKT6	0.012
K00326	E1.6.2.2	N-acetyl-gamma-glutamyl-phosphate/N-acetyl-gamma-aminoadipyl-phospha	0.0179
K04079	htpG, HSP90A	ATP-dependent Clp protease ATP-binding subunit ClpB	0.0179
K11450	AOF2, LSD1	lysine-specific histone demethylase 1 [EC:1.-.-.-]	0.0179
K01810	GPI, pgi	glycoprotein 3-alpha-L-fucosyltransferase [EC:2.4.1.214]	0.0237
K08235	E2.4.1.207	xyloglucan:xyloglucosyl transferase [EC:2.4.1.207]	0.0463
Module 26
K00487	CYP73A	trans-cinnamate 4-monooxygenase [EC:1.14.13.11]	0.0099
K00864	E2.7.1.30, glpK	glycerol kinase [EC:2.7.1.30]	0.0099
K00868	pdxK, pdxY	pyridoxine kinase [EC:2.7.1.35]	0.0099
K01177	E3.2.1.2	beta-amylase [EC:3.2.1.2]	0.0099
K01736	E4.2.3.5, aroC	chorismate synthase [EC:4.2.3.5]	0.0099
K01824	EBP	cholestenol delta-isomerase [EC:5.3.3.5]	0.0099
K08343	ATG3	autophagy-related protein 3	0.0099
K10046	GME	GDP-D-mannose 3', 5'-epimerase [EC:5.1.3.18 5.1.3.-]	0.0099
K13422	MYC2	transcription factor MYC2	0.0099
K13456	RIN4	RPM1-interacting protein 4	0.0099
K00121	frmA, ADH5, adhC	S-(hydroxymethyl)glutathione dehydrogenase / alcohol dehydrogenase	0.0197
K01497	E3.5.4.25, ribA	GTP cyclohydrolase II [EC:3.5.4.25]	0.0197
K01583	E4.1.1.19	arginine decarboxylase [EC:4.1.1.19]	0.0197
K01657	trpE	anthranilate synthase component I [EC:4.1.3.27]	0.0197
K01772	hemH, FECH	ferrochelatase [EC:4.99.1.1]	0.0197
K01807	E5.3.1.6A, rpiA	ribose 5-phosphate isomerase A [EC:5.3.1.6]	0.0197
K02858	ribB	3,4-dihydroxy 2-butanone 4-phosphate synthase [EC:4.1.99.12]	0.0197
K12448	UXE	UDP-arabinose 4-epimerase [EC:5.1.3.5]	0.0197
K13424	WRKY33	WRKY transcription factor 33	0.0197
K14209	SLC36A1, PAT1	solute carrier family 36 (proton-coupled amino acid transporter),	0.0197
K00737	MGAT3	beta-1,4-mannosyl-glycoprotein	0.0292
K01762	ACS	1-aminocyclopropane-1-carboxylate synthase [EC:4.4.1.14]	0.0292
K03100	lepB	signal peptidase I [EC:3.4.21.89]	0.0292
K08486	STX1B_2_3	syntaxin 1B/2/3	0.0292
K07300	chaA	Ca2+:H+ antiporter	0.0386
K01623	ALDO, fbaB	fructose-bisphosphate aldolase, class I [EC:4.1.2.13]	0.0478
K08176	PHO84	MFS transporter, PHS family, inorganic phosphate transporter	0.0478
Module 27
K01210	E3.2.1.58	glucan 1,3-beta-glucosidase [EC:3.2.1.58]	0.0087
K03349	APC2	anaphase-promoting complex subunit 2	0.0087
K03847	ALG12	alpha-1,6-mannosyltransferase [EC:2.4.1.130]	0.0087
K03850	ALG10	alpha-1,2-glucosyltransferase [EC:2.4.1.-]	0.0087
K03859	PIGC, GPI2	phosphatidylinositol glycan, class C	0.0087
K07767	E3.6.4.3	microtubule-severing ATPase [EC:3.6.4.3]	0.0087
K08675	PRSS15, PIM1	Lon-like ATP-dependent protease [EC:3.4.21.-]	0.0087
K09338	HD-ZIP	homeobox-leucine zipper protein	0.0087
K09841	E1.1.1.288, ABA2	xanthoxin dehydrogenase [EC:1.1.1.288]	0.0087
K10389	TUBG	tubulin gamma	0.0087
K10395	KIF4S	kinesin family member 4/7/21/27	0.0087
K10738	MCM9	minichromosome maintenance protein 9	0.0087
K10747	LIG1	DNA ligase 1 [EC:6.5.1.1]	0.0087
K10869	RAD51L1, RAD51B	RAD51-like protein 1	0.0087
K11437	PRMT6	protein arginine N-methyltransferase 6 [EC:2.1.1.-]	0.0087
K11578	ZW10	centromere/kinetochore protein ZW10	0.0087
K00854	E2.7.1.17	xylulokinase [EC:2.7.1.17]	0.0173
K03531	ftsZ	cell division protein FtsZ	0.0173
K04799	FEN1, RAD2	flap endonuclease-1 [EC:3.-.-.-]	0.0173
K08342	ATG4	autophagy-related protein 4 [EC:3.4.22.-]	0.0173
K03644	lipA	lipoic acid synthetase [EC:2.8.1.8]	0.0258
K01246	tag	DNA-3-methyladenine glycosylase I [EC:3.2.2.20]	0.0341
K01288	E3.4.16.6	carboxypeptidase D [EC:3.4.16.6]	0.0422
Module 28
K05236	COPA	coatomer protein complex, subunit alpha (xenin)	0.0006
K07976	RAB	Rab family, other	0.0019
K00227	SC5DL	lathosterol oxidase [EC:1.14.21.6]	0.0145
K00559	E2.1.1.41, SMT1, ERG6	sterol 24-C-methyltransferase [EC:2.1.1.41]	0.0145
K00620	argJ	glutamate N-acetyltransferase / amino-acid N-acetyltransferase	0.0145
K00869	E2.7.1.36, MVK, mvaK1	mevalonate kinase [EC:2.7.1.36]	0.0145
K01244	MTN	5'-methylthioadenosine nucleosidase [EC:3.2.2.16]	0.0145
K01519	ITPA	nucleoside-triphosphate pyrophosphatase [EC:3.6.1.19]	0.0145
K01836	E5.4.2.3	phosphoacetylglucosamine mutase [EC:5.4.2.3]	0.0145
K04712	DEGS	sphingolipid delta-4 desaturase [EC:1.14.-.-]	0.0145
K05285	PIGN	phosphatidylinositol glycan, class N [EC:2.7.-.-]	0.0145
K05768	GSN	gelsolin	0.0145
K06638	MAD1L	mitotic spindle assembly checkpoint protein MAD1	0.0145
K07874	RAB1A	Ras-related protein Rab-1A	0.0145
K07942	ARL1	ADP-ribosylation factor-like 1	0.0145
K08242	E2.1.1.143	Rab family, other	0.0145
K08288	PRKCSH	xyloglucan 6-xylosyltransferase [EC:2.4.2.39]	0.0145
K08856	STK16	24-methylenesterol C-methyltransferase [EC:2.1.1.143]	0.0145
K10736	MCM10	protein kinase C substrate 80K-H	0.0145
K11827	AP2S1	histone H2A	0.0145
K12392	AP1B1	histone H3	0.0145
K12398	AP3M	AP-1 complex subunit beta-1	0.0145
K12737	SDCCAG10	AP-1 complex subunit mu	0.0145
K14270		beta-mannan synthase [EC:2.4.1.32]	0.0145
K00021	E1.1.1.34	hydroxymethylglutaryl-CoA reductase (NADPH) [EC:1.1.1.34]	0.0285
K00972	UAP1	UDP-N-acetylglucosamine pyrophosphorylase [EC:2.7.7.23]	0.0285
K01597	E4.1.1.33, mvaD	diphosphomevalonate decarboxylase [EC:4.1.1.33]	0.0285
K02947	RP-S10e, RPS10	small subunit ribosomal protein S10e	0.0285
K03083	GSK3B	glycogen synthase kinase 3 beta [EC:2.7.11.26]	0.0285
K07953	SAR1	GTP-binding protein SAR1 [EC:3.6.5.-]	0.0285
K08238	XXT	Rab family, other	0.0285
K12393	AP1M	AP-2 complex subunit sigma-1	0.0285
K13348	MPV17	AP-3 complex subunit mu	0.0285
K13513	LCLAT1, AGPAT8	peptidyl-prolyl cis-trans isomerase SDCCAG10 [EC:5.2.1.8]	0.0285
K13680	CSLA	lysocardiolipin and lysophospholipid acyltransferase	0.0285
K03453	TC.BASS	bile acid:Na+ symporter, BASS family	0.0422
K05862	VDAC	voltage-dependent anion channel	0.0422
Module 29
K00773	E2.4.2.29, tgt	queuine tRNA-ribosyltransferase [EC:2.4.2.29]	0.0057
K01930	E6.3.2.17	folylpolyglutamate synthase [EC:6.3.2.17]	0.0057
K13035	NIT4	beta-cyano-L-alanine hydratase/nitrilase [EC:3.5.5.1 3.5.5.4]	0.0057
K14213	PEPD	Xaa-Pro dipeptidase [EC:3.4.13.9]	0.0057
K00387	E1.8.3.1, SUOX	sulfite oxidase [EC:1.8.3.1]	0.0114
K03715	E2.4.1.46	1,2-diacylglycerol 3-beta-galactosyltransferase [EC:2.4.1.46]	0.0114
K09285	OVM, ANT	AP2-like factor, ANT lineage	0.0114
K13783	SLC37A1_2	MFS transporter, OPA family, solute carrier family 37	0.0114
K00759	E2.4.2.7, apt	adenine phosphoribosyltransferase [EC:2.4.2.7]	0.017
K01568	E4.1.1.1, pdc	pyruvate decarboxylase [EC:4.1.1.1]	0.017
K06119	SQD2	sulfoquinovosyltransferase [EC:2.4.1.-]	0.017
K13691	SGT1	pathogen-inducible salicylic acid glucosyltransferase [EC:2.4.1.-]	0.017
K00640	E2.3.1.30, cysE	serine O-acetyltransferase [EC:2.3.1.30]	0.028
K08176	PHO84	MFS transporter, PHS family, inorganic phosphate transporter	0.028
K04392	RAC1	Ras-related C3 botulinum toxin substrate 1	0.0334
K05933	E1.14.17.4	aminocyclopropanecarboxylate oxidase [EC:1.14.17.4]	0.0334
K01183	E3.2.1.14	chitinase [EC:3.2.1.14]	0.0388
K13412	CPK	calcium-dependent protein kinase [EC:2.7.11.1]	0.0441
Module 30
K03094	SKP1, CBF3D	S-phase kinase-associated protein 1	0.0004
K00430	E1.11.1.7	peroxidase [EC:1.11.1.7]	0.0015
K11648	SMARCB1, SNF5, INI1	SWI/SNF-related matrix-associated actin-dependent regulator of	0.0033
K13081	LAR	leucoanthocyanidin reductase [EC:1.17.1.3]	0.0033
K00122	E1.2.1.2	formate dehydrogenase [EC:1.2.1.2]	0.0066
K00928	E2.7.2.4, lysC	aspartate kinase [EC:2.7.2.4]	0.0099
K08057	CALR	calreticulin	0.0099
K03234	eEF-2, ef2	elongation factor EF-2 [EC:3.6.5.3]	0.0164
K09874	NIP	aquaporin NIP	0.0196
Module 31
K07300	chaA	Ca2+:H+ antiporter	0.0001
K08249	E4.1.2.11	hydroxymandelonitrile lyase [EC:4.1.2.11]	0.0042
K00895	E2.7.1.90, pfk	pyrophosphate--fructose-6-phosphate 1-phosphotransferase	0.0126
K01188	E3.2.1.21	beta-glucosidase [EC:3.2.1.21]	0.0126
K01285	PRCP	lysosomal Pro-X carboxypeptidase [EC:3.4.16.2]	0.0126
K13280	SEC11, sipW	signal peptidase, endoplasmic reticulum-type [EC:3.4.-.-]	0.0126
K01193	E3.2.1.26, sacA	beta-fructofuranosidase [EC:3.2.1.26]	0.0167
K01369	LGMN	legumain [EC:3.4.22.34]	0.0167
K01288	E3.4.16.6	carboxypeptidase D [EC:3.4.16.6]	0.0208
K01595	E4.1.1.31, ppc	phosphoenolpyruvate carboxylase [EC:4.1.1.31]	0.0248
K01738	cysK	cysteine synthase A [EC:2.5.1.47]	0.0368
Module 32
K11838	USP7, UBP15	ubiquitin carboxyl-terminal hydrolase 7 [EC:3.1.2.15]	0.0001
K03509	POLH	DNA polymerase eta subunit [EC:2.7.7.7]	0.0057
K07760	CDK	cyclin-dependent kinase [EC:2.7.11.22]	0.0057
K10606	FANCL, PHF9	E3 ubiquitin-protein ligase FANCL [EC:6.3.2.19]	0.0057
K10746	EXO1	exonuclease 1 [EC:3.1.-.-]	0.0057
K11407	HDAC6_10	histone deacetylase 6/10 [EC:3.5.1.98]	0.0057
K11661	SRCAP	helicase SRCAP [EC:3.6.1.-]	0.0057
K12132	WNK1	serine/threonine-protein kinase WNK1 [EC:2.7.11.1]	0.0057
K13064	PTAL	phenylalanine/tyrosine ammonia-lyase [EC:4.3.1.25]	0.0057
K13128	ZCCHC8	zinc finger CCHC domain-containing protein 8	0.0057
K01633	folB	dihydroneopterin aldolase [EC:4.1.2.25]	0.0114
K03017	RPB9	DNA-directed RNA polymerase II subunit I	0.0114
K03124	TFIIB	transcription initiation factor TFIIB	0.0114
K12813	DHX16	pre-mRNA-splicing factor ATP-dependent RNA helicase DHX16	0.0114
K04498	EP300, CREBBP, KAT3	E1A/CREB-binding protein [EC:2.3.1.48]	0.017
K01595	E4.1.1.31, ppc	phosphoenolpyruvate carboxylase [EC:4.1.1.31]	0.0334
K07195	EXOC7, EXO70	exocyst complex component 7	0.0493
K11596	AGO1	argonaute	0.0493
Module 33
K00430	E1.11.1.7	peroxidase [EC:1.11.1.7]	0.0021
K01172	E3.1.27.-		0.0039
K03691	POFUT	peptide-O-fucosyltransferase [EC:2.4.1.221]	0.0039
K12309	GLB1, ELNR1	beta-galactosidase [EC:3.2.1.23]	0.0039
K00025	MDH1	malate dehydrogenase [EC:1.1.1.37]	0.0078
K01893	NARS, asnS	asparaginyl-tRNA synthetase [EC:6.1.1.22]	0.0117
K08679	E5.1.3.6	UDP-glucuronate 4-epimerase [EC:5.1.3.6]	0.0117
K08245	E3.4.23.40	phytepsin [EC:3.4.23.40]	0.0193
K00695	E2.4.1.13	sucrose synthase [EC:2.4.1.13]	0.0231
K00434	E1.11.1.11	L-ascorbate peroxidase [EC:1.11.1.11]	0.0342
K07195	EXOC7, EXO70	exocyst complex component 7	0.0342
K13648	GAUT	alpha-1,4-galacturonosyltransferase [EC:2.4.1.43]	0.0342
Module 34
K13681	FUT	xyloglucan fucosyltransferase [EC:2.4.1.-]	0
K09580	PDIA1, P4HB	protein disulfide-isomerase A1 [EC:5.3.4.1]	0.0003
K00965	galT, GALT	UDPglucose--hexose-1-phosphate uridylyltransferase [EC:2.7.7.12]	0.0072
K01711	E4.2.1.47, gmd	GDPmannose 4,6-dehydratase [EC:4.2.1.47]	0.0072
K09645	CPVL	vitellogenic carboxypeptidase-like protein [EC:3.4.16.-]	0.0072
K11816	YUCCA	YUCCA family monooxygenase [EC:1.14.13.-]	0.0072
K03037	PSMD6, RPN7	26S proteasome regulatory subunit N7	0.0144
K03039	PSMD13, RPN9	26S proteasome regulatory subunit N9	0.0144
K06998	K06998		0.0144
K08238	XXT	xyloglucan 6-xylosyltransferase [EC:2.4.2.39]	0.0144
K09880	mtnC, ENOPH1	enolase-phosphatase E1 [EC:3.1.3.77]	0.0144
K00827	AGXT2	alanine-glyoxylate transaminase /	0.0214
K05953	E2.5.1.43	nicotianamine synthase [EC:2.5.1.43]	0.0214
K01179	E3.2.1.4	endoglucanase [EC:3.2.1.4]	0.0283
K00799	E2.5.1.18, gst	glutathione S-transferase [EC:2.5.1.18]	0.0352
Module 35
K02213	CDC6	cell division control protein 6	0.0012
K07020	K07020		0.0012
K00797	E2.5.1.16, SRM, speE	spermidine synthase [EC:2.5.1.16]	0.0036
K00517	E1.14.-.-		0.0084
Module 36
K02553	rraA, menG	regulator of ribonuclease activity A	0.0036
K00218	E1.3.1.33, por	protochlorophyllide reductase [EC:1.3.1.33]	0.0072
K01056	PTH1, pth, spoVC	peptidyl-tRNA hydrolase, PTH1 family [EC:3.1.1.29]	0.0072
K01191	E3.2.1.24	alpha-mannosidase [EC:3.2.1.24]	0.0072
K01551	E3.6.3.16, arsA	arsenite-transporting ATPase [EC:3.6.3.16]	0.0072
K12373	HEX	beta-hexosaminidase [EC:3.2.1.52]	0.0178
K00128	E1.2.1.3	aldehyde dehydrogenase (NAD+) [EC:1.2.1.3]	0.0213
K04392	RAC1	Ras-related C3 botulinum toxin substrate 1	0.0213
K05933	E1.14.17.4	aminocyclopropanecarboxylate oxidase [EC:1.14.17.4]	0.0213
K13508	GPAT	glycerol-3-phosphate acyltransferase [EC:2.3.1.15]	0.0213
K09873	TIP	aquaporin TIP	0.0351
Module 37
K13464	TIFY6B, JAI3	jasmonate-insensitive 3	0.0042
K00522	FTH1	ferritin heavy chain [EC:1.16.3.1]	0.0042
K00588	E2.1.1.104	caffeoyl-CoA O-methyltransferase [EC:2.1.1.104]	0.0042
K01859	E5.5.1.6	chalcone isomerase [EC:5.5.1.6]	0.0042
K09060	GBF	plant G-box-binding factor	0.0042
K00849	galK	galactokinase [EC:2.7.1.6]	0.0084
K01126	E3.1.4.46, glpQ	glycerophosphoryl diester phosphodiesterase [EC:3.1.4.46]	0.0084
K01728	E4.2.2.2, pel	pectate lyase [EC:4.2.2.2]	0.0084
K07513	ACAA1	acetyl-CoA acyltransferase 1 [EC:2.3.1.16]	0.0084
K12448	UXE	UDP-arabinose 4-epimerase [EC:5.1.3.5]	0.0084
K03841	FBP, fbp	fructose-1,6-bisphosphatase I [EC:3.1.3.11]	0.0126
K10760	IPT	adenylate isopentenyltransferase (cytokinin synthase)	0.0126
K01057	PGLS, pgl, devB	6-phosphogluconolactonase [EC:3.1.1.31]	0.0167
K01738	cysK	cysteine synthase A [EC:2.5.1.47]	0.0368
Module 38
K00654	E2.3.1.50	serine palmitoyltransferase [EC:2.3.1.50]	0.0001
K01001	ALG7	UDP-N-acetylglucosamine--dolichyl-phosphate	0.0063
K02259	COX15	cytochrome c oxidase subunit XV assembly protein	0.0063
K03295	TC.CDF	cation efflux system protein, CDF family	0.0063
K03943	NDUFV2	NADH dehydrogenase (ubiquinone) flavoprotein 2 [EC:1.6.5.3 1.6.99.3]	0.0063
K06041	E5.3.1.13	arabinose-5-phosphate isomerase [EC:5.3.1.13]	0.0063
K09589	CYP90D2, D2	cytochrome P450, family 90, subfamily D, polypeptide 2 (steroid	0.0063
K09590	CYP85A1, BR6OX1	cytochrome P450, family 85, subfamily A, polypeptide 1	0.0063
K10144	RCHY1, PIRH2	ring finger and CHY zinc finger domain-containing protein 1	0.0063
K03264	eIF-6, eif6	translation initiation factor eIF-6	0.0126
K07151	STT3	dolichyl-diphosphooligosaccharide--protein glycosyltransferase	0.0126
K00873	PK, pyk	pyruvate kinase [EC:2.7.1.40]	0.0187
K00895	E2.7.1.90, pfk	pyrophosphate--fructose-6-phosphate 1-phosphotransferase	0.0187
K01176	E3.2.1.1, amyA, malS	alpha-amylase [EC:3.2.1.1]	0.0187
K03921	DESA1	acyl-[acyl-carrier-protein] desaturase [EC:1.14.19.2]	0.0187
K00001	E1.1.1.1, adh	alcohol dehydrogenase [EC:1.1.1.1]	0.0248
K01692	E4.2.1.17, paaG	enoyl-CoA hydratase [EC:4.2.1.17]	0.0248
K00036	G6PD, zwf	glucose-6-phosphate 1-dehydrogenase [EC:1.1.1.49]	0.0309
K01580	E4.1.1.15, gadB	glutamate decarboxylase [EC:4.1.1.15]	0.0309
Module 39
K13800	CMPK1, UMPK	UMP-CMP kinase [EC:2.7.4.- 2.7.4.14]	0
K01115	E3.1.4.4, PLD	phospholipase D [EC:3.1.4.4]	0.001
K00540	E1.-.-.-		0.0063
K00729	ALG5	dolichyl-phosphate beta-glucosyltransferase [EC:2.4.1.117]	0.0063
K01723	AOS	hydroperoxide dehydratase [EC:4.2.1.92]	0.0063
K02258	COX11	cytochrome c oxidase subunit XI assembly protein	0.0063
K14066	GPS	geranyl diphosphate synthase [EC:2.5.1.1]	0.0063
K01011	TST, MPST, sseA	thiosulfate/3-mercaptopyruvate sulfurtransferase [EC:2.8.1.1	0.0126
K01583	E4.1.1.19	arginine decarboxylase [EC:4.1.1.19]	0.0126
K02377	E1.1.1.271, fcl	GDP-L-fucose synthase [EC:1.1.1.271]	0.0126
K02732	PSMB1	20S proteasome subunit beta 6 [EC:3.4.25.1]	0.0126
K02908	RP-L30e, RPL30	large subunit ribosomal protein L30e	0.0187
K00787	FDPS	farnesyl diphosphate synthase [EC:2.5.1.1 2.5.1.10]	0.0248
K00815	TAT	tyrosine aminotransferase [EC:2.6.1.5]	0.0248
K03234	eEF-2, ef2	elongation factor EF-2 [EC:3.6.5.3]	0.0309
K01593	E4.1.1.28, DDC	aromatic-L-amino-acid decarboxylase [EC:4.1.1.28]	0.0427
K10355	ACTF	actin, other eukaryote	0.0485
Module 40
K01436	E3.5.1.14	aminoacylase [EC:3.5.1.14]	0.0039
K01955	carB, CPA2	carbamoyl-phosphate synthase large subunit [EC:6.3.5.5]	0.0039
K05277	E1.14.11.19	leucoanthocyanidin dioxygenase [EC:1.14.11.19]	0.0039
K12608	CAF16	CCR4-NOT complex subunit CAF16	0.0039
K14038	KSL5	ent-pimara-8(14),15-diene synthase [EC:4.2.3.30]	0.0039
K00279	E1.5.99.12	cytokinin dehydrogenase [EC:1.5.99.12]	0.0078
K03549	kup	KUP system potassium uptake protein	0.0155
K05933	E1.14.17.4	aminocyclopropanecarboxylate oxidase [EC:1.14.17.4]	0.0231
K09874	NIP	aquaporin NIP	0.0231
K01535	E3.6.3.6	H+-transporting ATPase [EC:3.6.3.6]	0.0268
K00889	E2.7.1.68, PIP5K	1-phosphatidylinositol-4-phosphate 5-kinase [EC:2.7.1.68]	0.0305
K00454	E1.13.11.12	lipoxygenase [EC:1.13.11.12]	0.0451
Module 41
K01251	E3.3.1.1, ahcY	adenosylhomocysteinase [EC:3.3.1.1]	0.0042
K01627	kdsA	2-dehydro-3-deoxyphosphooctonate aldolase (KDO 8-P synthase)	0.0042
K01817	trpF	phosphoribosylanthranilate isomerase [EC:5.3.1.24]	0.0042
K07107	K07107		0.0042
K08506	SYP7	syntaxin of plants SYP7	0.0042
K10405	KIFC1	kinesin family member C1	0.0042
K10846	ERCC5, XPG, RAD2	DNA excision repair protein ERCC-5	0.0042
K01648	ACLY	ATP citrate (pro-S)-lyase [EC:2.3.3.8]	0.0084
K10704	UBE2V	ubiquitin-conjugating enzyme E2 variant	0.0126
K13691	SGT1	pathogen-inducible salicylic acid glucosyltransferase [EC:2.4.1.-]	0.0126
K00012	UGDH, ugd	UDPglucose 6-dehydrogenase [EC:1.1.1.22]	0.0208
K00695	E2.4.1.13	sucrose synthase [EC:2.4.1.13]	0.0248
K06067	HDAC1_2	histone deacetylase 1/2 [EC:3.5.1.98]	0.0248
Module 42
K09646	SCPEP1	serine carboxypeptidase 1 [EC:3.4.16.-]	0
K02993	RP-S7e, RPS7	small subunit ribosomal protein S7e	0.0054
K03680	eIF-2BD, EIF2B4	translation initiation factor eIF-2B delta subunit	0.0054
K13946			0.0054
K01288	E3.4.16.6	carboxypeptidase D [EC:3.4.16.6]	0.0134
K00517	E1.14.-.-		0.0187
K08235	E2.4.1.207	xyloglucan:xyloglucosyl transferase [EC:2.4.1.207]	0.0213
K13947			0.0291
Module 43
K08235	E2.4.1.207	xyloglucan:xyloglucosyl transferase [EC:2.4.1.207]	0.0006
K00587	E2.1.1.100	protein-S-isoprenylcysteine O-methyltransferase [EC:2.1.1.100]	0.0048
K00794	ribH	riboflavin synthase beta chain [EC:2.5.1.-]	0.0048
K01934	E6.3.3.2	5-formyltetrahydrofolate cyclo-ligase [EC:6.3.3.2]	0.0048
K07750	E1.14.13.72, SC4MOL, ERG25	methylsterol monooxygenase [EC:1.14.13.72]	0.0048
K08762	DBI, ACBP	diazepam-binding inhibitor (GABA receptor modulator,	0.0048
K00789	E2.5.1.6, metK	S-adenosylmethionine synthetase [EC:2.5.1.6]	0.0096
K00801	FDFT1	farnesyl-diphosphate farnesyltransferase [EC:2.5.1.21]	0.0096
K02294	crtR, crtZ	beta-carotene hydroxylase [EC:1.14.13.-]	0.0096
K05389	KCNKF	potassium channel subfamily K, other eukaryote	0.0096
K10573	UBE2A, UBC2, RAD6A	ubiquitin-conjugating enzyme E2 A [EC:6.3.2.19]	0.0096
K01641	E2.3.3.10, pksG	hydroxymethylglutaryl-CoA synthase [EC:2.3.3.10]	0.0143
K01809	E5.3.1.8, manA	mannose-6-phosphate isomerase [EC:5.3.1.8]	0.0143
K00799	E2.5.1.18, gst	glutathione S-transferase [EC:2.5.1.18]	0.0237
K03094	SKP1, CBF3D	S-phase kinase-associated protein 1	0.0463
Module 44
K10999	CESA	cellulose synthase A [EC:2.4.1.12]	0
K00297	E1.5.1.20, metF	methylenetetrahydrofolate reductase (NADPH) [EC:1.5.1.20]	0.0021
K05758	ARPC2	actin related protein 2/3 complex, subunit 2	0.0021
K09955	K09955	hypothetical protein	0.0021
K01626	E2.5.1.54, aroF, aroG, aroH	3-deoxy-7-phosphoheptulonate synthase [EC:2.5.1.54]	0.0084
Module 45
K02133	ATPeF1B, ATP5B	F-type H+-transporting ATPase subunit beta [EC:3.6.3.14]	0.0002
K02267	COX6B	cytochrome c oxidase subunit VIb [EC:1.9.3.1]	0.0002
K00329	E1.6.5.3	NADH dehydrogenase [EC:1.6.5.3]	0.0142
K00356	E1.6.99.3	NADH dehydrogenase [EC:1.6.99.3]	0.0142
K00419	QCR9, UCRC	ubiquinol-cytochrome c reductase subunit 9 [EC:1.10.2.2]	0.0142
K00658	DLST, sucB	2-oxoglutarate dehydrogenase E2 component (dihydrolipoamide	0.0142
K01899	LSC1	succinyl-CoA synthetase alpha subunit [EC:6.2.1.4 6.2.1.5]	0.0142
K02134	ATPeF1D, ATP5D	F-type H+-transporting ATPase subunit delta [EC:3.6.3.14]	0.0142
K02136	ATPeF1G, ATP5C1	F-type H+-transporting ATPase subunit gamma [EC:3.6.3.14]	0.0142
K02138	ATPeFD, ATP5H	F-type H+-transporting ATPase subunit d [EC:3.6.3.14]	0.0142
K02266	COX6A	cytochrome c oxidase subunit VIa [EC:1.9.3.1]	0.0142
K03714	E2.4.2.38	glycoprotein 2-beta-D-xylosyltransferase [EC:2.4.2.38]	0.0142
K03934	NDUFS1	NADH dehydrogenase (ubiquinone) Fe-S protein 1 [EC:1.6.5.3 1.6.99.3]	0.0142
K03941	NDUFS8	NADH dehydrogenase (ubiquinone) Fe-S protein 8 [EC:1.6.5.3 1.6.99.3]	0.0142
K03942	NDUFV1	NADH dehydrogenase (ubiquinone) flavoprotein 1 [EC:1.6.5.3 1.6.99.3]	0.0142
K03945	NDUFA1	NADH dehydrogenase (ubiquinone) 1 alpha subcomplex 1 [EC:1.6.5.3	0.0142
K03950	NDUFA6	NADH dehydrogenase (ubiquinone) 1 alpha subcomplex 6 [EC:1.6.5.3	0.0142
K03952	NDUFA8	NADH dehydrogenase (ubiquinone) 1 alpha subcomplex 8 [EC:1.6.5.3	0.0142
K03953	NDUFA9	NADH dehydrogenase (ubiquinone) 1 alpha subcomplex 9 [EC:1.6.5.3	0.0142
K03965	NDUFB9	NADH dehydrogenase (ubiquinone) 1 beta subcomplex 9 [EC:1.6.5.3	0.0142
K10393	KIF2_24, MCAK	kinesin family member 2/24	0.0142
K00235	SDHB, SDH2	succinate dehydrogenase (ubiquinone) iron-sulfur protein	0.0279
K00413	CYT1, CYC1, petC	ubiquinol-cytochrome c reductase cytochrome c1 subunit [EC:1.10.2.2]	0.0279
K00417	QCR7, UQCRB	ubiquinol-cytochrome c reductase subunit 7 [EC:1.10.2.2]	0.0279
K01681	ACO, acnA	aconitate hydratase 1 [EC:4.2.1.3]	0.0279
K02145	ATPeVA, ATP6A1	V-type H+-transporting ATPase subunit A [EC:3.6.3.14]	0.0279
K02147	ATPeVB, ATP6B1	V-type H+-transporting ATPase subunit B [EC:3.6.3.14]	0.0279
K02265	COX5B	cytochrome c oxidase subunit Vb [EC:1.9.3.1]	0.0279
K03955	NDUFAB1	NADH dehydrogenase (ubiquinone) 1 alpha/beta subcomplex 1	0.0279
K12160	SUMO, SMT3	small ubiquitin-related modifier	0.0279
K00162	PDHB, pdhB	pyruvate dehydrogenase E1 component subunit beta [EC:1.2.4.1]	0.0413
K00326	E1.6.2.2	cytochrome-b5 reductase [EC:1.6.2.2]	0.0413
K00344	E1.6.5.5, qor	NADPH2:quinone reductase [EC:1.6.5.5]	0.0413
K00827	AGXT2	alanine-glyoxylate transaminase /	0.0413
K02150	ATPeVE, ATP6E	V-type H+-transporting ATPase subunit E [EC:3.6.3.14]	0.0413
K05862	VDAC	voltage-dependent anion channel	0.0413
Module 46
K01051	E3.1.1.11	pectinesterase [EC:3.1.1.11]	0.0027
K01183	E3.2.1.14	chitinase [EC:3.2.1.14]	0.0063
K11596	AGO1	argonaute	0.0081
Module 47
K00457	HPD, hppD	4-hydroxyphenylpyruvate dioxygenase [EC:1.13.11.27]	0.0063
K00685	E2.3.2.8, ate1	arginine-tRNA-protein transferase [EC:2.3.2.8]	0.0063
K00938	E2.7.4.2, mvaK2	phosphomevalonate kinase [EC:2.7.4.2]	0.0063
K01438	E3.5.1.16, argE	acetylornithine deacetylase [EC:3.5.1.16]	0.0063
K01637	E4.1.3.1, aceA	isocitrate lyase [EC:4.1.3.1]	0.0063
K03133	TFIID7, TAF9	transcription initiation factor TFIID subunit D7	0.0063
K03457	TC.NCS1	nucleobase:cation symporter-1, NCS1 family	0.0063
K05853	ATP2A	Ca2+ transporting ATPase, sarcoplasmic/endoplasmic reticulum	0.0063
K07001	K07001		0.0063
K09518	DNAJB12	DnaJ homolog subfamily B member 12	0.0063
K09531	DNAJC11	DnaJ homolog subfamily C member 11	0.0063
K11752	ribD	diaminohydroxyphosphoribosylaminopyrimidine deaminase /	0.0063
K12663	ECH1	delta(3,5)-Delta(2,4)-dienoyl-CoA isomerase [EC:5.3.3.-]	0.0063
K13211	GCFC	GC-rich sequence DNA-binding factor	0.0063
K13342	PEX5, PXR1	peroxin-5	0.0063
K13941	folKP	2-amino-4-hydroxy-6-hydroxymethyldihydropteridine diphosphokinase /	0.0063
K14006	SEC23	protein transport protein SEC23	0.0063
K00033	E1.1.1.44, PGD, gnd	6-phosphogluconate dehydrogenase [EC:1.1.1.44]	0.0126
K08956	AFG3	AFG3 family protein [EC:3.4.24.-]	0.0126
K00344	E1.6.5.5, qor	NADPH2:quinone reductase [EC:1.6.5.5]	0.0187
K03217	yidC, spoIIIJ, OXA1	preprotein translocase subunit YidC	0.0248
Module 48
K10839	RAD23, HR23	UV excision repair protein RAD23	0.0003
K01759	E4.4.1.5, GLO1, gloA	lactoylglutathione lyase [EC:4.4.1.5]	0.0075
K01940	E6.3.4.5, argG	argininosuccinate synthase [EC:6.3.4.5]	0.0075
K03609	minD	septum site-determining protein MinD	0.0075
K03868	RBX1, ROC1	RING-box protein 1	0.0075
K07238	TC.ZIP	zinc transporter, ZIP family	0.0075
K08266	GBL	protein disulfide-isomerase A6 [EC:5.3.4.1]	0.0075
K10872	DMC1	meiotic recombination protein DMC1	0.0075
K12261	HACL1	2-hydroxyacyl-CoA lyase 1 [EC:4.1.-.-]	0.0075
K12826	SF3A2, SAP62	splicing factor 3A subunit 2	0.0075
K12831	SF3B4, SAP49	splicing factor 3B subunit 4	0.0075
K13336	PEX3	peroxin-3	0.0075
K01867	WARS, trpS	tryptophanyl-tRNA synthetase [EC:6.1.1.2]	0.015
K01881	PARS, proS	prolyl-tRNA synthetase [EC:6.1.1.15]	0.015
K02731	PSMA7	20S proteasome subunit alpha 4 [EC:3.4.25.1]	0.015
K02738	PSMB6	20S proteasome subunit beta 1 [EC:3.4.25.1]	0.015
K07342	SEC61G, SSS1, secE	protein transport protein SEC61 subunit gamma and related proteins	0.015
K10960	chlP, bchP	geranylgeranyl reductase [EC:1.3.1.83]	0.015
K03030	PSMD14, RPN11, POH1	26S proteasome regulatory subunit N11	0.0223
K09584	PDIA6, TXNDC7	UV excision repair protein RAD23	0.0223
K00813	E2.6.1.1B, aspC	aspartate aminotransferase [EC:2.6.1.1]	0.0295
K11594	DDX3X, bel	ATP-dependent RNA helicase [EC:3.6.4.13]	0.0295
K00600	E2.1.2.1, glyA	glycine hydroxymethyltransferase [EC:2.1.2.1]	0.0366
K07977	ARF	G protein beta subunit-like	0.0705
Module 49
K06664	PEX2, PXMP3	peroxin-2	0.0012
K08489	STX16	syntaxin 16	0.0012
K10666	RNF5	E3 ubiquitin-protein ligase RNF5 [EC:6.3.2.19]	0.0012
K01265	E3.4.11.18, map	methionyl aminopeptidase [EC:3.4.11.18]	0.0072
Module 50
K08150	SLC2A13, ITR	MFS transporter, SP family, solute carrier family 2 (myo-inositol	0.0054
K00787	FDPS	farnesyl diphosphate synthase [EC:2.5.1.1 2.5.1.10]	0.0072
K01580	E4.1.1.15, gadB	glutamate decarboxylase [EC:4.1.1.15]	0.009
K01785	E5.1.3.3, galM	aldose 1-epimerase [EC:5.1.3.3]	0.009
K01535	E3.6.3.6	H+-transporting ATPase [EC:3.6.3.6]	0.0125
K09873	TIP	aquaporin TIP	0.0178
Module 51
K00002	E1.1.1.2, adh	alcohol dehydrogenase (NADP+) [EC:1.1.1.2]	0.0009
K10532	HGSNAT	heparan-alpha-glucosaminide N-acetyltransferase [EC:2.3.1.78]	0.0009
K01090	E3.1.3.16	protein phosphatase [EC:3.1.3.16]	0.009
Module 52
K09832	CYP710A	cytochrome P450, family 710, subfamily A	0.0012
K00555	E2.1.1.32, trm1	tRNA (guanine-N2-)-methyltransferase [EC:2.1.1.32]	0.0024
K08776	NPEPPS	puromycin-sensitive aminopeptidase [EC:3.4.11.-]	0.0036
K00454	E1.13.11.12	lipoxygenase [EC:1.13.11.12]	0.0143
Module 53
K08730	PTDSS2	phosphatidylserine synthase 2 [EC:2.7.8.-]	0.0015
K00697	E2.4.1.15, otsA	alpha,alpha-trehalose-phosphate synthase (UDP-forming) [EC:2.4.1.15]	0.003
K01087	E3.1.3.12, otsB	trehalose-phosphatase [EC:3.1.3.12]	0.003
K00128	E1.2.1.3	aldehyde dehydrogenase (NAD+) [EC:1.2.1.3]	0.009
K13508	GPAT	glycerol-3-phosphate acyltransferase [EC:2.3.1.15]	0.009
Module 54
K03012	RPB4	DNA-directed RNA polymerase II subunit D	0.0054
K03132	TFIID6, TAF7	transcription initiation factor TFIID subunit D6	0.0054
K03138	TFIIF1	transcription initiation factor TFIIF alpha subunit	0.0054
K06170	PEN2	presenilin enhancer 2	0.0054
K06692	PSMD5	26S proteasome non-ATPase regulatory subunit 5	0.0054
K11308	MYST1, MOF, KAT8	histone acetyltransferase MYST1 [EC:2.3.1.48]	0.0054
K11314	TADA2L, ADA2	transcriptional adapter 2-alpha	0.0054
K11366	USP22_27_51, UBP8	ubiquitin carboxyl-terminal hydrolase 22/27/51 [EC:3.1.2.15]	0.0054
K11667	INO80C, IES6	INO80 complex subunit C	0.0054
K11984	SART1, HAF, SNU66	U4/U6.U5 tri-snRNP-associated protein 1	0.0054
K12825	SF3A1, SAP114	splicing factor 3A subunit 1	0.0054
K13127	RNF113A, CWC24	RING finger protein 113A	0.0054
K01850	E5.4.99.5	chorismate mutase [EC:5.4.99.5]	0.0108
K08819	CRKRS	Cdc2-related kinase, arginine/serine-rich [EC:2.7.11.22]	0.0108
K00799	E2.5.1.18, gst	glutathione S-transferase [EC:2.5.1.18]	0.0266
K02639	petF	ferredoxin	0.0266
Module 55
K00031	IDH1, IDH2, icd	isocitrate dehydrogenase [EC:1.1.1.42]	0.0084
K00695	E2.4.1.13	sucrose synthase [EC:2.4.1.13]	0.0125
K05933	E1.14.17.4	aminocyclopropanecarboxylate oxidase [EC:1.14.17.4]	0.0125
K13508	GPAT	glycerol-3-phosphate acyltransferase [EC:2.3.1.15]	0.0125
K01535	E3.6.3.6	H+-transporting ATPase [EC:3.6.3.6]	0.0146
K11596	AGO1	argonaute	0.0187
K01507	E3.6.1.1, ppa	inorganic pyrophosphatase [EC:3.6.1.1]	0.0248
