# Supplementary material for: An integrated genomic and metabolomic framework for cell wall biology in rice
Source: BMC Genomics. 2014 Jul 15;15(1):596. doi: 10.1186/1471-2164-15-596 (PMC4112216; doi:10.1186/1471-2164-15-596)
Supplement: Supplementary file 6 — Additional file 6: Genes/Probes and their orthologs involved in Module 44, 24, 40, 42, 46 with all k-values (kTotal,kWithin kOut and kME except 6B) and predict function were listed. Ara:Arabinose related function; Gal:Galatose synthesis;Multi:Mutile roles;NA: None mapped;NF:None ortholog genes. (XLS 226 KB) [file 12864_2013_6285_MOESM6_ESM.xls]

## Sheet: Additional file 6A
MSU Locus/Probes	kTotal	kWithin	kOut	kME44	Annotation	TAIR
Os01g54620	72.905	35.0789	37.8261	0.956555	CESA4-cellulose synthase, expressed	AT4G18780
Os10g32980	82.4106	26.137	56.2736	0.908355	CESA7-cellulose synthase, expressed	AT5G44030
Os09g25490	68.775	31.8049	36.9701	0.939563	CESA9-cellulose synthase, expressed	AT5G17420
Os03g30250	75.4138	31.3544	44.0594	0.933222	COBRA-like protein precursor, putative, expressed	AT5G15630
Os05g48850	71.671	35.1968	36.4743	0.957245	no apical meristem protein, putative, expressed	AT4G28500
Os09g36250	60.1068	23.3925	36.7142	0.909049	MYB family transcription factor, putative, expressed	AT4G12350
Os03g51110	74.4083	18.7678	55.6405	0.876238	MYB family transcription factor, putative, expressed	AT1G17950
Os04g50770	60.2287	25.3557	34.8731	0.905565	MYB family transcription factor, putative, expressed	AT1G79180
Os02g46780	45.403	20.947	24.456	0.874352	MYB family transcription factor, putative, expressed	AT1G79180
Os08g05520	100.991	24.0637	76.9272	0.885226	myb-like DNA-binding domain containing protein, putative, expressed	AT1G63910
Os06g47340	67.3623	11.1273	56.235	0.776229	glycosyltransferase family 43 protein, putative, expressed	AT5G67230
Os04g55640	45.6001	6.7472	38.8529	0.716939	plant-specific domain TIGR01627 family protein, expressed	AT5G67210
Os02g22380	47.1763	7.10472	40.0716	0.7145	glycosyltransferase protein, putative, expressed	AT3G18170
Os04g33450	99.7988	39.246	60.5529	0.97963	expressed protein	AT3G09980
Os03g56430	72.6688	37.2537	35.415	0.967776	expressed protein	AT5G42710
Os01g67090	115.78	36.391	79.3886	0.959147	IQ calmodulin-binding motif domain containing protein, expressed	AT3G59690
Os.7609.2.S1_a_at	120.559	34.5256	86.0335	0.950691	NA	NF
Os.39037.1.S1_at	77.1004	33.4262	43.6743	0.949144	NA	NF
Os09g14700	61.856	34.5425	27.3135	0.948269	2-aminoethanethiol dioxygenase, putative, expressed	AT3G58670
Os04g01140	66.7902	32.5842	34.206	0.94795	cytochrome P450 93A2, putative, expressed	AT5G06900
Os10g40620	116.789	33.3259	83.4635	0.945186	expressed protein	AT4G25190
Os09g32470	61.7416	31.8073	29.9342	0.940602	membrane protein, putative, expressed	AT5G47530
Os04g43290	67.948	31.7816	36.1664	0.938986	ARPC2B, putative, expressed	AT2G33385
Os03g15460	67.4736	28.3688	39.1047	0.933423	expressed protein	NF
Os.46573.1.S1_at	81.78	29.9271	51.8529	0.932802	NA	NF
Os11g13870	65.2	30.5989	34.6011	0.931212	plant-specific domain TIGR01627 family protein, expressed	AT4G09990
Os01g58730	73.5548	30.3346	43.2203	0.930859	glycosyl hydrolases family 17, putative, expressed	AT3G57260
Os08g41890	109.195	30.4888	78.7061	0.930471	microtubule associated protein, putative, expressed	AT1G27920
Os02g19640	70.3373	29.875	40.4623	0.929972	IQ calmodulin-binding motif family protein, putative, expressed	NF
Os09g34320	58.2345	28.6613	29.5733	0.927468	expressed protein	AT1G01180
Os07g38950	79.9174	30.0057	49.9118	0.927008	expressed protein	NF
Os03g14560	68.8735	27.2419	41.6316	0.917294	cytochrome P450, putative	AT2G45570
Os04g57130	49.3671	28.1159	21.2512	0.916883	dirigent-like protein pDIR17, putative, expressed	AT5G42500
Os03g27230	65.7609	25.7641	39.9967	0.91582	phospho-2-dehydro-3-deoxyheptonate aldolase, chloroplast precursor, putative, expressed	AT1G22410
Os03g18140	82.0079	27.9573	54.0506	0.915184	expressed protein	AT3G55990
OsAffx.9978.1.S1_at	55.0554	24.1129	30.9425	0.91426	NA	NF
Os03g18300	88.6719	26.8905	61.7814	0.911673	chloroplast unusual positioning protein, putative, expressed	AT1G07120
Os03g64230	99.5517	27.4648	72.0868	0.90824	expressed protein	AT5G60720
Os03g16610	47.9409	26.371	21.5699	0.907387	laccase precursor protein, putative, expressed	AT5G60020
Os05g43870	59.4136	25.1388	34.2748	0.907327	myosin heavy chain-related, putative, expressed	NF
Os08g38170	129.416	24.8147	104.601	0.901297	methyladenine glycosylase, putative, expressed	AT1G13635
Os.46331.1.S1_s_at	62.1558	25.7184	36.4374	0.899535	NA	NF
Os07g32340	80.9229	24.2434	56.6795	0.89936	retrotransposon protein, putative, unclassified, expressed	NF
Os01g06580	104.808	25.8928	78.9152	0.898311	fasciclin domain containing protein, expressed	AT5G03170
Os01g02010	75.0639	26.5941	48.4698	0.896881	expressed protein	AT1G68740
Os12g10320	46.0156	21.5323	24.4833	0.896011	plant-specific domain TIGR01627 family protein, expressed	AT1G33800
Os02g06380	88.1927	26.02	62.1727	0.895004	plant-specific domain TIGR01627 family protein, expressed	AT5G67210
Os09g28550	57.1758	23.1283	34.0475	0.894606	hypothetical protein	NF
Os01g09880	96.5493	25.1768	71.3725	0.891174	harpin-induced protein 1 domain containing protein, expressed	AT1G17620
OsAffx.6520.1.S1_x_at	62.4539	22.1368	40.317	0.89075	NA	NF
Os11g38010	107.716	24.8325	82.8832	0.890468	targeting protein for Xklp2, putative, expressed	AT3G23090
OsAffx.5153.1.S1_at	54.13	21.6079	32.522	0.888086	NA	NF
Os10g16974	69.5851	21.6367	47.9484	0.887203	cytochrome P450, putative, expressed	AT5G07990
OsAffx.9978.1.S1_x_at	42.3471	21.0258	21.3213	0.882839	NA	NF
Os01g20950	49.4482	19.219	30.2292	0.882591	sulfotransferase domain containing protein, expressed	AT3G45070
Os05g07060	56.7815	20.6431	36.1385	0.881996	fasciclin domain containing protein, expressed	AT5G03170
Os10g33170	76.819	20.2734	56.5456	0.881471	POT domain containing peptide transporter, putative, expressed	AT5G46050
Os04g01960	104.264	21.3029	82.9616	0.881282	expressed protein	AT2G01580
Os05g39560	67.4447	21.7239	45.7209	0.879194	metal cation transporter, putative, expressed	AT1G05300
Os09g16280	78.6846	19.2213	59.4633	0.879104	hydroxyproline-rich glycoprotein family protein, putative, expressed	NF
Os02g46830	64.5722	18.9109	45.6614	0.873133	expressed protein	NF
Os08g01220	63.2151	17.8553	45.3598	0.872448	harpin-induced protein 1 domain containing protein, expressed	AT3G44220
Os04g54800	48.5014	18.7379	29.7635	0.871512	shikimate kinase, putative, expressed	AT2G21940
Os.49767.1.S1_x_at	50.6757	19.4548	31.2209	0.870896	NA	NF
Os04g43760	57.1755	19.9515	37.2241	0.869814	phenylalanine ammonia-lyase, putative, expressed	AT2G21940
Os12g02800	50.5793	19.4483	31.131	0.868678	CRP11-Cysteine-rich family protein precursor, expressed	NF
Os09g13870	66.6146	18.1394	48.4752	0.864988	lipid phosphatase protein, putative, expressed	AT1G15080
Os12g43110	45.9835	17.2066	28.7769	0.858684	OsSAUR58-Auxin-responsive SAUR gene family member, expressed	AT1G56150
Os05g06720	135.191	19.5492	115.642	0.855222	GDSL-like lipase/acylhydrolase, putative, expressed	NF
Os03g59330	47.5557	18.539	29.0166	0.854775	polygalacturonase, putative, expressed	AT3G57510
Os.27990.1.S1_at	90.726	18.7485	71.9775	0.854237	NA	NF
Os03g64320	114.965	19.9657	94.999	0.854171	expressed protein	AT5G43310
Os.17889.2.S1_at	46.3824	16.3214	30.061	0.850346	NA	NF
Os.52568.1.S1_s_at	48.2854	17.5685	30.7168	0.849464	NA	NF
Os06g11490	69.3962	17.0907	52.3055	0.848402	plastocyanin-like domain containing protein, putative, expressed	AT2G14050
Os06g40490	50.9472	15.479	35.4681	0.848233	glycosyl hydrolases family 17, putative, expressed	AT2G26600
Os02g42740	49.7313	17.1402	32.5911	0.844616	cytochrome b5-like Heme/Steroid binding domain containing protein, expressed	AT3G48890
Os.50725.1.A1_x_at	37.5185	14.988	22.5305	0.843653	NA	NF
Os05g30220	55.8625	16.8853	38.9772	0.842488	disease resistance RPP13-like protein 1, putative, expressed	NF
Os.49767.1.A1_at	50.201	15.1575	35.0434	0.837927	NA	NF
Os04g35890	40.0007	15.0347	24.966	0.825369	TKL_IRAK_CR4L.3-The CR4L subfamily has homology with Crinkly4, expressed	AT5G47850
Os09g38110	50.437	13.9321	36.5049	0.823892	RING-H2 finger protein, putative, expressed	AT1G20823
Os09g28600	31.4874	13.2423	18.2451	0.823816	expressed protein	AT1G47410
Os11g33030	55.6289	12.9126	42.7163	0.821667	retrotransposon protein, putative, unclassified, expressed	AT4G13340
Os04g52310	44.2535	14.0343	30.2192	0.821371	metal cation transporter, putative, expressed	AT3G12750
Os09g38768	48.9405	14.2521	34.6884	0.820611	cell cycle control protein, putative, expressed	NF
Os01g49210	32.3192	13.9262	18.3929	0.819263	expressed protein	NF
Os07g19210	53.4727	13.6553	39.8174	0.817887	cytochrome P450, putative, expressed	AT1G13080
Os.11142.1.S1_at	51.3533	12.3449	39.0084	0.814738	NA	NF
Os10g02260	58.6141	13.1058	45.5083	0.81182	peptide transporter PTR2, putative, expressed	NF
Os02g01060	41.2092	11.1761	30.0331	0.810494	harpin-induced protein 1 domain containing protein, expressed	AT5G53730
Os05g04584	40.0617	10.602	29.4597	0.806006	transferase family protein, putative, expressed	AT3G62160
Os10g37650	30.3978	11.5671	18.8307	0.80084	impaired sucrose induction 1, putative	AT4G27750
Os11g25860	50.2898	11.4169	38.8729	0.799615	protein Kinase, putative, expressed	AT2G32800
Os05g46520	38.2643	11.1409	27.1234	0.794646	polygalacturonase, putative, expressed	AT1G80170
Os03g10090	44.8646	11.372	33.4926	0.788639	transporter family protein, putative, expressed	AT2G16120
Os02g10190	59.9017	9.33411	50.5676	0.784881	DUF1680 domain containing protein, putative, expressed	AT5G12960
Os07g09140	34.0983	7.78527	26.3131	0.770042	expressed protein	NF
Os03g38050	72.2366	8.6243	63.6123	0.767978	galactosyltransferase, putative, expressed	AT1G05170
Os.8018.1.S1_x_at	44.3614	8.74594	35.6155	0.76594	NA	NF
Os05g38250	32.9053	8.12158	24.7837	0.76187	membrane associated DUF588 domain containing protein, putative, expressed	AT3G53850
Os04g01674	27.4888	7.05922	20.4296	0.755406	erythronate-4-phosphate dehydrogenase domain containing protein, expressed	AT1G12550
Os02g52410	46.0548	8.31019	37.7446	0.749686	expressed protein	AT4G33380
Os.53061.1.S1_at	45.0748	7.36999	37.7048	0.746529	NA	NF
Os.51309.1.S1_at	95.3472	6.7216	88.6256	0.738988	NA	NF
Os03g60090	63.2626	7.7994	55.4632	0.738232	methylenetetrahydrofolate reductase, putative, expressed	AT2G44160
Os01g18080	43.6794	8.0182	35.6612	0.738051	retrotransposon protein, putative, unclassified, expressed	NF
Os03g14570	32.0828	6.45398	25.6288	0.732428	expressed protein	AT2G21180
Os03g29920	36.8928	6.30641	30.5864	0.732214	proline-rich protein, putative, expressed	NF
Os02g48170	33.8492	5.82381	28.0254	0.730004	class E vacuolar protein-sorting machinery protein HSE1, putative, expressed	NF
Os12g06340	33.1917	6.85821	26.3335	0.716028	BEL1-like homeodomain transcription factor, putative, expressed	AT2G35940
Os04g44650	53.1573	5.92165	47.2356	0.715097	ferredoxin-thioredoxin reductase, variable chain, putative, expressed	AT5G08410
Os01g63470	16.5572	4.85336	11.7038	0.712724	C2 domain containing protein, expressed	AT1G07310
Os02g51680	25.6654	5.23603	20.4294	0.709817	uncharacterized glycosyl hydrolase Rv2006/MT2062, putative, expressed	AT5G65140
Os01g12720	30.704	5.26546	25.4385	0.695677	protein kinase domain containing protein, expressed	AT3G24550
Os02g09400	27.5128	4.61145	22.9014	0.68942	cytochrome P450, putative, expressed	AT3G26310
OsAffx.22995.1.S1_at	30.8884	4.55062	26.3378	0.678203	NA	NF
Os.50013.1.S1_at	24.9993	5.48481	19.5145	0.677789	NA	NF
Os10g39450	43.4991	4.67638	38.8227	0.675734	RING-H2 finger protein, putative, expressed	AT3G10910
Os06g09390	18.2079	4.03269	14.1752	0.673224	AP2 domain containing protein, expressed	AT3G14230
Os08g05910	47.2994	3.97604	43.3233	0.661858	peptide transporter PTR2, putative, expressed	AT1G12110
Os.6829.1.S1_at	48.8392	3.64878	45.1904	0.650524	NA	NF
Os.56140.1.S1_x_at	16.7414	2.24723	14.4942	0.633646	NA	NF
Os07g05420	19.4399	2.61762	16.8222	0.616128	anthocyanidin 3-O-glucosyltransferase, putative, expressed	AT5G17050
Os05g41540	12.7358	1.97229	10.7635	0.613204	bZIP transcription factor domain containing protein, expressed	NF
Os11g37340	12.9703	2.1194	10.8509	0.607704	OsFBX426-F-box domain containing protein	NF
Os07g07670	17.878	2.19835	15.6797	0.606217	expressed protein	AT4G14830
Os01g45900	15.6371	2.6321	13.005	0.588024	OsFBX20-F-box domain containing protein, expressed	AT5G19970
Os04g42230	22.5965	1.28135	21.3152	0.575715	hypothetical protein	NF
Os.19280.1.A1_at	7.99987	0.9883	7.01157	0.557099	NA	NF
Os09g09930	8.22089	0.456585	7.7643	0.470048	heavy metal transport/detoxification protein, putative, expressed	AT5G48290
Os02g32980	24.8663	0.825405	24.0409	0.461268	Cupin domain containing protein, expressed	AT3G10080
Os.25448.1.A1_at	9.42783	0.287354	9.14047	-0.411603	NA	NF
Os.51041.1.S1_at	6.28712	0.391782	5.89533	-0.454052	NA	NF
Os08g06070	28.7636	0.587271	28.1764	-0.476083	ELF7, putative, expressed	AT1G79730
Os.22972.1.S1_s_at	22.9669	2.9223	20.0446	-0.659181	NA	NF

## Sheet: Additional file 6B
MSU Locus/Probes	kTotal	kWithin	kOut	Annotation	TAIR
Os05g08370	138.61	43.1366	95.4738	CESA1-cellulose synthase, expressed	AT4G32410
Os07g24190	90.0931	21.0877	69.0054	CESA3-cellulose synthase, expressed	AT5G05170
Os07g14850	166.855	31.5945	135.26	CESA6-cellulose synthase, expressed	AT5G64740
Os07g10770	138.595	52.0248	86.57	CESA8-cellulose synthase, expressed	AT2G21770
Os05g32110	135.186	50.1038	85.0819	COBRA, putative, expressed	AT5G60920
Os08g06380	138.652	50.8266	87.825	CSLF6-cellulose synthase-like family F beta1,3-1,4 glucan synthase, expressed	NF
Os04g55670	112.083	45.8569	66.2263	glycosyltransferase family 43 protein, putative, expressed	AT4G36890
Os05g03174	112.427	42.4539	69.973	glycosyltransferase family 43 protein, putative, expressed	AT2G37090
Os01g48440	78.8751	22.0536	56.8215	glycosyltransferase family 43 protein, putative, expressed	AT1G27600
Os01g70200	119.398	46.6917	72.7062	exostosin family domain containing protein, expressed	At1g27440
Os01g70190	56.8269	16.0906	40.7363	exostosin family domain containing protein, expressed	At1g27440
Os10g10080	93.5635	30.9247	62.6389	exostosin family domain containing protein, expressed	AT1G27440
Os08g34280	76.7226	15.8401	60.8825	cinnamoyl-CoA reductase, putative, expressed	AT1G15950
Os06g44620	84.2691	21.8089	62.4602	AMP-binding domain containing protein, expressed	AT1G51680
Os08g38900	121.327	31.8123	89.5146	caffeoyl-CoA O-methyltransferase, putative, expressed	AT4G34050
Os08g06100	99.7974	24.383	75.4144	O-methyltransferase, putative, expressed	AT5G54160
Os05g46610	100.046	40.6014	59.4445	myb-like DNA-binding domain containing protein, putative, expressed	AT5G26660
Os07g44090	133.125	54.8872	78.2374	myb-related protein Hv33, putative, expressed	AT1G57560
Os01g48130	54.4052	12.3615	42.0437	no apical meristem protein, putative, expressed	AT4G28500
Os02g42970	34.5316	7.58457	26.947	NAC domain containing protein, putative	AT1G12260
Os03g42630	107.884	47.5308	60.3529	no apical meristem protein, putative, expressed	AT3G18400
Os04g43560	37.2231	11.1279	26.0952	no apical meristem protein, putative, expressed	AT4G28530
Os09g07350	158.411	71.2453	87.1656	fasciclin-like arabinogalactan protein 8 precursor, putative, expressed	AT4G12730
Os01g47780	162.906	70.0517	92.8548	fasciclin domain containing protein, expressed	AT5G03170
Os06g03640	148.322	67.1424	81.1798	BAG domain containing protein, expressed	AT5G52060
Os02g55870	157.477	66.7297	90.7469	heparanase-like protein precursor, putative, expressed	AT5G34940
Os01g73980	139.858	65.113	74.7449	xylem cysteine proteinase 2 precursor, putative, expressed	AT1G20850
Os04g31520	143.625	65.1099	78.5147	RALFL21-Rapid ALkalinization Factor RALF family protein precursor, expressed	NF
Os09g30486	135.011	64.9844	70.0267	fasciclin domain containing protein, expressed	AT2G04780
Os05g32500	162.218	64.2072	98.0104	expressed protein	AT3G57420
Os05g36960	147.34	62.9935	84.3461	protein kinase, putative, expressed	NF
Os05g01810	147.448	58.9893	88.4583	xylem cysteine proteinase 2 precursor, putative, expressed	AT4G35350
Os01g04300	124.968	57.4902	67.4778	glycosyl hydrolase family 10 protein, putative, expressed	NF
Os01g62020	140.201	57.4485	82.7523	NAD dependent epimerase/dehydratase family domain containing protein, expressed	NF
Os12g26880	131.603	57.4017	74.2011	plastocyanin-like domain containing protein, putative, expressed	AT1G08500
Os09g32080	141.603	57.2746	84.3285	CHIT13-Chitinase family protein precursor, expressed	AT1G05850
Os.18648.1.S1_at	147.61	57.1289	90.4812	NA	NF
Os07g01370	143.741	56.9298	86.8116	peroxidase precursor, putative, expressed	AT1G05260
Os02g20850	180.651	56.8112	123.839	ras-related protein, putative, expressed	AT5G45970
Os.27995.1.A1_at	146.507	56.4457	90.0616	NA	NF
Os05g03190	157.97	56.0175	101.953	IQ calmodulin-binding motif domain containing protein, expressed	AT5G03040
Os01g07420	138.32	55.934	82.3856	hydrolase, alpha/beta fold family protein, putative, expressed	NF
Os03g50970	118.026	55.1716	62.8546	retrotransposon protein, putative, Ty1-copia subclass, expressed	NF
Os12g08200	138.431	54.4397	83.991	expressed protein	NF
Os04g33990	135.443	54.3466	81.0967	harpin-induced protein 1 domain containing protein, expressed	AT5G22200
Os06g46799	127.308	54.3425	72.9651	peroxidase precursor, putative, expressed	AT1G05260
Os01g11010	125.636	54.0431	71.5927	peptide-N4-asparagine amidase A, putative, expressed	NF
Os01g63540	108.81	53.6029	55.2074	cytochrome P450, putative, expressed	AT5G58860
Os05g50510	146.805	52.9969	93.8081	CAS1 domain-containing protein 1 precursor, putative, expressed	AT2G34410
Os07g04960	103.276	52.8483	50.4274	app1, putative, expressed	NF
Os05g19030	122.852	52.7793	70.073	expressed protein	AT2G47010
Os01g57880	141.271	51.8386	89.4322	plastocyanin-like domain containing protein, putative, expressed	AT3G20570
Os05g07650	126.37	51.6912	74.6791	transmembrane 9 superfamily member, putative, expressed	AT4G12650
Os06g14630	102.016	51.6762	50.3402	GDSL-like lipase/acylhydrolase, putative, expressed	AT5G37690
Os09g27250	126.757	50.4809	76.2763	plant viral response family protein, putative, expressed	AT1G55240
Os04g57430	126.27	50.4604	75.8097	uncharacterized protein At4g06744 precursor, putative	AT4G06744
Os01g16030	136.185	50.4431	85.7422	ADP-ribosylation factor, putative, expressed	AT5G14670
Os04g52370	140.472	49.5224	90.9494	UTP-glucose-1-phosphate uridylyltransferase, putative, expressed	AT1G31070
Os08g01690	130.268	49.1413	81.1268	retrotransposon protein, putative, unclassified, expressed	NF
Os05g33220	159.438	48.5256	110.912	AWPM-19-like membrane family protein, putative, expressed	AT5G18970
Os07g40910	115.107	47.4634	67.6433	expressed protein	AT5G09520
Os08g37300	97.4396	47.4039	50.0357	expressed protein	AT4G38080
Os11g31590	122.318	47.3785	74.9391	armadillo, putative, expressed	AT5G50900
Os06g34650	121.02	47.3482	73.6714	zinc finger, C3HC4 type domain containing protein, expressed	AT4G40070
Os09g28720	122.289	47.2239	75.0655	alpha/beta hydrolase fold, putative, expressed	AT1G47480
Os03g56380	127.461	47.0694	80.3919	methyltransferase, putative, expressed	AT1G19430
Os06g17390	110.379	46.6872	63.6921	auxin-independent growth promoter protein, putative, expressed	AT3G02250
Os.7609.2.S2_a_at	116.611	46.2293	70.3813	NA	NF
Os11g41150	113.503	46.0784	67.4245	nitrilase-associated protein, putative, expressed	AT1G69230
Os01g14960	162.006	45.9713	116.035	expressed protein	AT5G49320
Os07g47210	110.01	45.9211	64.089	GDSL-like lipase/acylhydrolase, putative, expressed	AT2G23540
Os07g47460	110.732	45.8481	64.8841	expressed protein	AT4G15790
Os09g25290	112.077	45.7033	66.3735	methyladenine glycosylase, putative, expressed	AT5G57970
Os02g50000	89.9406	45.062	44.8786	GDSL-like lipase/acylhydrolase, putative, expressed	NF
Os.6019.1.S1_at	111.14	44.9498	66.1904	NA	NF
Os03g16980	129.29	44.6366	84.6538	NAD dependent epimerase/dehydratase family domain containing protein, expressed	AT2G28760
Os03g50560	145.147	44.426	100.721	RNA recognition motif containing protein, putative, expressed	AT1G67950
Os04g01300	119.869	44.3014	75.5671	OsRhmbd10-Putative Rhomboid homologue, expressed	AT3G07950
Os02g28900	139.685	44.1221	95.5628	cytokinin-O-glucosyltransferase 2, putative, expressed	NF
Os02g09610	102.532	44.1047	58.4271	GDSL-like lipase/acylhydrolase, putative, expressed	NF
Os02g04430	95.4614	43.8992	51.5622	STRUBBELIG-RECEPTOR FAMILY 1 precursor, putative, expressed	NF
Os11g07670	158.201	43.7413	114.46	dirigent, putative, expressed	AT1G65870
Os01g64490	126.223	43.38	82.8425	protein kinase domain containing protein, expressed	AT3G44200
Os.4619.1.S1_at	110.59	43.3688	67.2217	NA	NF
Os01g41200	84.1067	42.8575	41.2492	heavy metal-associated domain containing protein, expressed	NF
Os04g57970	117.646	42.7899	74.8565	expressed protein	NF
Os07g43450	122.596	42.4907	80.105	conserved hypothetical protein	NF
Os03g60300	96.1002	42.4589	53.6413	expressed protein	AT2G38320
Os03g36530	124.519	42.3267	82.1923	FAD-binding and arabino-lactone oxidase domains containing protein, putative, expressed	AT2G46740
Os03g48180	97.5224	42.3169	55.2055	peptide transporter PTR2, putative, expressed	AT3G47960
Os12g25690	160.292	42.1765	118.116	UDP-glucose 6-dehydrogenase, putative, expressed	AT5G15490
Os05g15630	139.771	42.1673	97.6041	membrane associated DUF588 domain containing protein, putative, expressed	AT4G03540
Os01g42880	150.412	42.0285	108.384	transferase family protein, putative, expressed	NF
Os07g41360	136.046	41.8144	94.2312	alpha-1,4-glucan-protein synthase, putative, expressed	AT3G08900
Os02g48450	126.758	41.7543	85.004	xylem cysteine proteinase 2 precursor, putative, expressed	NF
Os05g50910	156.377	41.7237	114.653	extra-large G-protein-related, putative, expressed	NF
Os03g03570	132.745	41.566	91.179	leucine-rich repeat transmembrane protein kinase, putative, expressed	AT1G12460
Os08g01310	150.933	40.9197	110.013	phospholipase C, putative, expressed	AT4G36945
Os01g17470	115.748	40.783	74.9648	plastocyanin-like domain containing protein, putative, expressed	AT1G08500
Os01g62490	104.477	40.7056	63.7715	laccase precursor protein, putative, expressed	AT5G60020
Os03g02040	100.289	40.5071	59.7815	remorin, putative, expressed	AT3G48940
Os05g04500	116.519	40.2883	76.2305	peroxidase precursor, putative, expressed	AT1G05260
Os07g04930	111.474	40.0549	71.4193	retrotransposon protein, putative, unclassified, expressed	NF
Os02g34640	131.886	40.0379	91.8484	expressed protein	NF
Os05g34170	127.051	39.718	87.3328	tubulin/FtsZ domain containing protein, putative, expressed	NF
Os04g46120	88.8936	39.5904	49.3032	plastocyanin-like domain containing protein, putative	AT5G07475
Os02g57480	111.923	39.5645	72.3582	transferase family protein, putative, expressed	AT3G29590
Os01g14530	122.478	39.4765	83.0012	AWPM-19-like membrane family protein, putative, expressed	AT1G29520
Os06g16350	164.572	39.2809	125.291	peroxidase precursor, putative, expressed	AT1G68850
Os03g63060	110.434	39.11	71.324	P21-Rho-binding domain containing protein, putative, expressed	AT5G16490
Os06g04850	118.752	39.0995	79.652	homeobox associated leucine zipper, putative, expressed	AT5G06710
Os02g33550	118.348	39.0582	79.29	harpin-induced protein 1 domain containing protein, expressed	AT5G22200
Os11g31940	112.496	38.7042	73.7915	GDSL-like lipase/acylhydrolase, putative, expressed	AT5G03980
Os02g10480	108.291	38.6568	69.634	stromal membrane-associated protein, putative, expressed	AT4G21160
Os03g17350	127.717	38.5131	89.2042	white-brown complex homolog protein, putative, expressed	AT3G53510
Os.22590.1.A1_at	99.7543	38.5103	61.244	NA	NF
Os08g13920	105.355	37.9969	67.3585	glycosyl hydrolases family 16, putative, expressed	AT5G57550
Os11g07830	114.662	37.9253	76.7364	dirigent, putative, expressed	AT1G65870
Os01g54860	122.978	37.424	85.5538	enoyl-CoA hydratase/isomerase family protein, putative, expressed	AT1G06550
Os03g27370	93.1064	37.1885	55.9178	phospholipase D, putative, expressed	AT3G15730
OsAffx.19882.1.S1_at	125.209	37.1315	88.0774	NA	NF
Os05g25540	137.288	37.0565	100.232	STRUBBELIG-RECEPTOR FAMILY 6 precursor, putative, expressed	AT4G32000
Os08g30070	107.357	36.9751	70.3818	expressed protein	AT2G25800
Os07g40890	108.072	36.7348	71.3369	igA FC receptor precursor, putative, expressed	NF
Os03g63540	114.224	36.6714	77.5523	lysine-rich arabinogalactan protein 19 precursor, putative, expressed	NF
Os02g07410	125.459	36.3837	89.0755	glycine cleavage system H protein, putative, expressed	AT2G35120
Os04g46400	101.004	36.3605	64.6434	AP2 domain containing protein, expressed	NF
Os04g28990	159.646	36.3388	123.307	dehydrogenase, putative, expressed	NF
Os06g04889	129.228	36.3032	92.9249	expressed protein	NF
Os01g61940	124.256	36.2344	88.0213	white-brown complex homolog protein, putative, expressed	NF
Os10g30180	117.823	36.1716	81.6514	hsp20/alpha crystallin family protein, putative, expressed	AT2G27140
Os04g01500	139.313	36.1474	103.166	expressed protein	NF
Os11g43750	106.619	36.1285	70.4905	polygalacturonase, putative, expressed	AT3G16850
Os.52629.1.S1_at	109.408	35.8895	73.5182	NA	NF
Os05g48900	117.984	35.7933	82.1907	fasciclin domain containing protein, expressed	AT5G44130
Os06g16000	91.0677	35.6723	55.3954	UDP-glucoronosyl and UDP-glucosyl transferase, putative, expressed	NF
Os01g46120	105.121	35.5128	69.6084	GDSL-like lipase/acylhydrolase, putative, expressed	AT2G27360
Os01g50440	97.1839	35.0578	62.1261	AWPM-19-like membrane family protein, putative, expressed	AT1G29520
Os04g54390	98.7505	35.0211	63.7294	nuclease PA3, putative, expressed	AT1G11190
Os07g27810	136.188	34.9721	101.216	fiber protein Fb34, putative, expressed	AT3G15480
Os07g07340	101.946	34.4184	67.5276	glucan endo-1,3-beta-glucosidase precursor, putative, expressed	AT2G19440
Os08g35710	160.449	34.262	126.187	expressed protein	AT1G02180
Os12g01730	157.472	34.0714	123.4	laccase-23 precursor, putative, expressed	AT5G05390
Os11g34440	78.4014	34.0129	44.3885	phospholipase A2, putative, expressed	AT2G06925
Os12g31780	101.796	33.856	67.9399	nitrilase-associated protein, putative, expressed	AT2G03680
Os03g46180	93.687	33.1458	60.5412	LTPL71-Protease inhibitor/seed storage/LTP family protein precursor, expressed	NF
Os02g47880	86.8211	33.0118	53.8093	tetratricopeptide repeat domain containing protein, expressed	AT3G27960
Os11g26860	112.549	32.8139	79.7353	serine hydroxymethyltransferase, mitochondrial precursor, putative, expressed	AT4G13930
Os02g15230	105.372	32.4948	72.8769	GDSL-like lipase/acylhydrolase, putative, expressed	AT5G45910
Os10g38880	95.0415	32.3206	62.7209	DUF623 domain containing protein, expressed	AT2G36026
Os03g11330	84.4168	31.4551	52.9618	glycosyl transferase 8 domain containing protein, putative, expressed	AT5G15470
Os04g37500	112.126	31.2284	80.8978	glutamate decarboxylase, putative, expressed	NF
Os02g56750	113.46	31.2272	82.2323	OsFBX65-F-box domain containing protein, expressed	AT5G24560
Os01g45700	120.398	31.0263	89.3719	expressed protein	NF
Os.6815.1.S1_at	131.423	31.0025	100.42	NA	NF
Os03g25150	70.1463	30.9885	39.1578	transposon protein, putative, unclassified, expressed	NF
Os02g44108	92.9321	30.9733	61.9588	expansin precursor, putative, expressed	NF
Os09g04050	79.9809	30.8294	49.1515	dehydrogenase, putative, expressed	AT1G15950
Os08g04400	93.6718	30.7993	62.8725	pentatricopeptide repeat domain containing protein, putative, expressed	AT5G50390
Os12g12470	90.1722	30.7037	59.4685	NADP-dependent oxidoreductase, putative, expressed	AT3G03080
Os07g48060	74.073	30.6926	43.3804	peroxidase precursor, putative, expressed	AT5G05340
Os07g34720	126.211	30.5427	95.668	harpin-induced protein 1 domain containing protein, expressed	AT4G05220
Os01g07410	91.1766	30.5306	60.646	growth regulator related protein, putative, expressed	AT1G14020
Os.54853.1.S1_at	104.758	29.5036	75.2542	NA	NF
Os02g32650	86.6525	29.3561	57.2964	expressed protein	NF
Os08g24790	122.742	29.2224	93.5193	AIR12, putative, expressed	AT5G47530
Os02g50490	100.312	29.0749	71.237	endoglucanase, putative, expressed	NF
Os03g59280	84.0642	29.0603	55.0039	plastocyanin-like domain containing protein, putative	AT5G26330
Os.116.1.S1_at	79.562	28.894	50.6681	NA	NF
Os01g44960	71.7639	28.8537	42.9102	hydrolase, alpha/beta fold family domain containing protein, expressed	AT2G18360
Os07g42626	96.4097	28.745	67.6647	STRUBBELIG-RECEPTOR FAMILY 6 precursor, putative, expressed	AT3G14350
Os07g49240	102.606	28.6676	73.9381	MRH1, putative, expressed	AT4G18640
Os08g02120	131.124	28.2391	102.885	kinase, pfkB family, putative, expressed	AT4G10260
OsAffx.23081.1.S1_at	120.75	27.8125	92.9376	NA	NF
Os03g45920	94.247	27.7936	66.4534	tubulin/FtsZ domain containing protein, putative, expressed	NF
Os.1652.1.S1_at	84.1575	27.7076	56.4499	NA	NF
Os03g03600	96.8257	27.28	69.5456	fasciclin-like arabinogalactan protein, putative, expressed	AT3G60900
Os05g35460	100.929	27.2403	73.6891	patellin protein, putative, expressed	AT4G09160
Os.12751.1.S1_at	96.0146	27.2361	68.7785	NA	NF
Os02g09359	75.1207	26.8754	48.2453	BRASSINOSTEROID INSENSITIVE 1-associated receptor kinase 1 precursor, putative, expressed	AT3G15890
Os01g41730	80.5887	26.8727	53.7161	serine/threonine-protein kinase, putative, expressed	AT1G56720
Os12g02030	73.9505	26.81	47.1405	BTB9-Bric-a-Brac, Tramtrack, Broad Complex BTB domain, expressed	AT3G56230
Os07g37310	74.6577	26.4781	48.1797	uncharacterized secreted protein, putative, expressed	AT5G54240
Os04g31110	72.2372	26.3255	45.9117	expressed protein	NF
Os03g15220	78.5291	26.2306	52.2985	DUF292 domain containing protein, expressed	NF
Os06g11130	88.7334	26.1	62.6334	gibberellin receptor GID1L2, putative, expressed	NF
Os06g12410	169.974	26.059	143.915	GDSL-like lipase/acylhydrolase, putative, expressed	AT1G74460
Os06g49310	94.5063	25.9789	68.5273	MATE efflux family protein, putative, expressed	AT5G52450
Os03g04250	82.5694	25.7997	56.7697	glutathione S-transferase, putative, expressed	NF
Os.53385.1.S1_at	109.884	25.6245	84.2596	NA	NF
Os04g56290	70.9927	25.5662	45.4264	aldose 1-epimerase, putative, expressed	AT5G57330
Os03g63450	110.324	25.4825	84.8415	snRK1-interacting protein 1, putative, expressed	AT5G47870
Os01g19020	129.047	25.3748	103.672	peroxidase precursor, putative, expressed	NF
Os05g42190	72.9393	25.344	47.5953	NADPH-dependent FMN reductase domain containing protein, expressed	NF
Os01g07310	112.509	25.328	87.1809	transporter-related, putative, expressed	AT1G06890
Os02g47790	62.4964	25.2798	37.2166	monodehydroascorbate reductase, putative, expressed	AT3G27820
Os07g41050	65.5642	24.4258	41.1384	NAD dependent epimerase/dehydratase family protein, putative, expressed	AT4G24220
Os09g28660	95.3902	23.8236	71.5665	gibberellin receptor GID1L2, putative, expressed	AT3G48690
Os02g17620	60.2274	23.4303	36.7971	isochorismatase family protein, putative, expressed	NF
Os05g41440	95.5827	23.2104	72.3723	cytochrome P450, putative, expressed	AT2G40890
Os04g37550	70.6197	22.9905	47.6292	aspartic proteinase nepenthesin-2 precursor, putative, expressed	AT2G03200
Os12g31860	72.427	22.7009	49.7261	ureide permease, putative, expressed	AT2G03590
Os03g63760	65.0793	22.0432	43.0361	glycosyl hydrolases family 16, putative, expressed	AT1G32170
Os01g02150	78.9905	21.6353	57.3552	sulfated surface glycoprotein 185 precursor, putative, expressed	NF
Os06g11990	129.357	21.4231	107.934	expressed protein	AT1G44120
Os.16627.1.S1_at	103.518	21.3885	82.1291	NA	NF
Os07g44180	99.6518	21.3212	78.3306	OsRCI2-10-Hydrophobic protein LTI6A, expressed	AT3G05890
Os07g40870	74.809	21.2902	53.5188	igA FC receptor precursor, putative, expressed	NF
Os03g18890	65.3352	21.2737	44.0615	glycosyl transferase 8 domain containing protein, putative, expressed	AT3G62660
Os01g63770	70.3877	21.0494	49.3383	transmembrane amino acid transporter protein, putative, expressed	NF
Os.23357.1.A1_at	48.994	20.7659	28.2281	NA	NF
Os07g46350	55.1969	20.6034	34.5935	OsSCP40-Putative Serine Carboxypeptidase homologue, expressed	AT3G63470
Os01g09010	77.4155	20.5787	56.8368	transferase family protein, putative, expressed	NF
Os03g40830	67.5239	20.5672	46.9567	OsSub30-Putative Subtilisin homologue, expressed	AT5G67360
Os02g47010	68.027	20.5459	47.4811	secretory carrier-associated membrane protein, putative, expressed	AT1G32050
Os09g32010	71.2715	20.5021	50.7694	ternary complex factor MIP1, putative, expressed	AT5G66600
Os01g52160	67.4542	20.3894	47.0647	heavy metal-associated domain containing protein, expressed	AT3G24450
Os10g30080	71.2629	20.2008	51.0621	xylosyltransferase, putative, expressed	AT3G03690
Os12g38360	76.8959	20.1069	56.789	RALFL31-Rapid ALkalinization Factor RALF family protein precursor, expressed	NF
Os10g37400	85.0198	19.721	65.2988	DUF538 domain containing protein, putative, expressed	AT4G24130
Os04g59330	88.6177	19.4843	69.1334	expressed protein	AT5G42860
Os06g39470	66.0286	19.4581	46.5705	transferase family protein, putative, expressed	NF
Os06g09350	69.3441	19.4298	49.9143	expressed protein	AT3G14280
Os10g14194	68.6442	19.3539	49.2903	POEI28-Pollen Ole e I allergen and extensin family protein precursor, expressed	AT5G47635
Os06g23530	111.334	19.3102	92.0234	pre-mRNA-splicing factor ATP-dependent RNA helicase, putative, expressed	AT2G47250
Os03g52630	70.8445	19.2122	51.6323	endoglucanase, putative, expressed	AT5G49720
Os02g44680	79.7072	19.1113	60.5959	allantoin permease, putative, expressed	AT5G03555
Os06g06160	72.2891	19.0564	53.2327	IQ calmodulin-binding motif domain containing protein, expressed	AT2G33990
Os10g36200	54.1294	18.9579	35.1714	heavy metal-associated domain containing protein, expressed	AT5G23760
Os11g33110	48.0193	18.9068	29.1126	Cupin domain containing protein, expressed	AT5G61750
Os11g34360	60.0344	18.2655	41.7689	lung seven transmembrane domain containing protein, putative, expressed	AT2G01070
Os04g39864	68.9079	18.2649	50.643	Os4bglu11-beta-glucosidase homologue, similar to Os4Bglu12 exoglucanase/beta-glucosidase, expressed	AT5G42260
Os09g28510	75.8395	18.2391	57.6004	EF hand family protein, putative, expressed	NF
Os01g65680	65.9054	18.1506	47.7548	4,5-DOPA dioxygenase extradiol, putative, expressed	AT4G15093
Os11g07680	67.6721	18.0718	49.6002	dirigent, putative, expressed	AT1G55210
Os03g13274	56.9999	18.0605	38.9393	peptide transporter PTR2, putative, expressed	NF
Os05g04380	87.491	17.9145	69.5765	peroxidase precursor, putative, expressed	AT4G33420
Os04g25560	95.5591	17.7903	77.7688	OsSCP23-Putative Serine Carboxypeptidase homologue, expressed	NF
Os03g57460	67.4325	17.7403	49.6922	fasciclin domain containing protein, expressed	AT3G44110
Os02g45540	92.6998	17.4917	75.2081	synthase, putative, expressed	AT1G63000
Os01g12320	65.3288	17.4736	47.8553	GDSL-like lipase/acylhydrolase, putative, expressed	NF
Os01g59150	127.866	17.4482	110.418	tubulin/FtsZ domain containing protein, putative, expressed	NF
Os10g37190	73.589	17.29	56.299	protein kinase domain containing protein, expressed	AT1G33260
Os04g02550	53.2246	17.2859	35.9387	expressed protein	NF
Os05g45380	57.9398	17.255	40.6848	hypothetical protein	NF
Os09g06230	142.084	17.1677	124.916	serine/threonine-protein kinase 16, putative, expressed	AT5G08160
Os03g30830	57.9995	17.1142	40.8853	X8 domain containing protein, expressed	NF
Os.3416.2.S1_x_at	61.4499	16.9724	44.4775	NA	NF
Os05g33270	72.7693	16.9686	55.8007	GDSL-like lipase/acylhydrolase, putative, expressed	AT1G54790
Os05g25784	63.9259	16.8762	47.0497	expressed protein	NF
Os02g52180	66.9771	16.8492	50.1279	plastocyanin-like domain containing protein, putative, expressed	NF
Os06g06780	67.9002	16.6348	51.2655	harpin-induced protein, putative, expressed	AT1G45688
Os06g47220	66.7305	16.4935	50.237	expressed protein	AT4G09890
Os01g70025	63.1063	16.1844	46.9219	transferase family protein, putative	NF
Os09g39760	44.6191	16.0938	28.5252	pectinesterase, putative, expressed	AT2G36710
Os06g05930	76.9222	16.0302	60.892	expressed protein	NF
Os02g43940	41.289	15.9277	25.3613	AP2 domain containing protein, expressed	NF
Os04g01660	51.4083	15.6463	35.762	erythronate-4-phosphate dehydrogenase domain containing protein, expressed	AT2G45630
Os10g39400	70.7412	15.4381	55.3032	expressed protein	AT3G03210
Os03g64340	68.092	15.3949	52.6971	heavy metal-associated domain containing protein, expressed	AT5G24580
Os12g08720	50.2618	15.1796	35.0822	H-BTB8-Bric-a-Brac, Tramtrack, Broad Complex BTB domain with H family conserved sequence, expressed	AT2G13690
Os02g15270	98.1061	15.1	83.0061	tyrosine-protein phosphatase YVH1, putative, expressed	AT4G18593
Os02g25060	119.137	15.0742	104.063	NTMC2Type1.2 protein, putative, expressed	AT1G20080
Os01g08810	46.2043	15.0718	31.1325	cytochrome P450, putative, expressed	AT4G39490
Os07g38730	122.192	14.9785	107.214	tubulin/FtsZ domain containing protein, putative, expressed	AT5G19780
Os08g37260	82.5603	14.9758	67.5846	expressed protein	NF
Os.23357.1.S1_at	36.0525	14.9467	21.1057	NA	NF
Os07g47750	71.0169	14.9086	56.1083	POEI49-Pollen Ole e I allergen and extensin family protein precursor, expressed	AT3G16660
Os.45875.2.S1_x_at	36.6039	14.8154	21.7885	NA	NF
Os11g25560	52.1351	14.2449	37.8902	BHLH transcription factor, putative, expressed	AT3G07340
Os12g29550	52.0932	14.0118	38.0813	expressed protein	AT3G19340
Os05g38390	52.1468	13.9921	38.1548	laccase precursor protein, putative	NF
Os06g06910	84.8568	13.8043	71.0525	expressed protein	NF
Os06g04280	74.0844	13.7698	60.3146	3-phosphoshikimate 1-carboxyvinyltransferase, chloroplast precursor, putative, expressed	AT2G45300
Os02g42520	129.816	13.578	116.238	dehydrogenase, putative, expressed	AT5G24760
Os05g23320	67.7433	13.5404	54.2029	expressed protein	AT3G01750
Os06g20040	42.8582	13.5143	29.3439	aspartic proteinase nepenthesin-2 precursor, putative, expressed	AT5G10770
Os09g38790	77.7344	13.3131	64.4213	ZOS9-19-C2H2 zinc finger protein, expressed	AT1G30970
Os03g09230	86.3016	13.2546	73.047	LTPL69-Protease inhibitor/seed storage/LTP family protein precursor, expressed	AT5G64080
Os07g01090	77.1349	13.1463	63.9886	transmembrane amino acid transporter protein, putative, expressed	AT2G39890
Os.28778.1.S1_at	45.3082	13.0622	32.246	NA	NF
Os03g52980	78.5316	12.6564	65.8752	CWF19-like 2, cell cycle control, putative, expressed	AT1G56290
Os12g01380	46.6768	12.6454	34.0314	proteins of unknown function domain containing protein, expressed	AT3G55990
Os09g23360	96.1635	12.622	83.5415	expressed protein	AT5G64020
Os02g01960	73.9702	12.0868	61.8835	tetratricopeptide repeat domain containing protein, expressed	NF
Os.12769.1.S1_at	57.0624	12.0661	44.9964	NA	NF
Os.55405.1.S1_at	69.1187	12.0438	57.0748	NA	NF
Os06g08140	60.9455	12.0303	48.9152	protein phosphatase 2C, putative, expressed	NF
Os05g47700	46.8488	11.893	34.9558	LTPL152-Protease inhibitor/seed storage/LTP family protein precursor, expressed	AT3G18280
Os11g36340	64.2719	11.6149	52.657	lymphoid organ expressed yellow head virus receptor protein, putative, expressed	AT2G35880
Os12g37850	68.8492	11.593	57.2562	expressed protein	NF
Os03g55920	99.8688	11.5743	88.2945	hydrolase, acting on carbon-nitrogen, putative, expressed	AT5G42660
Os07g42520	53.6227	11.5112	42.1114	dirigent, putative, expressed	AT5G42510
Os06g49090	81.1364	11.4349	69.7016	transposon protein, putative, unclassified, expressed	NF
Os07g45060	75.61	11.3349	64.2752	uncharacterized GPI-anchored protein At5g19240 precursor, putative, expressed	AT3G06035
Os09g36800	77.614	11.262	66.3521	3-dehydroquinate synthase, putative, expressed	AT5G66120
OsAffx.28885.2.S1_s_at	59.4284	10.991	48.4374	NA	NF
Os01g55390	55.9795	10.9142	45.0653	retrotransposon protein, putative, unclassified, expressed	NF
Os03g08100	52.5843	10.8794	41.7049	hydrolase, alpha/beta fold family protein, putative, expressed	AT5G21950
Os07g06680	70.4536	10.7984	59.6551	fasciclin domain containing protein, expressed	AT2G35860
Os06g03840	52.0976	10.78	41.3177	H-BTB4-Bric-a-Brac, Tramtrack, Broad Complex BTB domain with H family conserved sequence, expressed	NF
Os08g02600	38.4395	10.6558	27.7837	methyltransferase domain containing protein, expressed	AT4G24805
Os01g36330	33.5429	10.5656	22.9773	hypothetical protein	NF
Os11g30360	49.0493	10.5443	38.505	expressed protein	AT5G63500
Os01g65220	96.7973	10.5189	86.2784	XRN 5'-3' exonuclease N-terminus domain containing protein, expressed	AT1G75660
Os02g04950	64.9192	10.4663	54.4529	splicing factor 3B subunit 1, putative, expressed	AT5G64270
Os04g37540	121.124	10.2282	110.896	expressed protein	AT1G36990
Os10g37720	67.3858	10.0934	57.2924	hydrolase, alpha/beta fold family protein, putative, expressed	AT1G74300
Os02g06840	55.6323	9.92054	45.7118	galactosyltransferase, putative, expressed	AT1G05170
Os01g25820	62.0337	9.83412	52.1996	respiratory burst oxidase, putative, expressed	AT1G09090
Os02g09490	56.3555	9.73011	46.6254	dehydrogenase, putative, expressed	AT4G34230
OsAffx.29486.5.S1_s_at	45.9858	9.59577	36.39	NA	NF
Os03g41530	68.1977	9.57477	58.6229	single-stranded DNA-binding protein, putative, expressed	AT1G47720
Os10g34480	49.8059	9.5318	40.2741	cytochrome P450, putative, expressed	AT5G23190
Os06g02144	55.0391	9.46198	45.5771	6-phosphogluconate dehydrogenase, decarboxylating, putative, expressed	AT3G02360
Os03g53800	47.4147	9.35871	38.056	periplasmic beta-glucosidase precursor, putative, expressed	AT5G20950
Os10g40410	224.097	9.27478	214.822	expressed protein	AT5G47570
Os.54532.1.S1_at	77.584	9.25228	68.3317	NA	NF
Os04g02510	40.8002	9.01459	31.7856	ZOS4-01-C2H2 zinc finger protein, expressed	AT1G75710
Os01g56190	61.6281	9.00817	52.6199	HVT1, putative, expressed	NF
Os01g34450	46.5072	8.99415	37.513	expressed protein	NF
Os05g31760	75.814	8.9734	66.8406	annexin, putative, expressed	AT2G38760
Os12g02490	76.9436	8.94382	67.9998	expressed protein	AT5G05190
Os11g29340	112.012	8.86926	103.143	SAP domain containing protein, expressed	AT5G63460
Os03g60430	75.6555	8.81699	66.8386	AP2 domain containing protein, expressed	AT3G11030
Os11g05450	27.212	8.80534	18.4066	hypothetical protein	NF
Os08g32100	58.6657	8.62868	50.037	transposon protein, putative, CACTA, En/Spm sub-class, expressed	NF
Os12g31770	28.5175	8.56316	19.9543	expressed protein	NF
Os.10240.2.A1_at	37.2833	8.28234	29.0009	NA	NF
Os06g48930	47.8646	8.17654	39.6881	expressed protein	NF
Os07g39210	45.2387	8.07799	37.1607	expressed protein	NF
Os07g35520	44.7944	8.00807	36.7863	glucan endo-1,3-beta-glucosidase precursor, putative, expressed	NF
Os.57510.1.A1_at	85.5228	7.92713	77.5957	NA	NF
Os05g20050	37.2104	7.73378	29.4766	ras-related protein, putative, expressed	NF
Os02g39200	56.4359	7.63021	48.8057	nucleotide-sugar transporter family protein, putative, expressed	AT3G59360
Os09g39720	58.2102	7.51423	50.696	1-aminocyclopropane-1-carboxylate oxidase, putative, expressed	AT2G36690
Os11g40510	85.3756	7.4346	77.941	RNA recognition motif containing protein, putative, expressed	AT1G17370
Os09g26800	52.0157	7.0204	44.9953	polygalacturonase, putative, expressed	AT3G42950
Os04g36770	26.0271	6.64394	19.3831	PME/invertase inhibitor, putative, expressed	NF
Os07g26660	60.5561	6.43981	54.1163	aquaporin protein, putative, expressed	NF
Os05g50560	42.5538	6.24732	36.3065	CGMC_MAPKCMGC_2.9-CGMC includes CDA, MAPK, GSK3, and CLKC kinases, expressed	AT2G42880
Os04g45180	169.221	6.24301	162.978	EF hand family protein, expressed	AT1G73440
Os01g47550	49.7047	6.0849	43.6198	kinase, pfkB family, putative, expressed	AT1G17160
Os09g24540	70.7911	6.062	64.7291	peptidyl-prolyl cis-trans isomerase, putative, expressed	AT1G26550
Os04g10460	31.0869	6.05285	25.0341	amidase, putative, expressed	AT4G34880
Os.10416.1.S1_at	46.5048	5.94942	40.5554	NA	NF
OsAffx.23961.1.S1_s_at	38.6551	5.94255	32.7126	NA	NF
Os01g36630	45.9439	5.93799	40.0059	jmjC domain-containing protein 4, putative, expressed	AT5G63080
Os06g11040	68.756	5.75938	62.9966	expressed protein	AT2G15695
Os12g29760	65.4923	5.72335	59.769	oxidoreductase, aldo/keto reductase family protein, putative, expressed	AT4G33670
OsAffx.29486.1.S1_x_at	46.2051	5.71115	40.494	NA	NF
Os04g29920	74.1431	5.52779	68.6153	reticulon domain containing protein, putative, expressed	NF
Os01g61760	33.9656	5.21921	28.7464	myosin heavy chain-related, putative, expressed	NF
Os01g32920	19.3426	5.1717	14.1709	ZOS1-08-C2H2 zinc finger protein, expressed	AT1G68360
Os05g35440	49.7275	5.10921	44.6183	serine hydroxymethyltransferase, mitochondrial precursor, putative, expressed	AT1G36370
Os11g37890	55.96	5.09275	50.8672	NAD dependent epimerase/dehydratase family protein, putative, expressed	AT5G28840
Os04g34490	39.9262	4.94694	34.9792	nodulin, putative, expressed	NF
Os10g32990	25.4867	4.89755	20.5891	receptor-like protein kinase 2 precursor, putative, expressed	AT1G35710
OsAffx.29486.2.S1_x_at	38.354	4.7939	33.5601	NA	NF
Os01g11120	23.9027	4.69193	19.2108	CID11, putative, expressed	AT3G14450
Os.7.2.S2_at	51.0917	4.6096	46.4821	NA	NF
Os03g61810	81.4401	4.58838	76.8518	tRNA-specific adenosine deaminase, putative, expressed	AT5G28050
Os11g32260	23.5312	4.52271	19.0085	lysosomal alpha-mannosidase precursor, putative, expressed	AT5G13980
Os06g11790	72.3791	4.50655	67.8726	TLD family protein, putative, expressed	AT4G39870
Os01g08670	24.825	3.99359	20.8315	expressed protein	NF
Os01g05720	19.6657	3.87571	15.79	conserved hypothetical protein	NF
Os01g01040	22.1547	3.82539	18.3293	expressed protein	AT5G16520
Os08g32080	66.6098	3.73957	62.8703	CPuORF27-conserved peptide uORF-containing transcript, expressed	AT3G01470
Os07g38990	48.7973	3.69121	45.1061	expressed protein	AT4G14600
Os.51475.1.S1_at	26.6411	3.4987	23.1424	NA	NF
Os.32493.1.S1_at	78.255	3.48398	74.771	NA	NF
Os01g73990	63.6705	3.34644	60.3241	cytochrome b5-like Heme/Steroid binding domain containing protein, expressed	AT2G32720
Os07g19150	21.8632	3.34218	18.521	cytochrome P450 71E1, putative	NF
Os08g31760	37.4844	3.29352	34.1909	expressed protein	AT4G39840
Os08g04110	43.2139	3.28301	39.9309	transporter, putative, expressed	AT3G14410
Os.55621.1.S1_at	36.6753	3.26627	33.409	NA	NF
Os02g10780	29.8679	3.03325	26.8347	SPX domain containing protein, putative, expressed	NF
Os11g34370	89.4502	2.98314	86.4671	phospholipase, patatin family, putative, expressed	AT1G33270
Os01g19390	16.5785	2.89165	13.6868	glycerol-3-phosphate acyltransferase, putative	AT1G02390
Os.21222.1.S1_s_at	64.0713	2.79517	61.2761	NA	NF
Os07g43140	20.5035	2.79215	17.7113	VQ domain containing protein, putative	NF
Os01g72450	26.5763	2.76198	23.8143	DNA binding protein, putative, expressed	NF
Os12g44380	23.4505	2.64525	20.8052	sucrose transporter, putativ, expressed	AT1G09960
Os01g72540	13.5467	2.46898	11.0777	OsCML23-Calmodulin-related calcium sensor protein	AT3G50770
Os01g28830	35.8793	2.35797	33.5213	hypothetical protein	NF
Os09g38320	23.9261	2.26998	21.6561	phytoene synthase, chloroplast precursor, putative, expressed	AT5G17230
Os05g01320	65.5683	2.21491	63.3534	expressed protein	AT1G24265
Os02g51740	15.8873	2.20282	13.6844	VQ domain containing protein, putative, expressed	NF
Os11g04340	10.3131	2.18779	8.12531	hypothetical protein	NF
Os01g62390	20.3059	2.15128	18.1546	growth regulator related protein, putative, expressed	NF
Os04g57800	46.5072	1.74025	44.767	BTBN13-Bric-a-Brac, Tramtrack, Broad Complex BTB domain with non-phototropic hypocotyl 3 NPH3 and coiled-coil domains, expressed	AT3G19850
Os01g54050	98.3833	1.71687	96.6665	histidine-containing phosphotransfer protein, putative, expressed	AT3G16360
Os01g67950	16.6642	1.65754	15.0067	ubiquitin family protein, putative, expressed	NF
Os02g52470	88.6048	1.5775	87.0273	ATP-binding domain-containing protein, putative, expressed	AT2G44270
Os07g08820	12.2753	1.51408	10.7612	C-Myc-binding protein, putative, expressed	AT2G14045
Os03g01012	9.56642	1.3111	8.25532	tetraspanin family protein, putative, expressed	AT5G46700
Os12g14374	11.5587	1.30798	10.2508	retrotransposon protein, putative, Ty3-gypsy subclass	NF
Os02g27200	32.3509	1.18011	31.1708	expressed protein	AT4G15760
Os.46349.1.A1_at	6.21252	1.17667	5.03585	NA	NF
Os03g49920	8.74001	1.12579	7.61422	hypothetical protein	NF
Os.55599.1.S1_at	24.5799	1.04015	23.5398	NA	NF
Os11g05930	58.1479	0.893695	57.2542	response regulator receiver domain containing protein, expressed	AT5G24470
Os05g05850	11.1799	0.880368	10.2996	hypothetical protein	NF
Os01g52594	5.33139	0.794066	4.53733	expressed protein	NF
OsAffx.27154.1.A1_at	5.91423	0.535112	5.37912	NA	NF
Os.50574.1.S1_at	18.7218	0.529505	18.1923	NA	NF

## Sheet: Additional file 6C
MSU Locus/Probes	Annotation	kTotal	kWithin	kOut	kME40	Prediction function	TAIR
Os12g06260	harpin-induced protein 1 domain containing protein, expressed	53.4494	9.92318	43.5262	0.785445	Cel	AT3G44220
Os10g22600	ethylene-responsive transcription factor, putative, expressed	39.6122	13.1074	26.5049	0.800772	Cel	AT1G78080
Os06g12310	aquaporin protein, putative, expressed	57.3394	4.99307	52.3463	0.675757	Cel	NF
Os02g21340	ABC-2 type transporter family protein, expressed	58.9936	9.41026	49.5833	0.746031	Cel	AT2G36380
Os01g19170	polygalacturonase, putative, expressed	51.1498	33.3385	17.8112	0.936721	Cel	AT1G02460
Os01g03144	white-brown complex homolog protein 7, putative, expressed	77.6294	0.751758	76.8776	0.378372	Cel	AT2G01320
Os05g45690	expressed protein	24.1482	10.4128	13.7353	0.772399	Cel+H	AT3G14470
Os01g28500	SCP-like extracellular protein, expressed	32.5458	17.1569	15.3889	0.842295	Cel+H	AT2G14610
Os09g08120	beta-fructofuranosidase, insoluble isoenzyme 7 precursor, putative, expressed	46.9896	5.70418	41.2854	0.70955	Cel+S	NF
Os04g38010	transporter family protein, putative	50.4061	18.6316	31.7745	0.85618	Cel+S	AT1G34580
Os03g55110	26S proteasome non-ATPase regulatory subunit 10, putative, expressed	100.659	1.05634	99.6025	-0.483734	Cel+S	AT2G03430
Os02g56550	ABC transporter, ATP-binding protein, putative, expressed	88.6057	1.70944	86.8963	0.564598	Cel+S	AT1G03905
Os09g10340	cytochrome P450, putative, expressed	34.5373	23.9217	10.6155	0.906636	Cel+Xyl	AT3G26330
Os08g28790	dirigent, putative, expressed	47.3053	29.368	17.9373	0.932737	Cel+Xyl	AT1G22900
Os06g20820	expressed protein	62.1952	22.5941	39.6012	0.872233	Cel+Xyl	NF
Os.30033.2.S1_at	NA	53.6826	35.6329	18.0496	0.957381	Cel+Xyl	NF
OsAffx.15971.1.S1_x_at	NA	19.3574	3.85055	15.5068	0.64594	Xyl	NF
Os10g11310	expressed protein	53.5189	3.50053	50.0184	0.627831	Xyl	NF
Os10g02840	O-methyltransferase, putative, expressed	50.8623	39.1402	11.7221	0.959641	Xyl	AT1G51990
Os09g29584	OsWAK84-OsWAK receptor-like protein OsWAK-RLP, expressed	47.6755	31.0108	16.6647	0.926324	Xyl	AT1G21240
Os04g59440	chlorophyll A-B binding protein, putative, expressed	66.1322	3.62356	62.5086	0.618145	Xyl	NF
Os01g44260	dihydroflavonol-4-reductase, putative, expressed	39.2939	27.3575	11.9364	0.914356	Xyl	AT5G42800
Os01g27490	leucoanthocyanidin dioxygenase, putative, expressed	45.4516	32.9761	12.4755	0.943104	Xyl	AT4G22880
Os07g36690	CSLF2-cellulose synthase-like family F- beta1,3-1,4 glucan synthase, expressed	57.9011	43.7336	14.1676	0.982158	Xyl+H	NF
Os06g13460	SAM dependent carboxyl methyltransferase family protein, putative, expressed	48.5925	29.8485	18.7441	0.921963	Xyl+H	AT4G36470
Os03g25869	amino acid permease family protein, putative, expressed	40.995	30.5018	10.4933	0.921749	Xyl+H	AT3G13620
Os01g24780	cytochrome P450, putative, expressed	48.7161	36.77	11.9462	0.950973	Xyl+H	AT2G46950
Os.2319.1.S2_at	NA	56.2287	40.8806	15.3482	0.973021	Xyl+H	NF
Os03g56110	homeobox protein knotted-1, putative, expressed	37.1907	21.3763	15.8143	0.864954	H	AT4G08150
Os01g69190	regulatory protein, putative, expressed	16.4233	7.45534	8.96791	0.745301	H	AT1G14590
Os.52960.3.S1_at	NA	32.8543	21.7807	11.0736	0.864338	H	NF
Os05g42040	UDP-glucoronosyl and UDP-glucosyl transferase domain containing protein, expressed	14.3301	4.84126	9.48887	0.672824	H+S	AT3G53160
Os02g25960	ankyrin repeat family protein, putative, expressed	54.432	21.4067	33.0254	0.878032	H+S	AT5G14230
OsAffx.1582.1.S1_s_at	NA	36.2003	5.30853	30.8918	0.695345	S	NF
Os11g09150	expressed protein	41.1306	9.27501	31.8556	0.751978	S	NF
Os08g34720	D-3-phosphoglycerate dehydrogenase, chloroplast precursor, putative, expressed	21.7973	3.20017	18.5971	0.64407	S	AT1G17745
Os06g03930	cytochrome P450 86A1, putative, expressed	10.2068	0.979046	9.22771	0.483993	S	AT2G45510
Os04g44840	glycosyl hydrolase family 3 protein, putative, expressed	12.9321	1.23327	11.6988	0.537488	S	AT5G10560
Os01g39770	calcineurin B, putative, expressed	36.9582	14.7101	22.2482	0.812091	S	AT4G33000
Os.56130.1.S1_at	NA	47.1579	12.9075	34.2504	0.798722	S	NF
Os.45999.1.S1_x_at	NA	31.3278	17.9255	13.4023	0.841273	S	NF
OsAffx.16107.1.S1_at	NA	14.5125	0.658109	13.8544	0.329784	Multi	NF
OsAffx.10838.1.S1_at	NA	13.2515	3.27202	9.97952	0.624437	Multi	NF
Os12g42610	YABBY domain containing protein, putative, expressed	15.4048	8.20413	7.20067	0.737503	Multi	AT2G45190
Os12g16280	expressed protein	59.5277	19.4413	40.0864	0.868181	Multi	NF
Os12g02720	DUF567 domain containing protein, putative, expressed	49.4051	37.0894	12.3156	0.946137	Multi	AT2G38640
Os12g02080	peroxidase precursor, putative, expressed	47.0041	28.6969	18.3072	0.924474	Multi	AT5G05340
Os12g01900	retrotransposon protein, putative, unclassified, expressed	21.988	11.9882	9.99983	0.805541	Multi	NF
Os11g18366	cycloartenol synthase, putative, expressed	33.6572	17.4599	16.1973	0.827958	Multi	AT2G07050
Os11g14570	expressed protein	52.1691	35.7737	16.3954	0.949766	Multi	AT4G03460
Os11g14000	ANTH domain containing protein, expressed	34.93	23.424	11.506	0.884371	Multi	AT1G33340
Os11g10870	dirigent, putative, expressed	56.3995	38.316	18.0835	0.968276	Multi	AT1G58170
Os11g09020	amino acid transporter, putative, expressed	12.2131	3.93575	8.27731	0.647669	Multi	AT1G77380
Os11g06370	expressed protein	23.6432	5.19095	18.4523	0.678587	Multi	NF
Os11g01850	SAG20, putative, expressed	33.2022	20.7234	12.4788	0.86685	Multi	NF
Os10g42670	glycosyl hydrolases family 16, putative, expressed	46.7418	12.6883	34.0534	0.805728	Multi	AT4G18990
Os10g36110	LTPL158-Protease inhibitor/seed storage/LTP family protein precursor, expressed	44.9259	34.872	10.0538	0.934605	Multi	AT5G38170
Os10g28610	KIP1, putative, expressed	23.1151	3.84284	19.2723	0.665599	Multi	AT3G22790
Os10g28240	calcium-transporting ATPase, plasma membrane-type, putative, expressed	20.9808	9.01319	11.9677	0.732254	Multi	AT3G22910
Os10g26670	expressed protein	26.0141	10.2969	15.7172	0.794302	Multi	NF
Os10g25590	glutathione S-transferase, putative, expressed	31.8108	15.7723	16.0385	0.838554	Multi	AT1G10370
Os10g17750	hypothetical protein	47.3976	23.4211	23.9765	0.895647	Multi	NF
Os10g02880	O-methyltransferase, putative, expressed	33.0879	12.4965	20.5915	0.805056	Multi	AT4G35160
Os10g02000	transferase family protein, putative	20.1444	11.0477	9.09667	0.793889	Multi	AT3G62160
Os10g01690	transferase family protein, putative	18.9347	10.2296	8.70508	0.770041	Multi	AT5G17540
Os10g01680	transferase family protein, putative	10.27	4.8363	5.43368	0.688821	Multi	AT5G17540
Os09g37460	OsSAUR51-Auxin-responsive SAUR gene family member, expressed	12.6025	2.61548	9.98703	0.630382	Multi	AT1G29450
Os09g36120	expressed protein	47.1353	28.2481	18.8872	0.922053	Multi	AT5G17280
Os09g34920	glycosyl hydrolase family 29, putative, expressed	48.5698	32.5644	16.0054	0.946673	Multi	AT2G28100
Os09g33690	Os9bglu32-beta-glucosidase homologue, similar to G. max hydroxyisourate hydrolase, expressed	45.3142	8.41337	36.9008	0.747081	Multi	NF
Os09g29390	plastocyanin-like domain containing protein, putative, expressed	50.5792	22.4083	28.1709	0.889578	Multi	AT2G32300
Os09g26260	AAA-type ATPase family protein, putative, expressed	27.0354	18.4067	8.62872	0.84648	Multi	AT5G57480
Os09g24810	ZF-HD protein dimerisation region containing protein, expressed	13.9673	4.16781	9.79954	0.658962	Multi	AT3G28917
Os09g21180	homeobox associated leucine zipper, putative, expressed	24.3538	12.362	11.9918	0.786499	Multi	AT3G01470
Os09g17550	hypothetical protein	7.77102	1.03302	6.738	0.532184	Multi	NF
Os09g16290	ABC-2 type transporter, putative	39.8005	27.0599	12.7406	0.920412	Multi	AT1G59870
Os09g08072	glycosyl hydrolases, putative, expressed	53.4102	9.49308	43.9171	0.777918	Multi	NF
Os08g35750	Cupin domain containing protein, expressed	14.4396	4.1361	10.3035	0.622628	Multi	AT1G72610
Os08g33200	1-phosphatidylinositol-4-phosphate 5-kinase/ zinc ion binding protein, putative, expressed	18.2634	3.79251	14.4709	0.667215	Multi	AT1G71010
Os08g05780	expressed protein	11.6561	1.47439	10.1817	0.53704	Multi	AT5G24600
Os08g04770	AMP-binding domain containing protein, expressed	22.3547	15.226	7.12872	0.801689	Multi	AT4G19010
Os08g01280	ACT domain containing protein	46.9939	25.3737	21.6202	0.895346	Multi	AT2G17700
Os07g48130	potassium transporter, putative, expressed	14.3395	2.69132	11.6482	0.618346	Multi	AT2G40540
Os07g48090	CAMK_KIN1/SNF1/Nim1_like.30-CAMK includes calcium/calmodulin depedent protein kinases, expressed	37.1441	18.7157	18.4284	0.843867	Multi	AT5G01820
Os07g40860	retrotransposon protein, putative, unclassified, expressed	25.9753	7.34387	18.6315	0.721459	Multi	NF
Os07g28570	leucine rich repeat protein, putative, expressed	28.1876	12.0544	16.1332	0.789095	Multi	AT2G34930
Os07g22770	AP2 domain containing protein, expressed	48.7393	35.7975	12.9418	0.9362	Multi	AT3G23240
Os07g15370	metal transporter Nramp6, putative, expressed	55.42	41.1146	14.3055	0.978765	Multi	AT1G15960
Os07g09340	plasma membrane ATPase, putative, expressed	24.5065	4.95427	19.5523	0.657554	Multi	AT5G62670
Os07g01810	potassium channel protein, putative, expressed	15.5265	2.96385	12.5627	0.637255	Multi	AT5G55630
Os06g49660	transferase family protein, putative, expressed	51.9826	24.5533	27.4293	0.900315	Multi	AT5G17540
Os06g48250	ATPase, putative, expressed	19.4218	9.77631	9.64548	0.760545	Multi	AT3G28580
Os06g44610	membrane associated DUF588 domain containing protein, putative, expressed	27.4392	1.70373	25.7355	0.499672	Multi	AT4G25830
Os06g40960	ZOS6-05-C2H2 zinc finger protein, expressed	18.5891	7.53745	11.0517	0.72138	Multi	AT3G57670
Os06g40030	S-locus-like receptor protein kinase, putative, expressed	28.7711	11.6238	17.1474	0.785981	Multi	AT1G34300
Os06g39390	transferase family protein, putative, expressed	15.9485	2.8316	13.1169	0.622147	Multi	AT3G62160
Os06g18140	UDP-glucoronosyl and UDP-glucosyl transferase domain containing protein, expressed	29.3091	15.9017	13.4074	0.829793	Multi	AT3G50740
Os06g14030	potassium channel SKOR, putative, expressed	16.4348	4.28009	12.1547	0.653222	Multi	AT3G02850
Os06g11980	DUF581 domain containing protein, expressed	40.7005	24.0206	16.6799	0.901618	Multi	NF
Os06g10920	xyloglucan fucosyltransferase, putative, expressed	6.50839	0.502431	6.00596	0.462235	Multi	AT1G14100
Os06g10770	peptidase, putative, expressed	22.5845	8.427	14.1575	0.774883	Multi	AT1G44820
Os06g08830	UDP-glucoronosyl and UDP-glucosyl transferase, putative, expressed	30.8159	1.5475	29.2684	0.472445	Multi	NF
Os06g05284	transferase family protein, putative, expressed	34.2593	14.1846	20.0747	0.802774	Multi	AT5G39050
Os06g01620	scarecrow, putative, expressed	17.9089	2.85544	15.0534	0.649338	Multi	NF
Os05g44550	zinc finger family protein, putative	50.9764	39.2497	11.7267	0.959109	Multi	AT5G01450
Os05g34450	DUF260 domain containing protein, putative, expressed	12.3577	2.13129	10.2264	0.512726	Multi	AT1G65620
Os05g33190	endo-1,3-1,4-beta-D-glucanase precursor, putative, expressed	42.7536	27.7775	14.9761	0.917271	Multi	AT3G23570
Os05g30010	WD domain, G-beta repeat domain containing protein, expressed	19.0921	6.62117	12.471	0.725523	Multi	AT3G06880
Os05g27590	wound-induced protein WI12, putative, expressed	47.28	30.3182	16.9619	0.925014	Multi	AT5G01740
Os04g56700	naringenin,2-oxoglutarate 3-dioxygenase, putative, expressed	18.7567	9.00184	9.75485	0.742223	Multi	AT3G51240
Os04g56170	OsSPL8-SBP-box gene family member, expressed	34.7369	19.9986	14.7383	0.860278	Multi	AT1G02065
Os04g53860	reductase, putative, expressed	47.5888	16.7004	30.8884	0.847037	Multi	NF
Os04g47040	anthocyanin regulatory Lc protein, putative, expressed	50.6836	38.9147	11.769	0.958611	Multi	AT1G63650
Os04g44530	expressed protein	17.0239	7.83277	9.19116	0.737864	Multi	AT1G73390
Os04g20070	tropinone reductase 2, putative, expressed	23.7076	10.4598	13.2478	0.76126	Multi	AT2G29360
Os04g08550	oxidoreductase, aldo/keto reductase family protein, putative, expressed	44.7511	17.4558	27.2952	0.85763	Multi	AT1G59960
Os03g64260	AP2 domain containing protein, expressed	32.2044	19.9643	12.2401	0.844568	Multi	AT2G31230
Os03g59670	basic helix-loop-helix, putative, expressed	20.716	9.42771	11.2883	0.764783	Multi	AT2G41130
Os03g51640	expressed protein	39.2705	16.7233	22.5472	0.823428	Multi	AT2G22795
Os03g46470	metal cation transporter, putative, expressed	21.9897	7.38845	14.6013	0.740716	Multi	AT1G31260
Os03g43770	OsFBX97-F-box domain containing protein, expressed	50.0109	32.1562	17.8547	0.928422	Multi	NF
Os03g37930	potassium transporter, putative, expressed	47.6698	35.6834	11.9863	0.938829	Multi	AT4G13420
Os03g26990	VQ domain containing protein, putative, expressed	11.4219	4.542	6.87991	0.675307	Multi	NF
Os03g26620	3-ketoacyl-CoA synthase, putative, expressed	45.5135	35.7066	9.80697	0.938596	Multi	AT5G04530
Os03g22230	POEI47-Pollen Ole e I allergen and extensin family protein precursor, expressed	33.7665	24.836	8.93047	0.89778	Multi	AT3G16660
Os03g22210	POEI46-Pollen Ole e I allergen and extensin family protein precursor, expressed	8.17787	3.27498	4.90289	0.625975	Multi	AT3G16660
Os03g16060	expressed protein	46.0578	15.3106	30.7472	0.837477	Multi	AT5G05840
Os03g14630	LTPL106-Protease inhibitor/seed storage/LTP family protein precursor, expressed	33.5643	18.8652	14.6991	0.845008	Multi	NF
Os03g14090	armadillo/beta-catenin repeat family protein, putative, expressed	19.222	9.42532	9.79665	0.76637	Multi	AT4G34940
Os03g13950	actin-depolymerizing factor, putative, expressed	5.33136	0.295531	5.03583	0.400783	Multi	AT2G16700
Os03g10860	expressed protein	41.8121	3.29893	38.5131	0.634837	Multi	AT5G43150
Os03g08600	glycosyl transferase, putative, expressed	60.0144	27.2637	32.7507	0.918618	Multi	NF
Os03g08220	lipoxygenase protein, putative, expressed	33.8367	12.9869	20.8498	0.813522	Multi	AT1G17420
Os03g04650	cytochrome P450 protein, putative, expressed	10.5886	1.77905	8.80955	0.498455	Multi	AT4G39490
Os03g01870	no apical meristem protein, putative, expressed	30.4596	20.6729	9.78677	0.86387	Multi	AT3G12977
Os02g54240	OsFBX62-F-box domain containing protein	34.8355	8.8661	25.9694	0.74649	Multi	AT1G47790
Os02g53970	OsSub24-Putative Subtilisin homologue, expressed	51.9367	40.3093	11.6274	0.961652	Multi	AT3G14067
Os02g53180	1-aminocyclopropane-1-carboxylate oxidase protein, putative, expressed	34.5048	14.6447	19.8602	0.834682	Multi	AT1G05010
Os02g52990	OsSAUR12-Auxin-responsive SAUR gene family member, expressed	46.8287	11.9685	34.8602	0.80137	Multi	NF
Os02g41480	OsWAK12-OsWAK receptor-like cytoplasmic kinase OsWAK-RLCK, expressed	33.8299	9.05624	24.7736	0.768551	Multi	NF
Os02g37040	peptide transporter PTR3-A, putative, expressed	43.711	15.2157	28.4954	0.838128	Multi	NF
Os02g36220	terpene synthase, putative, expressed	43.599	21.1283	22.4706	0.876397	Multi	AT1G79460
Os02g34860	Regulator of chromosome condensation domain containing protein, expressed	20.6127	1.33378	19.279	0.438988	Multi	NF
Os02g21460	uncharacterized protein yqjG, putative, expressed	23.3616	0.517296	22.8443	0.431461	Multi	AT5G45020
Os02g21350	pleiotropic drug resistance protein 5, putative, expressed	31.3423	13.5556	17.7867	0.809906	Multi	AT2G36380
Os02g06070	phytosulfokine receptor precursor, putative	33.2076	24.7549	8.45277	0.888804	Multi	AT1G72300
Os01g67360	methyltransferase, putative, expressed	52.8113	12.8294	39.9819	0.808272	Multi	NF
Os01g65800	powdery mildew resistant protein 5, putative, expressed	27.0499	1.95728	25.0926	0.576249	Multi	NF
Os01g65700	expressed protein	11.4049	1.43834	9.96654	0.474339	Multi	NF
Os01g65650	receptor-like protein kinase HAIKU2 precursor, putative, expressed	13.5145	5.00664	8.50787	0.714928	Multi	AT1G72180
Os01g64540	anthocyanidin 3-O-glucosyltransferase, putative, expressed	27.9931	11.4652	16.5279	0.778915	Multi	AT5G49690
Os01g59970	expressed protein	40.0398	2.76407	37.2758	0.623638	Multi	NF
Os01g56810	cytokinin dehydrogenase precursor, putative, expressed	20.6455	11.0669	9.57867	0.782873	Multi	AT1G75450
Os01g55750	TCP family transcription factor, putative, expressed	17.7241	1.3828	16.3413	0.331345	Multi	AT3G02150
Os01g50080	MDR-like ABC transporter, putative, expressed	24.4323	7.87865	16.5537	0.732876	Multi	AT2G47000
Os01g47070	glycosyl hydrolase, putative, expressed	40.0435	9.33237	30.7111	0.749061	Multi	AT5G24090
Os01g38970	carbamoyl-phosphate synthase large chain, putative, expressed	32.056	4.75814	27.2979	0.691563	Multi	AT1G29900
Os01g27370	hypothetical protein	3.15571	0.328602	2.82711	0.407447	Multi	NF
Os01g24790	transferase family protein, putative, expressed	52.0002	40.3208	11.6794	0.960587	Multi	AT5G17540
Os01g22352	peroxidase precursor, putative, expressed	16.1424	8.5905	7.55188	0.751119	Multi	AT5G66390
Os01g14670	Cupin domain containing protein, expressed	56.0411	13.6825	42.3586	0.817567	Multi	AT3G62020
Os01g12770	cytochrome P450, putative, expressed	63.539	10.2121	53.327	0.761323	Multi	AT3G48320
Os01g11700	GDSL-like lipase/acylhydrolase, putative, expressed	47.7653	21.9402	25.8251	0.897505	Multi	NF
Os01g11660	GDSL-like lipase/acylhydrolase, putative, expressed	51.6784	30.4784	21.2	0.934783	Multi	AT1G28590
Os01g11270	cytochrome P450, putative, expressed	36.2763	17.7335	18.5428	0.836978	Multi	AT2G34500
Os01g10210	lachrymatory factor synthase, putative, expressed	23.5609	1.05396	22.507	0.51134	Multi	AT4G32870
Os01g06320	MYB family transcription factor, putative, expressed	13.9768	3.95341	10.0233	0.648574	Multi	AT5G52660
Os.57449.1.A1_x_at	NA	23.7834	6.27337	17.5101	0.730231	Multi	NF
Os.57449.1.A1_at	NA	37.9875	22.5277	15.4598	0.900145	Multi	NF
Os.53926.1.S1_at	NA	25.437	6.4595	18.9775	0.719228	Multi	NF
Os.52990.1.S1_at	NA	5.66605	0.617265	5.04878	0.446431	Multi	NF
Os.51351.1.S1_at	NA	21.2506	6.07508	15.1755	0.725233	Multi	NF
Os.50278.2.S1_at	NA	9.19097	1.48369	7.70729	0.568032	Multi	NF
Os.4871.1.S1_at	NA	34.5694	10.11	24.4595	0.775026	Multi	NF
Os.46341.1.S1_at	NA	31.7817	13.6732	18.1085	0.813801	Multi	NF
Os.35889.1.S1_at	NA	28.4366	2.26774	26.1688	0.583762	Multi	NF
Os.32371.1.S1_at	NA	31.2976	7.40803	23.8895	0.724983	Multi	NF
Os.29800.2.S1_at	NA	17.2135	9.56076	7.65278	0.775167	Multi	NF
Os.23096.1.S1_at	NA	20.8564	6.37682	14.4796	0.694161	Multi	NF
Os.22662.1.S1_at	NA	9.44589	2.80261	6.64327	0.609833	Multi	NF
Os.18748.1.S1_at	NA	39.9516	4.01436	35.9373	0.659535	Multi	NF
Os.18266.1.S1_at	NA	18.7816	9.31306	9.46856	0.7616	Multi	NF
Os.17181.2.S1_at	NA	23.228	11.1558	12.0722	0.792398	Multi	NF
Os.12719.2.S1_at	NA	16.2798	0.890134	15.3897	0.516427	Multi	NF
Os.12719.1.S1_at	NA	8.64977	1.29145	7.35832	0.524797	Multi	NF

## Sheet: Additional file 6D
MSU Locus/Probes	Annotation	kTotal	kWithin	kOut	KME42	Prediction function	TAIR
Os01g12070	endoglucanase precursor, putative, expressed	78.583	38.8176	39.7654	0.899837	Ara	AT1G64390
Os01g49640	LTPL149-Protease inhibitor/seed storage/LTP family protein precursor, expressed	75.3814	53.5594	21.822	0.966737	Ara	AT3G18280
Os02g42310	OsSCP8-Putative Serine Carboxypeptidase homologue, expressed	22.8635	17.2967	5.56672	0.810299	Ara	AT5G23210
Os03g27480	OsSCP14-Putative Serine Carboxypeptidase homologue, expressed	62.4843	48.4884	13.9959	0.962819	Ara	AT2G27920
Os03g62860	glucan endo-1,3-beta-glucosidase precursor, putative, expressed	21.039	10.1534	10.8857	0.746391	Ara	AT3G07320
Os04g46350	homeobox associated leucine zipper, putative, expressed	27.5725	17.5726	9.99997	0.815784	Ara	AT4G16780
Os04g46850	expressed protein	76.6682	56.6529	20.0153	0.979299	Ara	NF
Os05g02200	cysteine-rich repeat secretory protein 55 precursor, putative, expressed	65.5466	51.4738	14.0728	0.971616	Ara	AT5G48540
Os05g07140	zinc finger, C3HC4 type domain containing protein, expressed	25.457	20.6051	4.85192	0.823389	Ara	AT4G40070
Os05g15690	expansin precursor, putative, expressed	63.2432	52.0067	11.2365	0.968484	Ara	AT1G65680
Os06g33940	NAC domain containing protein, putative, expressed	78.0854	55.5617	22.5236	0.973169	Ara	AT1G79580
Os07g39010	lactose permease-related, putative, expressed	12.2265	3.64686	8.57965	0.642461	Ara	AT2G44280
Os07g48010	peroxidase precursor, putative, expressed	40.4798	34.28	6.19977	0.904698	Ara	AT5G05340
Os01g14010	ZOS1-05-C2H2 zinc finger protein, expressed	80.7218	52.0872	28.6346	0.971752	Gal	AT1G03840
Os01g54300	OsMan02-Endo-Beta-Mannanase	59.7962	12.5274	47.2688	0.771768	Gal	AT2G20680
Os02g03120	endoglucanase, putative, expressed	73.7668	58.2284	15.5384	0.98643	Gal	AT1G02800
Os02g09760	expressed protein	53.9771	24.9145	29.0626	0.837424	Gal	NF
Os02g57490	DUF260 domain containing protein, putative, expressed	80.3895	24.03	56.3595	0.805093	Gal	AT2G42430
Os03g05510	DUF260 domain containing protein, putative, expressed	56.4384	42.8995	13.5389	0.938065	Gal	AT3G58190
Os04g05580	kinase, putative, expressed	66.015	50.2607	15.7543	0.964322	Gal	AT5G65600
Os04g22210	SCP-like extracellular protein	64.638	50.5223	14.1157	0.961589	Gal	AT4G25780
Os06g38990	receptor-like protein kinase 2 precursor, putative, expressed	110.751	33.7086	77.0426	0.874861	Gal	AT1G34110
Os07g47330	AP2 domain containing protein, expressed	94.7448	38.9014	55.8435	0.8965	Gal	AT5G18560
Os10g21090	ATP binding protein, putative, expressed	93.1417	42.1116	51.0301	0.93007	Gal	AT2G46850
Os10g21790	dehydration stress-induced protein, putative, expressed	64.8671	39.8336	25.0335	0.929753	Gal	AT2G22170
Os12g42020	AGC_PVPK_like_kin82y.20-ACG kinases include homologs to PKA, PKG and PKC, expressed	126.036	33.8534	92.1821	0.888752	Gal	AT2G34650
Os.21806.1.S1_at	NA	80.3318	22.402	57.9299	0.828986	Ara+Gal	NF
Os01g14540	STIGL1-Stigma-specific Stig1 family protein precursor, expressed	73.7914	41.7894	32.002	0.934672	Ara+Gal	AT1G11925
Os01g61980	expressed protein	54.3241	33.7767	20.5473	0.911247	Ara+Gal	AT2G39370
Os01g62870	oxidoreductase, aldo/keto reductase family protein, putative, expressed	38.2806	13.1913	25.0893	0.780031	Ara+Gal	AT2G37790
Os01g67410	AP2/EREBP transcription factor BABY BOOM, putative, expressed	76.1973	58.0611	18.1362	0.985826	Ara+Gal	AT5G17430
Os01g71060	xylanase inhibitor, putative, expressed	79.9446	50.6034	29.3412	0.965038	Ara+Gal	AT1G03230
Os01g73730	RCLEA5-Root cap and Late embryogenesis related family protein precursor, expressed	71.0852	51.4248	19.6603	0.965037	Ara+Gal	NF
Os02g15340	no apical meristem protein, putative, expressed	80.3671	60.4882	19.8789	0.991074	Ara+Gal	AT1G79580
Os03g02860	heavy metal-associated domain containing protein, expressed	53.5974	35.7259	17.8715	0.906618	Ara+Gal	AT2G18196
Os03g07660	conserved hypothetical protein	72.0169	31.0007	41.0162	0.86677	Ara+Gal	AT5G47550
Os03g18570	40S ribosomal protein S7, putative, expressed	82.6176	17.4115	65.2061	0.815196	Ara+Gal	AT1G48830
Os04g33520	RCLEA6-Root cap and Late embryogenesis related family protein precursor, expressed	70.4844	43.1697	27.3146	0.939755	Ara+Gal	NF
Os04g43910	auxin response factor, putative, expressed	42.6088	22.0277	20.5812	0.846855	Ara+Gal	AT2G28350
Os04g44130	DEF12-Defensin and Defensin-like DEFL family, expressed	82.5265	54.3622	28.1643	0.97423	Ara+Gal	AT2G02120
Os04g45590	glyoxalase family protein, putative, expressed	36.4699	14.6442	21.8257	0.793037	Ara+Gal	AT1G15380
Os04g56390	expressed protein	65.4785	34.5393	30.9393	0.914534	Ara+Gal	NF
Os04g56950	jasmonate O-methyltransferase, putative, expressed	92.0957	53.6952	38.4005	0.964741	Ara+Gal	AT5G55250
Os04g59160	peroxidase precursor, putative, expressed	74.7122	46.2571	28.4551	0.949472	Ara+Gal	AT1G71695
Os05g45460	POEI52-Pollen Ole e I allergen and extensin family protein precursor, expressed	83.5561	34.8852	48.6708	0.874361	Ara+Gal	AT1G28290
Os05g45480	POEI45-Pollen Ole e I allergen and extensin family protein precursor, expressed	85.2881	48.421	36.8671	0.943113	Ara+Gal	AT2G34700
Os06g07040	OsIAA20-Auxin-responsive Aux/IAA gene family member, expressed	40.9418	12.756	28.1858	0.762987	Ara+Gal	AT2G33310
Os06g08210	hypothetical protein	63.8556	37.6236	26.232	0.917087	Ara+Gal	NF
Os06g40870	expressed protein	80.9311	42.4222	38.5088	0.916002	Ara+Gal	NF
Os06g42754	expressed protein	84.6442	51.3828	33.2614	0.956187	Ara+Gal	NF
Os06g44750	AP2 domain containing protein, expressed	82.1571	54.3678	27.7893	0.966862	Ara+Gal	AT5G57390
Os07g39530	BTBN16-Bric-a-Brac, Tramtrack, Broad Complex BTB domain with non-phototropic hypocotyl 3 NPH3 domain, expressed	75.6179	56.803	18.8149	0.982304	Ara+Gal	AT5G48130
Os08g44940	DUF260 domain containing protein, putative, expressed	77.3069	60.6215	16.6854	0.993336	Ara+Gal	AT3G58190
Os09g27910	aspartic proteinase nepenthesin precursor, putative, expressed	80.1525	60.0431	20.1095	0.991898	Ara+Gal	AT2G03200
Os09g29160	expressed protein	72.7747	42.4825	30.2922	0.937552	Ara+Gal	AT4G33600
Os09g31210	AGC_PVPK_like_CDK8.1-ACG kinases include homologs to PKA, PKG and PKC, expressed	91.6684	26.6984	64.97	0.840895	Ara+Gal	AT3G20830
Os09g35870	OsIAA26-Auxin-responsive Aux/IAA gene family member, expressed	83.6813	55.6627	28.0186	0.975012	Ara+Gal	AT4G29080
Os10g09760	expressed protein	66.331	37.0392	29.2918	0.915887	Ara+Gal	NF
Os.12639.1.A1_at	NA	67.4741	20.2724	47.2016	0.829624	Multi	NF
Os.27924.1.A1_at	NA	28.4676	16.9859	11.4817	0.814224	Multi	NF
Os.28824.1.S1_at	NA	13.9846	2.13224	11.8524	0.582174	Multi	NF
Os.46597.1.A1_at	NA	67.0795	17.1732	49.9063	0.818367	Multi	NF
Os.52181.1.S1_at	NA	42.3629	7.1217	35.2412	0.691596	Multi	NF
Os.54387.1.S1_at	NA	75.6042	58.1977	17.4065	0.985915	Multi	NF
Os.56064.1.S1_at	NA	6.0716	0.303217	5.76838	0.413265	Multi	NF
Os.7032.1.S1_at	NA	42.6456	7.50701	35.1385	0.717396	Multi	NF
Os.8877.1.S1_x_at	NA	59.6417	26.033	33.6087	0.868835	Multi	NF
Os01g03950	glycosyl hydrolase, family 31, putative, expressed	69.9048	12.7422	57.1625	0.761838	Multi	AT1G68560
Os01g04080	expressed protein	13.8135	4.5308	9.28269	0.661529	Multi	NF
Os01g04390	expressed protein	2.31952	0.669	1.65052	0.497859	Multi	NF
Os01g05960	receptor kinase, putative, expressed	9.63094	3.55297	6.07797	0.624594	Multi	AT3G47570
Os01g11860	DJ-1 family protein, putative, expressed	13.1339	6.58718	6.54675	0.691568	Multi	NF
Os01g32090	PPR repeat domain containing protein, putative, expressed	28.1149	5.92735	22.1876	0.699278	Multi	AT1G71060
Os01g36660	carboxyl-terminal peptidase, putative, expressed	142.437	8.04903	134.388	0.693295	Multi	AT1G70550
Os01g42810	leaf senescence related protein, putative, expressed	24.6311	11.2923	13.3388	0.762918	Multi	AT3G12060
Os01g43490	polygalacturonase, putative, expressed	70.1234	57.0204	13.103	0.982799	Multi	AT3G59850
Os01g44090	X8 domain containing protein, expressed	33.83	2.95451	30.8755	0.585596	Multi	AT1G29380
Os01g45570	homeobox associated leucine zipper, putative, expressed	70.8334	38.35	32.4834	0.920687	Multi	AT2G01430
Os01g46984	expressed protein	70.0693	56.331	13.7383	0.981096	Multi	NF
Os01g51780	auxin efflux carrier component, putative, expressed	47.8716	32.0924	15.7792	0.89225	Multi	AT1G70940
Os01g57610	OsGH3.1-Probable indole-3-acetic acid-amido synthetase, expressed	67.3277	39.6773	27.6503	0.926392	Multi	AT5G54510
Os01g57920	OsFBL3-F-box domain and LRR containing protein, expressed	101.208	25.5325	75.6755	0.84866	Multi	AT4G14103
Os01g60960	DUF260 domain containing protein, putative, expressed	52.8593	13.4248	39.4345	0.784513	Multi	AT2G40470
Os01g63510	homeobox domain containing protein, expressed	86.1425	28.6302	57.5123	0.851943	Multi	AT3G11260
Os01g64590	dof zinc finger domain containing protein, putative, expressed	50.1099	42.381	7.72889	0.93591	Multi	AT3G52440
Os01g65670	amino acid transporter, putative, expressed	62.3507	9.0742	53.2765	0.71907	Multi	AT1G44100
Os01g66640	S-domain receptor-like protein kinase, putative	7.02228	2.29456	4.72772	0.563927	Multi	NF
Os01g69174	conserved hypothetical protein	11.146	1.58708	9.55888	0.559093	Multi	AT2G02061
Os01g70870	ZOS1-23-C2H2 zinc finger protein, expressed	71.2911	56.4699	14.8213	0.981482	Multi	AT5G66730
Os02g03200	FAD-binding and arabino-lactone oxidase domains containing protein, putative, expressed	15.0641	9.14878	5.91532	0.745581	Multi	AT2G46750
Os02g06130	phytosulfokine receptor precursor, putative, expressed	25.5213	14.6913	10.83	0.78772	Multi	AT1G72300
Os02g07730	haloacid dehalogenase-like hydrolase domain-containing protein 3, putative, expressed	124.665	1.22204	123.443	0.402697	Multi	NF
Os02g08220	expressed protein	33.6525	18.2951	15.3574	0.826438	Multi	NF
Os02g31840	expressed protein	74.9544	53.6897	21.2647	0.967005	Multi	NF
Os02g33670	expressed protein	16.9921	10.3518	6.64029	0.749079	Multi	NF
Os02g36030	cytochrome P450, putative, expressed	31.2204	20.8177	10.4027	0.835407	Multi	AT2G45570
Os02g39000	remorin C-terminal domain containing protein, putative, expressed	90.9633	28.7301	62.2332	0.88468	Multi	AT1G67590
Os02g45320	OsFBX58-F-box domain containing protein, expressed	30.4099	10.8181	19.5918	0.755688	Multi	AT3G61060
Os02g51510	hypothetical protein	22.15	2.04363	20.1064	0.526953	Multi	NF
Os02g51620	glycosyl hydrolase family 3 protein, putative, expressed	41.8842	8.08222	33.802	0.726808	Multi	AT1G78060
Os02g54870	expressed protein	6.99928	1.10642	5.89286	0.515256	Multi	NF
Os02g55250	BHLH transcription factor, putative	61.7134	15.5505	46.1629	0.786043	Multi	AT5G58010
Os03g05700	expressed protein	41.6063	11.4533	30.153	0.759379	Multi	NF
Os03g06970	tetratricopeptide repeat domain containing protein, expressed	38.0562	27.9045	10.1517	0.874027	Multi	AT5G48850
Os03g14080	transmembrane amino acid transporter protein, putative, expressed	135.274	27.1021	108.172	0.860317	Multi	AT2G21050
Os03g14270	DUF260 domain containing protein, putative	18.6206	8.57724	10.0433	0.741716	Multi	AT2G45420
Os03g16500	aspartic proteinase nepenthesin precursor, putative, expressed	59.4248	6.76139	52.6634	0.700894	Multi	NF
Os03g17800	phosphatidylinositol transfer protein alpha isoform, putative, expressed	20.3129	2.58959	17.7233	0.568156	Multi	NF
Os03g43990	BTBN8-Bric-a-Brac, Tramtrack, Broad Complex BTB domain with non-phototropic hypocotyl 3 NPH3 and coiled-coil domains, expressed	58.7168	15.411	43.3057	0.784428	Multi	NF
Os03g44310	initiation factor 2 subunit family domain containing protein, expressed	20.1465	1.48938	18.6571	0.542869	Multi	AT5G38640
Os03g46070	thaumatin, putative, expressed	9.65314	3.15972	6.49341	0.586069	Multi	AT4G11650
Os03g47190	expressed protein	91.164	10.731	80.4331	0.736781	Multi	NF
Os03g48780	Cupin domain containing protein, expressed	21.7306	14.8388	6.89189	0.788932	Multi	AT1G18970
Os03g52180	4-hydroxy-3-methylbut-2-enyl diphosphate reductase, putative, expressed	24.2401	3.35484	20.8853	0.613222	Multi	AT4G34350
Os03g52380	PIII5-Proteinase inhibitor II family protein precursor, expressed	68.7775	43.083	25.6946	0.939457	Multi	NF
Os03g62270	MATE efflux family protein, putative, expressed	16.7597	1.51393	15.2458	0.543396	Multi	AT1G71870
Os04g09920	cytochrome P450, putative, expressed	21.8194	17.159	4.66032	0.799977	Multi	AT3G26300
Os04g19960	retrotransposon protein, putative, unclassified, expressed	53.1988	28.479	24.7198	0.882466	Multi	NF
Os04g33530	Ser/Thr protein phosphatase family protein, putative, expressed	40.0144	18.3399	21.6746	0.823026	Multi	AT3G52820
Os04g35680	U-box domain containing protein, expressed	71.1457	22.7916	48.3541	0.817708	Multi	AT3G19380
Os04g42830	transferase family protein, putative	8.00248	2.26531	5.73716	0.542612	Multi	AT5G17540
Os04g48070	homeobox and START domains containing protein, putative, expressed	11.1804	3.43399	7.74641	0.600026	Multi	AT3G61150
Os04g49700	zinc finger, C3HC4 type domain containing protein, expressed	28.6106	11.5946	17.0161	0.769814	Multi	AT3G60220
Os04g55100	expressed protein	28.4156	11.1558	17.2598	0.752642	Multi	NF
Os04g56080	S-locus-like receptor protein kinase, putative, expressed	26.598	21.1909	5.40709	0.838286	Multi	AT2G19130
Os04g56180	peroxidase precursor, putative, expressed	96.7195	25.4639	71.2556	0.860909	Multi	AT2G18980
Os05g01380	polygalacturonase inhibitor precursor, putative, expressed	11.1699	7.29752	3.87238	0.706073	Multi	AT5G06860
Os05g02480	expressed protein	37.2014	10.7092	26.4922	0.754162	Multi	AT5G01150
Os05g10740	pollen-specific protein SF21, putative, expressed	15.3968	7.25641	8.14036	0.697067	Multi	AT5G11790
Os05g19670	Cupin domain containing protein, expressed	57.9026	8.8678	49.0348	0.724377	Multi	AT3G62020
Os05g47730	LTPL153-Protease inhibitor/seed storage/LTP family protein precursor, expressed	49.6858	29.0774	20.6084	0.891479	Multi	AT3G18280
Os06g07220	LTPL128-Protease inhibitor/seed storage/LTP family protein precursor, expressed	72.266	15.0775	57.1885	0.778406	Multi	AT3G22142
Os06g08130	hypothetical protein	61.1139	50.8125	10.3013	0.962266	Multi	NF
Os06g26160	retrotransposon protein, putative, Ty3-gypsy subclass	7.55753	1.37905	6.17848	0.511243	Multi	NF
Os06g34850	expressed protein	38.4663	29.2864	9.17993	0.889767	Multi	AT4G18335
Os06g43510	cytochrome P450 71D6, putative, expressed	31.1923	17.8596	13.3326	0.833898	Multi	AT5G42590
Os06g43910	two-component response regulator, putative	20.1996	8.26742	11.9322	0.716697	Multi	AT2G25180
Os07g01910	expressed protein	30.4044	1.5489	28.8555	0.554782	Multi	NF
Os07g29290	expansin precursor, putative, expressed	42.4908	11.3944	31.0965	0.748741	Multi	AT4G38400
Os07g38640	inactive receptor kinase At2g26730 precursor, putative, expressed	50.2796	38.2207	12.0589	0.920393	Multi	AT1G68400
Os07g40810	NBS-LRR type disease resistance protein, putative	10.8124	2.4838	8.3286	0.5964	Multi	AT3G07040
Os07g42290	expressed protein	27.0021	19.5599	7.44224	0.847324	Multi	AT1G72490
Os07g46870	sex determination protein tasselseed-2, putative, expressed	36.1449	29.5117	6.63327	0.879805	Multi	AT4G03140
Os07g48020	peroxidase precursor, putative, expressed	12.107	1.89337	10.2137	0.548443	Multi	AT5G05340
Os08g01150	DTA2, putative, expressed	12.7429	2.15877	10.5841	0.51676	Multi	AT3G48980
Os08g01400	expressed protein	71.0432	44.0486	26.9946	0.945893	Multi	AT1G22030
Os08g01980	transferase family protein, putative, expressed	19.0878	9.62865	9.45913	0.74679	Multi	AT5G67150
Os08g02500	ACT domain containing protein, putative	58.8591	13.292	45.5671	0.779817	Multi	NF
Os08g07070	expressed protein	73.1521	58.1115	15.0407	0.987217	Multi	NF
Os08g10350	integral membrane family protein, putative, expressed	40.3142	3.03585	37.2784	0.626625	Multi	NF
Os08g22604	hypothetical protein	30.9524	7.53718	23.4153	0.714616	Multi	NF
Os08g44640	OsSCP41-Putative Serine Carboxypeptidase homologue, expressed	16.7153	2.15896	14.5563	0.541259	Multi	AT2G27920
Os09g12240	serine/threonine-protein kinase BRI1-like 1 precursor, putative, expressed	70.3656	24.7713	45.5943	0.861035	Multi	AT3G13380
Os09g12270	peptidyl-prolyl cis-trans isomerase, FKBP-type, putative, expressed	52.9001	4.91385	47.9863	0.663365	Multi	AT3G12340
Os09g20180	hypothetical protein	48.382	40.4336	7.94843	0.931584	Multi	NF
Os09g36850	expressed protein	137.749	26.6095	111.139	0.857378	Multi	NF
Os09g37430	OsSAUR48-Auxin-responsive SAUR gene family member	32.3383	11.0179	21.3204	0.750145	Multi	AT1G29430
Os09g37976	cupin domain containing protein, expressed	19.167	14.9832	4.18388	0.79098	Multi	AT1G07750
Os09g39530	Cupin domain containing protein, expressed	52.3097	25.5649	26.7448	0.855369	Multi	AT1G09560
Os10g05690	transmembrane amino acid transporter protein, putative, expressed	143.33	21.3366	121.994	0.795962	Multi	AT2G21050
Os10g22060	hypothetical protein	8.25239	3.19225	5.06013	0.637246	Multi	NF
Os10g26410	bHLH family protein, putative, expressed	25.0774	2.95295	22.1244	0.576666	Multi	AT1G26945
Os10g28350	1,2-dihydroxy-3-keto-5-methylthiopentene dioxygenase protein, putative, expressed	89.4978	23.5026	65.9952	0.839722	Multi	AT4G14710
Os10g28440	sulfate transporter 3.1, putative, expressed	46.3261	26.7584	19.5677	0.878152	Multi	AT3G51895
Os10g34570	expressed protein	79.1632	27.0083	52.1549	0.840978	Multi	AT5G36960
Os10g36020	hypothetical protein	58.7978	48.1628	10.635	0.956008	Multi	NF
Os10g39000	expressed protein	25.0713	11.5959	13.4754	0.765944	Multi	NF
Os10g39840	glycosyl hydrolases family 16, putative, expressed	11.8773	3.03773	8.8396	0.600665	Multi	AT3G44990
Os10g40720	expansin precursor, putative, expressed	23.6396	1.19018	22.4494	0.495278	Multi	NF
Os11g04010	ICE-like protease p20 domain containing protein, putative, expressed	24.7355	15.1692	9.56631	0.806768	Multi	AT5G04200
Os11g05320	AGC_PVPK_like_kin82y.1-ACG kinases include homologs to PKA, PKG and PKC, expressed	13.3603	6.18836	7.17191	0.67867	Multi	AT3G44610
Os11g07100	receptor-like protein kinase precursor, putative, expressed	51.6706	39.3956	12.275	0.925505	Multi	AT3G47110
Os11g31540	BRASSINOSTEROID INSENSITIVE 1-associated receptor kinase 1 precursor, putative, expressed	25.0719	17.2644	7.80753	0.817145	Multi	AT1G71830
Os11g37950	WIP3-Wound-induced protein precursor, expressed	7.03454	3.76132	3.27321	0.61664	Multi	AT3G04720
Os11g43790	DUF581 domain containing protein, expressed	40.7068	33.3639	7.34296	0.903685	Multi	NF
Os12g05394	protein kinase, putative, expressed	84.681	50.4415	34.2395	0.961351	Multi	AT3G44610
Os12g15680	laccase precursor protein, putative, expressed	16.1201	8.56689	7.55316	0.73236	Multi	NF
Os12g32850	cytochrome P450, putative, expressed	2.801	0.516109	2.2849	0.43301	Multi	AT1G13080
OsAffx.12569.1.S1_at	NA	46.5015	19.4873	27.0142	0.835468	Multi	NF
OsAffx.3034.1.S1_at	NA	71.8976	51.9927	19.9049	0.962788	Multi	NF

## Sheet: Additional file 6E
MSU Locus/Probes	Annotation	kTotal	kWithin	kOut	KME46	Prediction function	TAIR
Os01g28230	ZOS1-07-C2H2 zinc finger protein	39.9518	33.6672	6.28462	0.916929	G	NF
Os01g33370	zinc-binding protein, putative, expressed	64.4168	57.714	6.70285	0.986198	G	AT2G27930
Os01g33670	hypothetical protein	46.708	40.3546	6.35344	0.939228	G	NF
Os01g46220	GDSL-like lipase/acylhydrolase, putative, expressed	68.8091	60.1396	8.66946	0.991379	G	AT1G28600
Os01g67390	POEI32-Pollen Ole e I allergen and extensin family protein precursor, expressed	33.3772	29.222	4.15516	0.888569	G	NF
Os02g04190	THION23-Plant thionin family protein precursor, expressed	70.435	60.6764	9.75861	0.993354	G	NF
Os02g10240	ZOS2-05-C2H2 zinc finger protein, expressed	53.2161	45.0969	8.11914	0.949892	G	NF
Os02g12550	cytochrome P450, putative, expressed	53.1762	44.5887	8.58752	0.947976	G	AT3G26330
Os02g18690	BURP domain containing protein, expressed	63.5375	56.6972	6.84027	0.986219	G	AT5G25610
Os02g20130	DEFL72-Defensin and Defensin-like DEFL family	63.5186	57.0199	6.49875	0.984087	G	NF
Os02g54390	hypro1, putative	60.8595	54.5187	6.34084	0.978539	G	AT5G57500
Os04g08824	cytochrome P450, putative, expressed	31.0639	16.4838	14.5801	0.813771	G	AT4G39950
Os04g15740	DEFL50-Defensin and Defensin-like DEFL family, expressed	64.5849	57.8332	6.75174	0.986743	G	NF
Os04g41680	CHIT3-Chitinase family protein precursor, expressed	33.1277	21.3345	11.7932	0.851398	G	AT3G54420
Os05g23350	glycosyl hydrolase family 10 protein, putative, expressed	54.8759	47.3969	7.47902	0.962883	G	AT4G08160
Os05g29870	basic salivary proline-rich protein 3 precursor, putative, expressed	62.3713	55.5069	6.86443	0.982674	G	NF
Os05g30470	collagen alpha-1, putative, expressed	47.2167	40.766	6.45065	0.940608	G	NF
Os05g41230	BRASSINOSTEROID INSENSITIVE 1-associated receptor kinase 1 precursor, putative, expressed	70.9608	61.0022	9.95855	0.993487	G	AT5G21090
Os06g32600	THION15-Plant thionin family protein precursor, expressed	59.7192	53.2266	6.49266	0.975799	G	AT1G72260
Os06g45920	ZmEBE-1 protein, putative	43.1681	38.7019	4.46621	0.929033	G	AT5G18460
Os07g09020	argonaute, putative, expressed	22.2728	11.9536	10.3192	0.763067	G	AT1G48410
Os07g39020	OsSub53-Putative Subtilisin homologue, expressed	65.6989	58.5792	7.11969	0.987976	G	AT3G14240
Os08g32520	expressed protein	14.6639	3.20011	11.4638	0.634446	G	AT1G60010
Os08g32960	endonuclease/exonuclease/phosphatase family domain containing protein, expressed	11.9242	6.17188	5.75232	0.709076	G	AT2G01900
Os08g34390	retrotransposon protein, putative, unclassified, expressed	11.4754	8.88827	2.58716	0.754208	G	NF
Os09g12150	OsFBX310-F-box domain containing protein, expressed	33.2201	21.0755	12.1446	0.849587	G	AT1G23390
Os09g15680	caltractin, putative	15.4118	2.66701	12.7448	0.580474	G	NF
Os09g28780	hypothetical protein	35.9974	28.8085	7.18896	0.893328	G	AT5G66816
Os.49769.1.S1_at	NA	63.6746	57.0946	6.57999	0.984164	G	NF
Os.56977.1.S1_at	NA	20.653	6.63838	14.0146	0.70481	G	NF
OsAffx.14426.1.S1_at	NA	21.7905	15.0049	6.78564	0.797558	G	NF
OsAffx.19624.1.S1_at	NA	66.9302	59.2262	7.70402	0.989088	G	NF
OsAffx.31526.1.S1_at	NA	56.8291	50.8556	5.97347	0.966592	G	NF
Os01g10480	plastocyanin-like domain containing protein, putative	38.223	32.9973	5.22565	0.915032	Multi	AT5G53870
Os01g19750	glycosyl hydrolase, putative, expressed	21.0143	8.52499	12.4893	0.729261	Multi	AT5G24090
Os01g26320	ZmEBE-1 protein, putative, expressed	73.1333	60.1369	12.9964	0.989392	Multi	AT1G10750
Os01g28030	peroxidase precursor, putative, expressed	17.2916	11.9637	5.3279	0.781498	Multi	AT2G39040
Os01g42150	MEGL13-Maternally expressed gene MEG family protein precursor, expressed	67.6122	53.8229	13.7893	0.976635	Multi	NF
Os01g42160	MEGL14-Maternally expressed gene MEG family protein precursor, putative, expressed	71.3082	53.7621	17.5461	0.973814	Multi	NF
Os01g51260	MYB family transcription factor, putative, expressed	55.9915	38.0405	17.951	0.924255	Multi	AT3G13890
Os01g53990	pectinesterase, putative, expressed	15.4634	2.65215	12.8113	0.620154	Multi	AT5G19730
Os01g57890	Homeobox domain containing protein, expressed	37.2993	11.0725	26.2268	0.764959	Multi	NF
Os01g58660	LTPL29-Protease inhibitor/seed storage/LTP family protein precursor, expressed	78.1047	54.3643	23.7403	0.9709	Multi	AT4G30880
Os01g70680	DEF1-Defensin and Defensin-like DEFL family	68.6695	56.4273	12.2422	0.981264	Multi	AT2G02147
Os01g72470	expressed protein	20.5963	15.2857	5.3106	0.810639	Multi	NF
Os02g03800	THION22-Plant thionin family protein precursor, expressed	80.1642	42.5151	37.649	0.931543	Multi	NF
Os02g07440	DEFL78-Defensin and Defensin-like DEFL family	71.5792	56.9381	14.6412	0.984482	Multi	NF
Os02g07628	gamma-thionin family domain containing protein	65.6081	53.7724	11.8357	0.979982	Multi	AT2G02140
Os02g17230	flavin monooxygenase, putative	63.7687	52.6646	11.1041	0.969445	Multi	AT2G02850
Os02g19880	conserved hypothetical protein	57.6825	50.9732	6.70932	0.967248	Multi	AT3G20800
Os02g25820	B3 DNA binding domain containing protein, expressed	7.29749	0.591879	6.70562	0.496155	Multi	NF
Os02g38260	glycosyl hydrolase family 5 protein, putative, expressed	23.3856	10.0587	13.3269	0.753095	Multi	AT1G13130
Os02g39625	hypothetical protein	57.4953	38.0675	19.4278	0.918687	Multi	NF
Os02g40820	expressed protein	10.7625	2.36449	8.39802	0.62185	Multi	AT1G04000
Os02g42450	RIPER1-Ripening-related family protein precursor, expressed	20.216	6.93437	13.2817	0.717284	Multi	NF
Os02g43330	homeobox associated leucine zipper, putative, expressed	39.6531	33.6965	5.9566	0.921277	Multi	AT2G46680
Os02g46290	invertase/pectin methylesterase inhibitor family protein, putative, expressed	19.2918	2.59006	16.7018	0.600075	Multi	AT5G46960
Os02g49370	histone-like transcription factor and archaeal histone, putative, expressed	51.8498	43.7504	8.09946	0.951528	Multi	AT5G47670
Os02g53570	DEFL74-Defensin and Defensin-like DEFL family	62.8467	53.9775	8.8692	0.975634	Multi	AT1G28335
Os02g54960	carboxyl-terminal proteinase, putative, expressed	80.0563	45.9856	34.0707	0.943097	Multi	AT5G18460
Os02g55210	carboxyl-terminal proteinase, putative, expressed	71.9377	61.0489	10.8888	0.992885	Multi	AT4G23350
Os03g08410	flavin-containing monooxygenase family protein, putative, expressed	4.7824	2.299	2.4834	0.612443	Multi	AT1G19250
Os03g11370	B3 DNA binding domain containing protein, expressed	27.2676	7.29142	19.9761	0.695052	Multi	AT4G31690
Os03g20120	glycosyl transferase 8 domain containing protein, putative, expressed	12.0699	3.34449	8.72543	0.632345	Multi	AT2G47180
Os03g25350	LTPL36-Protease inhibitor/seed storage/LTP family protein precursor, expressed	82.6839	39.1742	43.5097	0.91711	Multi	AT4G30880
Os03g26130	MYB family transcription factor, putative, expressed	17.9217	14.4012	3.52057	0.802708	Multi	AT1G74650
Os03g43820	plant invertase/pectin methylesterase inhibitor domain containing protein, expressed	59.5011	50.3979	9.10321	0.969038	Multi	AT1G23205
Os03g48220	expressed protein	79.0568	49.4418	29.615	0.956484	Multi	NF
Os04g01354	chalcone synthase, putative, expressed	11.1215	2.18674	8.93479	0.586694	Multi	NF
Os04g44330	transposon protein, putative, unclassified, expressed	26.4085	16.8394	9.56911	0.825948	Multi	NF
Os04g49720	pectinesterase inhibitor domain containing protein, putative, expressed	78.5461	52.1113	26.4348	0.963502	Multi	NF
Os04g52410	OsMADS31-MADS-box family gene with MIKCc type-box, expressed	35.5127	29.9696	5.54302	0.897309	Multi	AT5G23260
Os05g10910	expressed protein	23.7368	9.91141	13.8254	0.755319	Multi	NF
Os05g11414	OsMADS58-MADS-box family gene with MIKCc type-box, expressed	54.0088	22.1605	31.8483	0.849419	Multi	AT4G18960
Os05g33760	PPR repeat domain containing protein, putative, expressed	13.4718	2.27966	11.1921	0.616723	Multi	AT2G30780
Os05g34854	gibberellin 20 oxidase 2, putative, expressed	19.405	9.22041	10.1846	0.749126	Multi	AT4G25420
Os05g40850	expressed protein	63.8887	56.1826	7.70614	0.982542	Multi	NF
Os05g41490	circadian clock coupling factor ZGT, putative, expressed	25.3871	5.91933	19.4678	0.701148	Multi	NF
Os06g03700	oligopeptide transporter, putative, expressed	31.2492	10.3817	20.8675	0.760241	Multi	AT4G10770
Os06g22420	ZOS6-04-C2H2 zinc finger protein, expressed	42.8494	29.9739	12.8755	0.891953	Multi	NF
Os06g41030	DUF1680 domain containing protein, putative, expressed	76.0076	59.4995	16.5081	0.988867	Multi	AT5G12950
Os06g45320	DEFL27-Defensin and Defensin-like DEFL family	16.0053	1.94792	14.0573	0.563873	Multi	NF
Os07g05940	9-cis-epoxycarotenoid dioxygenase 1, chloroplast precursor, putative, expressed	18.6742	8.7919	9.88227	0.744668	Multi	AT1G78390
Os07g26900	alpha-galactosidase precursor, putative, expressed	79.4318	49.2073	30.2245	0.957655	Multi	AT5G08380
Os07g32406	expressed protein	32.8402	23.2778	9.56244	0.858305	Multi	AT2G25010
Os07g42150	transcription initiation factor IID, putative	45.0458	33.4603	11.5855	0.911585	Multi	AT1G54140
Os08g04670	expressed protein	15.2892	5.68356	9.60559	0.686433	Multi	NF
Os08g05820	monocopper oxidase, putative, expressed	28.1058	18.724	9.38178	0.831682	Multi	AT4G12420
Os08g42890	pectinesterase inhibitor domain containing protein, expressed	73.0132	60.7425	12.2707	0.993401	Multi	NF
Os09g15700	receptor-like protein kinase 5 precursor, putative, expressed	46.2311	17.3962	28.8349	0.826101	Multi	AT1G28440
Os09g27480	expressed protein	29.2315	20.2388	8.99275	0.84336	Multi	NF
Os09g30360	caffeoyl-CoA O-methyltransferase, putative, expressed	25.7726	18.5491	7.22343	0.830644	Multi	AT4G34050
Os10g05500	OsFBX370-F-box domain containing protein, expressed	73.7165	59.2911	14.4253	0.987308	Multi	NF
Os10g19334	alpha-1,2-fucosidase, putative, expressed	36.1293	11.8851	24.2441	0.780873	Multi	AT4G34260
Os10g19960	beta-galactosidase, putative, expressed	77.1397	47.3249	29.8148	0.94768	Multi	AT5G20710
Os10g28330	ZOS10-04-C2H2 zinc finger protein, expressed	67.8673	39.5485	28.3188	0.92277	Multi	AT5G44160
Os10g28400	MTN26L4-MtN26 family protein precursor, expressed	5.24617	0.646457	4.59971	0.494461	Multi	AT4G14746
Os10g37540	OsFBDUF48-F-box and DUF domain containing protein, expressed	65.5554	52.469	13.0864	0.971789	Multi	NF
Os11g03780	alpha-N-arabinofuranosidase, putative, expressed	26.1086	18.1211	7.98745	0.836796	Multi	AT3G10740
Os11g03870	LTPL31-Protease inhibitor/seed storage/LTP family protein precursor	76.1818	55.5351	20.6466	0.975264	Multi	AT5G56480
Os11g08200	eukaryotic aspartyl protease domain containing protein, expressed	61.7308	54.6084	7.12238	0.978321	Multi	AT4G33490
Os11g08280	DEFL33-Defensin and Defensin-like DEFL family	55.6611	36.4	19.2611	0.917915	Multi	NF
Os11g18140	ZmEBE-1 protein, putative, expressed	77.9567	50.9267	27.03	0.959585	Multi	NF
Os11g26710	MEGL5-Maternally expressed gene MEG family protein precursor, putative, expressed	66.4633	58.7651	7.69822	0.988547	Multi	NF
Os11g30220	hypothetical protein	44.1789	39.5531	4.62586	0.937084	Multi	NF
Os11g30500	HVA22, putative, expressed	14.3247	4.79034	9.53433	0.677039	Multi	AT5G50720
Os11g34990	DEFL79-Defensin and Defensin-like DEFL family	43.191	37.3999	5.79115	0.925407	Multi	NF
Os11g42520	DEFL34-Defensin and Defensin-like DEFL family	38.0353	28.6122	9.42301	0.889959	Multi	AT5G32619
Os11g45360	DEFL15-Defensin and Defensin-like DEFL family	77.0628	43.0577	34.0051	0.934066	Multi	NF
Os12g11350	hypothetical protein	8.30946	6.60758	1.70188	0.713492	Multi	NF
Os12g11990	expressed protein	36.6684	31.776	4.89244	0.905471	Multi	NF
Os12g13800	O-methyltransferase, putative, expressed	11.6179	8.60722	3.01064	0.749538	Multi	AT5G54160
Os12g13960	LTPL33-Protease inhibitor/seed storage/LTP family protein precursor	77.5428	57.3586	20.1842	0.980369	Multi	NF
Os12g23980	OsSub63-Putative Subtilisin homologue, expressed	66.7631	58.1652	8.59787	0.98717	Multi	AT4G34980
Os12g27940	expressed protein	77.2131	55.8491	21.364	0.976416	Multi	AT4G32090
Os12g27950	hypothetical protein	26.2153	14.459	11.7563	0.794209	Multi	NF
Os12g42130	MATE efflux family protein, putative, expressed	38.8834	32.8739	6.00944	0.90418	Multi	AT3G59030
OsAffx.16409.1.S1_at	NA	5.41484	0.403846	5.01099	0.460006	Multi	NF
OsAffx.17967.1.A1_at	NA	6.34034	0.311148	6.02919	0.456308	Multi	NF
OsAffx.26219.1.S1_at	NA	26.4249	2.61196	23.8129	0.616336	Multi	NF
OsAffx.26230.2.A1_at	NA	20.0787	11.1419	8.9368	0.769332	Multi	NF
OsAffx.29407.1.S1_at	NA	27.2267	18.8027	8.42395	0.832967	Multi	NF
OsAffx.30930.1.S1_s_at	NA	69.816	60.5123	9.30363	0.992034	Multi	NF
Os.10108.1.S1_at	NA	8.98213	1.03931	7.94282	0.530918	Multi	NF
Os.13877.1.S1_at	NA	25.2417	8.54856	16.6931	0.732969	Multi	NF
Os.28065.2.S1_at	NA	34.3562	24.349	10.0072	0.861553	Multi	NF
Os.30428.1.S1_at	NA	30.4551	26.4116	4.04356	0.879263	Multi	NF
Os.37822.1.A2_at	NA	70.9504	60.5242	10.4262	0.992187	Multi	NF
Os.56970.1.S1_at	NA	14.1765	1.57112	12.6054	0.57605	Multi	NF
Os.7505.1.S1_at	NA	8.47058	6.60667	1.86391	0.725302	Multi	NF
