# Supplementary material for: An integrated genomic and metabolomic framework for cell wall biology in rice
Source: BMC Genomics. 2014 Jul 15;15(1):596. doi: 10.1186/1471-2164-15-596 (PMC4112216; doi:10.1186/1471-2164-15-596)
Supplement: Supplementary file 9 — Additional file 9: MapMan ontology term enrichment for Module 34 and 42 genes. (XLS 64 KB) [file 12864_2013_6285_MOESM9_ESM.xls]

## Sheet: Additional file 9A
BIN	Binname	Count	not found	Background	Contingency	p value	Ratio	Fraction found
26	misc	52	187	2224	52 2172 187 54971	2.70923e-24	5.61366	0.0233813
10	cell wall	30	209	583	30 553 209 56590	1.35527e-23	12.3547	0.051458
35.2	not assigned.unknown	60	179	32145	60 32085 179 25058	4.23198e-22	0.448142	0.00186654
35	not assigned	79	160	35773	79 35694 160 21449	4.8067e-20	0.530212	0.00220837
10.3	cell wall.hemicellulose synthesis	11	228	44	11 33 228 57110	3.526e-17	60.023	0.25
10.7	cell wall.modification	11	228	125	11 114 228 57029	6.34471e-12	21.1281	0.088
26.12	misc.peroxidases	12	227	176	12 164 227 56979	1.4219e-11	16.3699	0.0681818
26.2	misc.UDP glucosyl and glucoronyl transferases	15	224	334	15 319 224 56824	1.56069e-11	10.7826	0.0449102
17.7.1.5	hormone metabolism.jasmonate.synthesis-degradation.12-Oxo-PDA-reductase	3	236	11	3 8 236 57135	1.14862e-05	65.4797	0.272727
3.8.3		2	237	3	2 1 237 57142	5.16838e-05	160.061	0.666667
13.1.5.2.41	amino acid metabolism.synthesis.serine-glycine-cysteine group.glycine.sarcosine oxidase	2	237	3	2 1 237 57142	5.16838e-05	160.061	0.666667
13.1.5.2	amino acid metabolism.synthesis.serine-glycine-cysteine group.glycine	2	237	5	2 3 237 57140	0.000171332	96.0368	0.4
10.2	cell wall.cellulose synthesis	4	235	80	4 76 235 57067	0.000362122	12.0046	0.05
17.7.1	hormone metabolism.jasmonate.synthesis-degradation	3	236	37	3 34 236 57109	0.000499305	19.4669	0.0810811
26.9	misc.glutathione S transferases	4	235	90	4 86 235 57057	0.000566342	10.6708	0.0444444
17.7	hormone metabolism.jasmonate	3	236	40	3 37 236 57106	0.000629078	18.0069	0.075
3.8	minor CHO metabolism.galactose	2	237	14	2 12 237 57131	0.001521	34.2989	0.142857
10.5.3	cell wall.cell wall proteins.LRR	2	237	17	2 15 237 57128	0.00225449	28.2461	0.117647
29	protein	8	231	4929	8 4921 231 52222	0.00236549	0.389681	0.00162305
16.8.1.21	secondary metabolism.flavonoids.anthocyanins.anthocyanin 5-aromatic acyltransferase	2	237	22	2 20 237 57123	0.00377719	21.8266	0.0909091
33.2	development.late embryogenesis abundant	2	237	22	2 20 237 57123	0.00377719	21.8266	0.0909091
21.1	redox.thioredoxin	3	236	75	3 72 236 57071	0.00386322	9.60368	0.04
26.21	misc.protease inhibitor/seed storage/lipid transfer protein (LTP) family protein	3	236	77	3 74 236 57069	0.00415963	9.35424	0.038961
2.2.1.99	major CHO metabolism.degradation.sucrose.misc	1	238	1	1 0 238 57143	0.00416507	240.092	1
16.8.1	secondary metabolism.flavonoids.anthocyanins	2	237	25	2 23 237 57120	0.00486531	19.2074	0.08
26.1	misc.cytochrome P450	6	233	377	6 371 233 56772	0.00523143	3.82109	0.0159151
10.1.7	cell wall.precursor synthesis.GMD	1	238	2	1 1 238 57142	0.00831286	120.046	0.5
13.1.5	amino acid metabolism.synthesis.serine-glycine-cysteine group	2	237	35	2 33 237 57110	0.00938949	13.7195	0.0571429
26.22	misc.short chain dehydrogenase/reductase (SDR)	3	236	104	3 101 236 57042	0.00954027	6.92573	0.0288462
34.8	transport.metabolite transporters at the envelope membrane	2	237	41	2 39 237 57104	0.0127303	11.7118	0.0487805
10.2.1	cell wall.cellulose synthesis.cellulose synthase	2	237	43	2 41 237 57102	0.0139428	11.1671	0.0465116
30.2.10	signalling.receptor kinases.leucine rich repeat X	1	238	4	1 3 238 57140	0.0165569	60.023	0.25
13.1.1.3.11	amino acid metabolism.synthesis.central amino acid metabolism.alanine.alanine-glyoxylate aminotransferase	1	238	5	1 4 238 57139	0.0206533	48.0184	0.2
34.4	transport.nitrate	1	238	5	1 4 238 57139	0.0206533	48.0184	0.2
17	hormone metabolism	7	232	668	7 661 232 56482	0.022687	2.51593	0.010479
34	transport	12	227	1474	12 1462 227 55681	0.0235654	1.95462	0.00814111
27.3.11	RNA.regulation of transcription.C2H2 zinc finger family	3	236	148	3 145 236 56998	0.0242911	4.86673	0.0202703
29.7	protein.glycosylation	2	237	64	2 62 237 57081	0.0294062	7.50288	0.03125
3	minor CHO metabolism	3	236	161	3 158 236 56985	0.0301269	4.47376	0.0186335
16.8	secondary metabolism.flavonoids	3	236	164	3 161 236 56982	0.0315692	4.39193	0.0182927
10.5	cell wall.cell wall proteins	2	237	73	2 71 237 57072	0.0374142	6.57786	0.0273973
27.3.64	RNA.regulation of transcription.PHOR1	1	238	11	1 10 238 57133	0.0448773	21.8266	0.0909091
26.8	misc.nitrilases, *nitrile lyases, berberine bridge enzymes, reticuline oxidases, troponine reductases	2	237	81	2 79 237 57064	0.045146	5.9282	0.0246914
16.8.5	secondary metabolism.flavonoids.isoflavonols	1	238	12	1 11 238 57132	0.0488562	20.0077	0.0833333
16	secondary metabolism	6	233	632	6 626 233 56517	0.050086	2.27935	0.00949367
29.5.11.20	protein.degradation.ubiquitin.proteasom	2	237	91	2 89 237 57054	0.0555513	5.27675	0.021978
13.1.1.3	amino acid metabolism.synthesis.central amino acid metabolism.alanine	1	238	14	1 13 238 57130	0.0567646	17.1494	0.0714286
34.19.1	transport.Major Intrinsic Proteins.PIP	1	238	14	1 13 238 57130	0.0567646	17.1494	0.0714286
30.2.11	signalling.receptor kinases.leucine rich repeat XI	3	236	215	3 212 236 56931	0.0613983	3.35012	0.0139535
30.2	signalling.receptor kinases	9	230	1176	9 1167 230 55976	0.0663059	1.83744	0.00765306
21	redox	3	236	224	3 221 236 56922	0.0676552	3.21552	0.0133929
29.4	protein.postranslational modification	1	238	1206	1 1205 238 55938	0.0688197	0.199081	0.000829187
34.6	transport.sulphate	1	238	18	1 17 238 57126	0.0723854	13.3384	0.0555556
20.2.4	stress.abiotic.touch/wounding	1	238	19	1 18 238 57125	0.0762502	12.6364	0.0526316
13.1	amino acid metabolism.synthesis	3	236	238	3 235 236 56908	0.0779376	3.02637	0.012605
11.8	lipid metabolism.exotics (steroids, squalene etc)	2	237	119	2 117 237 57026	0.0884072	4.03516	0.0168067
34.1	transport.nucleotides	1	238	24	1 23 238 57120	0.095335	10.0038	0.0416667
26.7	misc.oxidases - copper, flavone etc.	2	237	125	2 123 237 57020	0.0960509	3.84147	0.016
27.3.22	RNA.regulation of transcription.HB,Homeobox transcription factor family	2	237	126	2 124 237 57019	0.0973427	3.81098	0.015873
30.11	signalling.light	3	236	269	3 266 236 56877	0.102925	2.67761	0.0111524
29.5	protein.degradation	5	234	2469	5 2464 234 54679	0.107845	0.486213	0.00202511
13.1.1	amino acid metabolism.synthesis.central amino acid metabolism	1	238	29	1 28 238 57115	0.114027	8.27904	0.0344828
35.1.40	not assigned.no ontology.glycine rich proteins	1	238	29	1 28 238 57115	0.114027	8.27904	0.0344828
10.6	cell wall.degradation	2	237	146	2 144 237 56999	0.124137	3.28893	0.0136986
16.1	secondary metabolism.simple phenols	1	238	33	1 32 238 57111	0.128703	7.27552	0.030303
17.8.1	hormone metabolism.salicylic acid.synthesis-degradation	1	238	34	1 33 238 57110	0.132334	7.06153	0.0294118
17.8	hormone metabolism.salicylic acid	1	238	34	1 33 238 57110	0.132334	7.06153	0.0294118
29.5.11.4	protein.degradation.ubiquitin.E3	2	237	1417	2 1415 237 55728	0.138199	0.338874	0.00141143
17.2.2	hormone metabolism.auxin.signal transduction	1	238	36	1 35 238 57108	0.139552	6.66922	0.0277778
17.5.2	hormone metabolism.ethylene.signal transduction	1	238	36	1 35 238 57108	0.139552	6.66922	0.0277778
34.7	transport.phosphate	1	238	36	1 35 238 57108	0.139552	6.66922	0.0277778
34.2	transporter.sugars	2	237	158	2 156 237 56987	0.140965	3.03914	0.0126582
27.3.37	RNA.regulation of transcription.AS2,Lateral Organ Boundaries Gene Family	1	238	38	1 37 238 57106	0.146709	6.31821	0.0263158
27.3.40	RNA.regulation of transcription.Aux/IAA family	1	238	38	1 37 238 57106	0.146709	6.31821	0.0263158
10.6.1	cell wall.degradation.cellulases and beta -1,4-glucanases	1	238	39	1 38 238 57105	0.150265	6.15621	0.025641
27.3.25	RNA.regulation of transcription.MYB domain transcription factor family	2	237	178	2 176 237 56967	0.169974	2.69766	0.011236
16.2	secondary metabolism.phenylpropanoids	2	237	179	2 177 237 56966	0.17145	2.68259	0.0111732
15.2	metal handling.binding, chelation and storage	1	238	49	1 48 238 57095	0.185027	4.89984	0.0204082
34.19	transport.Major Intrinsic Proteins	1	238	51	1 50 238 57093	0.191808	4.70769	0.0196078
10.1	cell wall.precursor synthesis	1	238	55	1 54 238 57089	0.205201	4.36531	0.0181818
30.2.24	signalling.receptor kinases.S-locus glycoprotein like	1	238	56	1 55 238 57088	0.208514	4.28736	0.0178571
34.14	transport.unspecified cations	1	238	56	1 55 238 57088	0.208514	4.28736	0.0178571
13	amino acid metabolism	3	236	380	3 377 236 56766	0.2116	1.89546	0.00789474
35.1.41	not assigned.no ontology.hydroxyproline rich proteins	1	238	60	1 59 238 57084	0.221631	4.00153	0.0166667
17.2	hormone metabolism.auxin	2	237	216	2 214 237 56929	0.227241	2.22307	0.00925926
15	metal handling	1	238	64	1 63 238 57080	0.234532	3.75144	0.015625
26.19	misc.plastocyanin-like	1	238	64	1 63 238 57080	0.234532	3.75144	0.015625
2.2.1	major CHO metabolism.degradation.sucrose	1	238	65	1 64 238 57079	0.237724	3.69372	0.0153846
3.5	minor CHO metabolism.others	1	238	65	1 64 238 57079	0.237724	3.69372	0.0153846
30.2.99	signalling.receptor kinases.misc	2	237	232	2 230 237 56913	0.251789	2.06976	0.00862069
10.6.3	cell wall.degradation.pectate lyases and polygalacturonases	1	238	83	1 82 238 57061	0.292962	2.89268	0.0120482
30	signalling	12	227	2174	12 2162 227 54981	0.305525	1.32526	0.00551978
27.3.24	RNA.regulation of transcription.MADS box transcription factor family	1	238	95	1 94 238 57049	0.327554	2.52728	0.0105263
29.5.11	protein.degradation.ubiquitin	4	235	1735	4 1731 235 55412	0.33852	0.553526	0.00230548
20.1	stress.biotic	7	232	1155	7 1148 232 55995	0.346928	1.4551	0.00606061
20.2.99	stress.abiotic.unspecified	1	238	102	1 101 238 57042	0.346949	2.35384	0.00980392
35.1	not assigned.no ontology	19	220	3683	19 3664 220 53479	0.352225	1.2386	0.00515884
26.4	misc.beta 1,3 glucan hydrolases	1	238	108	1 107 238 57036	0.363129	2.22307	0.00925926
26.3	misc.gluco-, galacto- and mannosidases	1	238	117	1 116 238 57027	0.386654	2.05207	0.00854701
2.2	major CHO metabolism.degradation	1	238	121	1 120 238 57023	0.39683	1.98423	0.00826446
34.3	transport.amino acids	1	238	123	1 122 238 57021	0.401854	1.95197	0.00813008
27	RNA	14	225	4180	14 4166 225 52977	0.455231	0.804136	0.00334928
31.3	cell.cycle	1	238	146	1 145 238 56998	0.456727	1.64447	0.00684932
26.16	misc.myrosinases-lectin-jacalin	1	238	150	1 149 238 56994	0.465744	1.60061	0.00666667
30.2.25	signalling.receptor kinases.wall associated kinase	1	238	150	1 149 238 56994	0.465744	1.60061	0.00666667
17.5	hormone metabolism.ethylene	1	238	159	1 158 238 56985	0.485493	1.51001	0.00628931
26.28	misc.GDSL-motif lipase	1	238	160	1 159 238 56984	0.487642	1.50058	0.00625
29.5.5	protein.degradation.serine protease	1	238	160	1 159 238 56984	0.487642	1.50058	0.00625
33	development	3	236	557	3 554 236 56589	0.506526	1.29313	0.005386
17.2.3	hormone metabolism.auxin.induced-regulated-responsive-activated	1	238	170	1 169 238 56974	0.508646	1.41231	0.00588235
27.3.3	RNA.regulation of transcription.AP2/EREBP, APETALA2/Ethylene-responsive element binding protein family	1	238	176	1 175 238 56968	0.520834	1.36416	0.00568182
34.99	transport.misc	1	238	186	1 185 238 56958	0.540482	1.29082	0.00537634
2	major CHO metabolism	1	238	194	1 193 238 56950	0.555621	1.23759	0.00515464
34.16	transport.ABC transporters and multidrug resistance systems	1	238	203	1 202 238 56941	0.57206	1.18272	0.00492611
31	cell	2	237	927	2 925 237 56218	0.599944	0.517998	0.0021575
20	stress	8	231	1718	8 1710 231 55433	0.701574	1.11801	0.00465658
27.3.99	RNA.regulation of transcription.unclassified	1	238	541	1 540 238 56603	0.73174	0.443793	0.00184843
31.1	cell.organisation	1	238	547	1 546 238 56597	0.732541	0.438925	0.00182815
27.3	RNA.regulation of transcription	14	225	3275	14 3261 225 53882	0.888546	1.02635	0.00427481
11	lipid metabolism	2	237	531	2 529 237 56614	1	0.904302	0.00376648
20.2	stress.abiotic	2	237	571	2 569 237 56574	1	0.840953	0.00350263
27.3.67	RNA.regulation of transcription.putative transcription regulator	1	238	251	1 250 238 56893	1	0.956542	0.00398406
29.4.1	protein.postranslational modification.kinase	1	238	362	1 361 238 56782	1	0.663238	0.00276243
29.4.1.57	protein.postranslational modification.kinase.receptor like cytoplasmatic kinase VII	1	238	336	1 335 238 56808	1	0.71456	0.00297619
29.5.11.4.2	protein.degradation.ubiquitin.E3.RING	2	237	642	2 640 237 56503	1	0.74795	0.00311526
30.2.17	signalling.receptor kinases.DUF 26	2	237	499	2 497 237 56646	1	0.962293	0.00400802
30.3	signalling.calcium	1	238	286	1 285 238 56858	1	0.839483	0.0034965
33.99	development.unspecified	1	238	463	1 462 238 56681	1	0.518557	0.00215983

## Sheet: Additional file 9B
BIN	Binname	Count	not found	Background	Contingency	p value	Ratio	Fraction found
35	not assigned	66	133	35773	66 35707 133 21476	9.2576e-17	0.531999	0.00184497
35.2	not assigned.unknown	54	145	32145	54 32091 145 25092	1.70164e-16	0.484399	0.00167989
20.2.99	stress.abiotic.unspecified	8	191	102	8 94 191 57089	3.01379e-09	22.6158	0.0784314
27.3	RNA.regulation of transcription	30	169	3275	30 3245 169 53938	1.16972e-06	2.64139	0.00916031
34.3	transport.amino acids	6	193	123	6 117 193 57066	4.89265e-06	14.0659	0.0487805
27.3.22	RNA.regulation of transcription.HB,Homeobox transcription factor family	6	193	126	6 120 193 57063	5.62206e-06	13.731	0.047619
27.3.37	RNA.regulation of transcription.AS2,Lateral Organ Boundaries Gene Family	4	195	38	4 34 195 57149	9.44482e-06	30.3528	0.105263
20	stress	19	180	1718	19 1699 180 55484	9.93704e-06	3.18899	0.0110594
26	misc	22	177	2224	22 2202 177 54981	1.10537e-05	2.8524	0.00989209
10.6	cell wall.degradation	6	193	146	6 140 193 57043	1.3066e-05	11.8501	0.0410959
10	cell wall	10	189	583	10 573 189 56610	4.17463e-05	4.946	0.0171527
27	RNA	30	169	4180	30 4150 169 53033	0.000160779	2.06951	0.00717703
20.2	stress.abiotic	9	190	571	9 562 190 56621	0.000189994	4.54495	0.0157618
29.5.5	protein.degradation.serine protease	5	194	160	5 155 194 57028	0.000253253	9.01099	0.03125
30.2	signalling.receptor kinases	13	186	1176	13 1163 186 56020	0.000262275	3.18756	0.0110544
10.6.1	cell wall.degradation.cellulases and beta -1,4-glucanases	3	196	39	3 36 196 57147	0.00034244	22.1809	0.0769231
26.12	misc.peroxidases	5	194	176	5 171 194 57012	0.000392327	8.19181	0.0284091
26.3	misc.gluco-, galacto- and mannosidases	4	195	117	4 113 195 57070	0.000766255	9.85818	0.034188
30.2.11	signalling.receptor kinases.leucine rich repeat XI	5	194	215	5 210 194 56973	0.000967558	6.70585	0.0232558
10.7	cell wall.modification	4	195	125	4 121 195 57062	0.000980345	9.22726	0.032
17.2	hormone metabolism.auxin	5	194	216	5 211 194 56972	0.000987737	6.67481	0.0231481
20.1.1	stress.biotic.respiratory burst	2	197	16	2 14 197 57169	0.00139075	36.044	0.125
26.21	misc.protease inhibitor/seed storage/lipid transfer protein (LTP) family protein	3	196	77	3 74 196 57109	0.00248849	11.2345	0.038961
20.1	stress.biotic	11	188	1155	11 1144 188 56039	0.0025055	2.74621	0.00952381
10.6.2	cell wall.degradation.mannan-xylose-arabinose-fucose	2	197	24	2 22 197 57161	0.00314089	24.0293	0.0833333
27.3.3	RNA.regulation of transcription.AP2/EREBP, APETALA2/Ethylene-responsive element binding protein family	4	195	176	4 172 195 57011	0.00340839	6.55345	0.0227273
30	signalling	16	183	2174	16 2158 183 55025	0.0044234	2.12218	0.00735971
16.1	secondary metabolism.simple phenols	2	197	33	2 31 197 57152	0.00588689	17.4759	0.0606061
17.2.2	hormone metabolism.auxin.signal transduction	2	197	36	2 34 197 57149	0.00697643	16.0195	0.0555556
27.3.40	RNA.regulation of transcription.Aux/IAA family	2	197	38	2 36 197 57147	0.00774955	15.1764	0.0526316
17	hormone metabolism	7	192	668	7 661 192 56522	0.00912738	3.02165	0.010479
15.3	metal handling.regulation	1	198	3	1 2 198 57181	0.0103681	96.1173	0.333333
26.1	misc.cytochrome P450	5	194	377	5 372 194 56811	0.0104645	3.82429	0.0132626
33	development	6	193	557	6 551 193 56632	0.0135707	3.10612	0.010772
27.3.27	RNA.regulation of transcription.NAC domain transcription factor family	3	196	145	3 142 196 57041	0.0142631	5.9659	0.0206897
27.3.11	RNA.regulation of transcription.C2H2 zinc finger family	3	196	148	3 145 196 57038	0.0150597	5.84497	0.0202703
16.1.1.7	secondary metabolism.isoprenoids.non-mevalonate pathway.HDR	1	198	5	1 4 198 57179	0.0172207	57.6704	0.2
15	metal handling	2	197	64	2 62 197 57121	0.0209549	9.01099	0.03125
30.2.3	signalling.receptor kinases.leucine rich repeat III	2	197	65	2 63 197 57120	0.0215715	8.87236	0.0307692
17.2.3	hormone metabolism.auxin.induced-regulated-responsive-activated	3	196	170	3 167 196 57016	0.0216597	5.08856	0.0176471
16	secondary metabolism	6	193	632	6 626 193 56557	0.0235658	2.73752	0.00949367
16.2	secondary metabolism.phenylpropanoids	3	196	179	3 176 196 57007	0.0247465	4.83271	0.0167598
24.2	Biodegradation of Xenobiotics.lactoylglutathione lyase	1	198	12	1 11 198 57172	0.040835	24.0293	0.0833333
26.22	misc.short chain dehydrogenase/reductase (SDR)	2	197	104	2 102 197 57081	0.0509023	5.54523	0.0192308
27.3.5	RNA.regulation of transcription.ARR	1	198	17	1 16 198 57167	0.0573559	16.9619	0.0588235
20.2.4	stress.abiotic.touch/wounding	1	198	19	1 18 198 57165	0.0638847	15.1764	0.0526316
24	Biodegradation of Xenobiotics	1	198	19	1 18 198 57165	0.0638847	15.1764	0.0526316
30.11	signalling.light	3	196	269	3 266 196 56917	0.0676322	3.21582	0.0111524
13.2.3.2		1	198	22	1 21 198 57162	0.0735937	13.1069	0.0454545
33.2	development.late embryogenesis abundant	1	198	22	1 21 198 57162	0.0735937	13.1069	0.0454545
33.99	development.unspecified	4	195	463	4 459 195 56724	0.0784779	2.49116	0.00863931
30.2.17	signalling.receptor kinases.DUF 26	4	195	499	4 495 195 56688	0.0966187	2.31144	0.00801603
17.4.2	hormone metabolism.cytokinin.signal transduction	1	198	31	1 30 198 57153	0.102123	9.30167	0.0322581
17.8.1	hormone metabolism.salicylic acid.synthesis-degradation	1	198	34	1 33 198 57150	0.111438	8.48093	0.0294118
17.8	hormone metabolism.salicylic acid	1	198	34	1 33 198 57150	0.111438	8.48093	0.0294118
16.1.1	secondary metabolism.isoprenoids.non-mevalonate pathway	1	198	35	1 34 198 57149	0.114521	8.23862	0.0285714
27.3.8	RNA.regulation of transcription.C2C2(Zn) DOF zinc finger family	1	198	38	1 37 198 57146	0.123707	7.5882	0.0263158
27.3.4	RNA.regulation of transcription.ARF, Auxin Response Factor family	1	198	38	1 37 198 57146	0.123707	7.5882	0.0263158
27.3.6	RNA.regulation of transcription.bHLH,Basic Helix-Loop-Helix family	2	197	192	2 190 197 56993	0.143633	3.00366	0.0104167
15.2	metal handling.binding, chelation and storage	1	198	49	1 48 198 57135	0.156587	5.88473	0.0204082
17.4	hormone metabolism.cytokinin	1	198	55	1 54 198 57129	0.174	5.24276	0.0181818
30.2.24	signalling.receptor kinases.S-locus glycoprotein like	1	198	56	1 55 198 57128	0.176868	5.14914	0.0178571
34	transport	8	191	1474	8 1466 191 55717	0.177242	1.565	0.00542741
13.2.3	amino acid metabolism.degradation.aspartate family	1	198	58	1 57 198 57126	0.182573	4.97158	0.0172414
3.5	minor CHO metabolism.others	1	198	65	1 64 198 57119	0.202232	4.43618	0.0153846
29.5.9	protein.degradation.AAA type	1	198	69	1 68 198 57115	0.213254	4.17901	0.0144928
29.5	protein.degradation	12	187	2469	12 2457 187 54726	0.218747	1.40147	0.00486027
33.1	development.storage proteins	1	198	72	1 71 198 57112	0.22142	4.00489	0.0138889
26.13	misc.acid and other phosphatases	1	198	76	1 75 198 57108	0.232179	3.7941	0.0131579
10.6.3	cell wall.degradation.pectate lyases and polygalacturonases	1	198	83	1 82 198 57101	0.25065	3.47412	0.0120482
29.2.2	protein.synthesis.misc ribosomal protein	2	197	311	2 309 197 56874	0.293231	1.85435	0.00643087
26.4	misc.beta 1,3 glucan hydrolases	1	198	108	1 107 198 57076	0.313085	2.66992	0.00925926
29.2.3	protein.synthesis.initiation	1	198	129	1 128 198 57055	0.36151	2.23528	0.00775194
31	cell	1	198	927	1 926 198 56257	0.387093	0.311059	0.00107875
13.2	amino acid metabolism.degradation	1	198	146	1 145 198 57038	0.398211	1.97501	0.00684932
26.16	misc.myrosinases-lectin-jacalin	1	198	150	1 149 198 57034	0.406537	1.92235	0.00666667
3	minor CHO metabolism	1	198	161	1 160 198 57023	0.428847	1.791	0.00621118
16.1	secondary metabolism.isoprenoids	1	198	164	1 163 198 57020	0.434786	1.75824	0.00609756
27.3.99	RNA.regulation of transcription.unclassified	3	196	541	3 538 196 56645	0.44095	1.59899	0.00554529
29	protein	20	179	4929	20 4909 179 52274	0.446352	1.17002	0.00405762
34.99	transport.misc	1	198	186	1 185 198 56998	0.476497	1.55028	0.00537634
29.5.11.4.2	protein.degradation.ubiquitin.E3.RING	3	196	642	3 639 196 56544	0.49096	1.34744	0.0046729
29.2	protein.synthesis	3	196	651	3 648 196 56535	0.496055	1.32881	0.00460829
34.16	transport.ABC transporters and multidrug resistance systems	1	198	203	1 202 198 56981	0.506618	1.42045	0.00492611
30.2.99	signalling.receptor kinases.misc	1	198	232	1 231 198 56952	0.554073	1.2429	0.00431034
29.4	protein.postranslational modification	5	194	1206	5 1201 194 55982	0.616163	1.19549	0.00414594
35.1	not assigned.no ontology	14	185	3683	14 3669 185 53514	0.663991	1.0961	0.00380125
29.5.11.4.3.2	protein.degradation.ubiquitin.E3.SCF.FBOX	2	197	561	2 559 197 56624	0.721867	1.02799	0.00356506
35.1.5	not assigned.no ontology.pentatricopeptide (PPR) repeat-containing protein	1	198	655	1 654 198 56529	0.732179	0.440232	0.00152672
29.5.11.4	protein.degradation.ubiquitin.E3	5	194	1417	5 1412 194 55771	0.819967	1.01747	0.00352858
29.5.11	protein.degradation.ubiquitin	5	194	1735	5 1730 194 55453	0.836623	0.830985	0.00288184
29.5.11.4.3	protein.degradation.ubiquitin.E3.SCF	2	197	605	2 603 197 56580	1	0.953229	0.00330579
13	amino acid metabolism	1	198	380	1 379 198 56804	1	0.75882	0.00263158
31.1	cell.organisation	1	198	547	1 546 198 56637	1	0.527151	0.00182815
